# Supplementary material for: The quaternary state of polymerized human hemoglobin regulates oxygenation of breast cancer solid tumors: A theoretical and experimental study
Source: PLoS One. 2018 Feb 7;13(2):e0191275. doi: 10.1371/journal.pone.0191275 (PMC5802857; doi:10.1371/journal.pone.0191275)
Supplement: S1 Dataset — Data set of fluid shear stress as a function of apparent shear rate with corresponding fit parameters. (XLSX) [file pone.0191275.s002.xlsx]

## Sheet: Viscosity Data
Polymerized Hemoglobin
Shear Rate (dyne/cm^2)	Shear Rate (s^-1)
	1	2	3	Average	Standard Deviation
15	2.18	2.44	2.69	2.43667	0.255016	2.40134
30	4.37	4.85	4.9	4.70667	0.292632	4.64051
45	6.41	7.13	6.99	6.84333	0.38175	6.82231
60	8.39	9.29	9.04	8.90667	0.464579	8.96765
75	10.35	11.43	11.11	10.9633	0.554737	11.0863
90	12.35	13.59	13.2	13.0467	0.634061	13.1839
105	14.39	15.7	15.31	15.1333	0.672632	15.2642
120	16.65	17.8	17.24	17.23	0.575065	17.3297
135	18.81	19.93	19.18	19.3067	0.570643	19.3825
150	20.88	22.03	21.13	21.3467	0.604842	21.424
y0	0	0	0	0	0
A	0.14386	0.19538	0.21	0.18308	0.0347432
pow	0.99242	0.94281	0.91611	0.950447	0.0387239
Human Plasma
Shear Rate (dyne/cm^2)	Shear Rate (s^-1)
	1	2	3	Average	Standard Deviation
225	2.94	2.85	2.99	2.92667	0.070946	2.83055
300	3.72	3.63	3.95	3.76667	0.165025	3.74482
375	4.58	4.48	4.9	4.65333	0.219393	4.65286
450	5.43	5.31	5.84	5.52667	0.277909	5.55597
525	6.3	6.16	6.83	6.43	0.353412	6.45501
600	7.13	7.01	7.79	7.31	0.42	7.35056
675	8	7.84	8.81	8.21667	0.520032	8.24309
750	8.87	8.71	9.75	9.11	0.56	9.13293
825	9.77	9.61	10.74	10.04	0.611474	10.0204
900	10.67	10.53	11.75	10.9833	0.667633	10.9056
y0	0	0	0	0	0
A	0.01587	0.014523	0.0133	0.0145643	0.0012855
pow	0.95606	0.96692	0.9959	0.97296	0.0205953
10% PolyhHb
Shear Rate (dyne/cm^2)	Shear Rate (s^-1)
	1	2	3	Average	Standard Deviation
7.5	0.16	0.3	0.51	0.323333	0.176163	0.190099
22.5	0.46	0.41	0.69	0.52	0.149332	0.533501
37.5	0.78	0.67	0.99	0.813333	0.162583	0.862017
75	1.45	1.24	1.63	1.44	0.195192	1.65299
112.5	2.14	1.82	2.23	2.06333	0.215484	2.41919
150	2.83	2.44	2.83	2.7	0.225167	3.16975
187.5	3.49	3.01	3.43	3.31	0.261534	3.90887
225	4.18	4.44	4	4.20667	0.221209	4.63901
262.5	4.87	4.58	4.58	4.67667	0.167432	5.36176
300	5.56	5.24	5.15	5.31667	0.215484	6.07826
y0	0	0	0	0	0
A	0.0222	0.013143	0.050591	0.0286447	0.00368
pow	0.96718	1.053	0.80795	0.93929	0.0271
20% PolyhHb
Shear Rate (dyne/cm^2)	Shear Rate (s^-1)
	1	2	3	Average	Standard Deviation
7.5	0.25	0.44	0.23	0.306667	0.115902	0.242228
22.5	0.71	0.83	0.53	0.69	0.150997	0.67051
37.5	1.1	1.24	0.9	1.08	0.17088	1.07649
75	2.07	2.21	1.72	2	0.252389	2.04641
112.5	2.92	2.97	2.62	2.83667	0.189297	2.97982
150	3.84	3.86	3.45	3.71667	0.231157	3.89026
187.5	4.6	4.76	4.32	4.56	0.222711	4.78401
225	5.5	5.52	5.17	5.39667	0.196554	5.66468
262.5	6.39	6.37	6	6.25333	0.219621	6.53461
300	7.36	7.31	6.87	7.18	0.269629	7.39545
					#DIV/0!
y0	0	0	0	0	0
A	0.037263	0.050289	0.024744	0.037432	0.0127733
pow	0.92423	0.86993	0.98615	0.92677	0.0581516
30% PolyhHb
Shear Rate (dyne/cm^2)	Shear Rate (s^-1)
	1	2	3	Average	Standard Deviation
7.5	0.6	N/A	0.55	0.575	0.0353553	0.468355
22.5	1.31	N/A	1.52	1.415	0.148492	1.33915
37.5	2.16	N/A	2.37	2.265	0.148492	2.18261
75	3.93	N/A	4.51	4.22	0.410122	4.23487
112.5	5.61	N/A	6.48	6.045	0.615183	6.24065
150	7.5	N/A	8.46	7.98	0.678823	8.21683
187.5	9.38	N/A	10.35	9.865	0.685894	10.1713
225	11.36	N/A	12.3	11.83	0.66468	12.1086
262.5	13.31	N/A	14.21	13.76	0.636396	14.0318
300	15.24	N/A	16.16	15.7	0.650538	15.943
					#DIV/0!
y0	0	0	0	0	0
A	0.05418	N/A	0.08222	0.0682	0.0198273
pow	0.98742	N/A	0.92511	0.956265	0.0440598
