# Supplementary material for: The quaternary state of polymerized human hemoglobin regulates oxygenation of breast cancer solid tumors: A theoretical and experimental study
Source: PLoS One. 2018 Feb 7;13(2):e0191275. doi: 10.1371/journal.pone.0191275 (PMC5802857; doi:10.1371/journal.pone.0191275)
Supplement: S2 Dataset — Parametric sweep data set for each simulated dosing material with full false detection rate statistics. (XLSX) [file pone.0191275.s003.xlsx]

## Sheet: Parametric Sweep r-state
% Model:	March 2017 Tumor Arteriole S	imulation(R)	variable sweep.mph
% Version:	COMSOL 5.2.1.152
% Date:	May 5 2017, 07:34
% Table:	Accumulated Probe Table 3 -
% HBOC_percent	Vmax_tis	v_avg	Rad_cap	Km_tis	HCTi	HBOC_i	pO2_in	Shear rate (1/s), Shear Rate	Pressure (Pa), Inlet Pressure	Pressure (Pa), Outlet Pressure	(pO2_in-pO2)/L_cap (mmHg/um), Oxygen Drop Per unit Length	(pO2<Km_tis)*2*pi*r (um^3), Hypoxic Volume	2*pi*r (um^3), Total volume	(cO2)*pi*r^2 (mol), Inlet oxygen	(cO2)*pi*r^2 (mol), OutletOxygen	(HbRBC)*pi*r^2 (mol), InletHb	(HBOC)*pi*r^2 (mol), InletHBOC	(HbRBC)*pi*r^2 (mol), OutletHb	(HBOC)*pi*r^2 (mol), OutletHBOC	InletHb(HBOC)*pi*r^2	(mol), InletHBOC(HbRBC)*pi*r^2	(mol), OutletHb(HBOC)*pi	*r^2 (mol), OutletHBOCCoxy.ntflux_cO2/pi/r (mol/(m^3*s)), Oxygen FluxConcentration (mol/m^3), O2 BoundaryConcentration (mol/m^3), Domain Probe 3k	Column1	Column2	Column3	Column4
0.2	0.02	0.0001	1.5e-05	666.61	0.3	7	1333.22	35.1447	2000.19	1999.83	0.00123954	478288	638372	4.73595e-17	4.66679e-17	1.57062e-15	3.43612e-15	1.56979e-15	3.42882e-15	0.0247595	0.0127526	0.0132663	48.1998	8.82373e-18	0.0280868
0.2	0.02	0.0001	1.5e-05	666.61	0.3	7	4888.47	35.1447	2000.19	1999.83	0.00361504	0	638372	1.73652e-16	1.71514e-16	1.13555e-14	3.91006e-15	1.13536e-14	3.90774e-15	0.0443073	0.047134	0.0487228	27.8869	6.3891e-18	0.0203371
0.2	0.02	0.0001	1.5e-05	666.61	0.3	7	8443.73	35.1447	2000.19	1999.83	0.00508577	0	638372	2.99944e-16	2.97066e-16	1.54535e-14	3.99712e-15	1.54513e-14	3.99599e-15	0.0481897	0.0823301	0.0843136	24.2959	6.22675e-18	0.0198204
0.2	0.02	0.0001	1.5e-05	666.61	0.3	7	11999	35.1447	2000.19	1999.83	0.00668925	0	638372	4.26236e-16	4.22743e-16	1.68608e-14	4.0337e-15	1.68584e-14	4.033e-15	0.0496784	0.117749	0.119928	22.7932	6.52836e-18	0.0207804
0.2	0.02	0.0001	1.5e-05	666.61	0.45	5	1333.22	37.2049	2000.21	1999.83	0.00126711	481366	638372	4.73595e-17	4.66269e-17	2.00049e-15	2.45437e-15	1.99952e-15	2.44915e-15	0.0246707	0.0126867	0.0132594	43.0754	6.91196e-18	0.0220014
0.2	0.02	0.0001	1.5e-05	666.61	0.45	5	4888.47	37.2049	2000.21	1999.83	0.00359269	0	638372	1.73652e-16	1.71512e-16	1.44634e-14	2.7929e-15	1.4461e-14	2.7913e-15	0.0442984	0.0470887	0.0487232	27.1022	6.11867e-18	0.0194763
0.2	0.02	0.0001	1.5e-05	666.61	0.45	5	8443.73	37.2049	2000.21	1999.83	0.0049188	0	638372	2.99944e-16	2.97143e-16	1.9683e-14	2.85508e-15	1.96803e-14	2.85432e-15	0.0481902	0.0823383	0.0843295	24.2016	6.31111e-18	0.0200889
0.2	0.02	0.0001	1.5e-05	666.61	0.45	5	11999	37.2049	2000.21	1999.83	0.00639831	0	638372	4.26236e-16	4.2288e-16	2.14754e-14	2.88122e-15	2.14725e-14	2.88074e-15	0.0496796	0.11779	0.119956	22.9359	6.71688e-18	0.0213805
0.2	0.02	0.0001	1.5e-05	666.61	0.45	6	1333.22	37.2049	2000.21	1999.83	0.00115897	478600	638372	4.73595e-17	4.66927e-17	2.00049e-15	2.94524e-15	1.99956e-15	2.93954e-15	0.024745	0.0127419	0.0132721	46.6692	7.30314e-18	0.0232466
0.2	0.02	0.0001	1.5e-05	666.61	0.45	6	4888.47	37.2049	2000.21	1999.83	0.00346685	0	638372	1.73652e-16	1.71588e-16	1.44634e-14	3.35148e-15	1.44611e-14	3.34963e-15	0.0443114	0.047155	0.0487378	27.9949	6.25019e-18	0.019895
0.2	0.02	0.0001	1.5e-05	666.61	0.45	6	8443.73	37.2049	2000.21	1999.83	0.00483595	0	638372	2.99944e-16	2.97193e-16	1.9683e-14	3.4261e-15	1.96803e-14	3.4252e-15	0.0481928	0.0823803	0.0843389	24.6064	6.37286e-18	0.0202854
0.2	0.02	0.0001	1.5e-05	666.61	0.45	6	11999	37.2049	2000.21	1999.83	0.00633865	0	638372	4.26236e-16	4.22914e-16	2.14754e-14	3.45746e-15	2.14725e-14	3.4569e-15	0.0496804	0.117818	0.119962	23.1665	6.75576e-18	0.0215042
0.2	0.02	0.0001	1.5e-05	666.61	0.45	7	1333.22	37.2049	2000.21	1999.83	0.00107122	476710	638372	4.73595e-17	4.67462e-17	2.00049e-15	3.43612e-15	1.99958e-15	3.42998e-15	0.024806	0.0127873	0.0132824	50.1007	7.65124e-18	0.0243547
0.2	0.02	0.0001	1.5e-05	666.61	0.45	7	4888.47	37.2049	2000.21	1999.83	0.00335046	0	638372	1.73652e-16	1.71659e-16	1.44634e-14	3.91006e-15	1.44611e-14	3.90798e-15	0.0443235	0.0472164	0.0487514	28.8765	6.37367e-18	0.020288
0.2	0.02	0.0001	1.5e-05	666.61	0.45	7	8443.73	37.2049	2000.21	1999.83	0.00475631	0	638372	2.99944e-16	2.9724e-16	1.9683e-14	3.99712e-15	1.96803e-14	3.99608e-15	0.0481952	0.0824208	0.0843479	25.0088	6.43284e-18	0.0204764
0.2	0.02	0.0001	1.5e-05	666.61	0.45	7	11999	37.2049	2000.21	1999.83	0.00628038	0	638372	4.26236e-16	4.22947e-16	2.14754e-14	4.0337e-15	2.14725e-14	4.03306e-15	0.0496811	0.117845	0.119968	23.3963	6.79405e-18	0.0216261
0.2	0.02	0.0001	1.5e-05	666.61	0.6	5	1333.22	38.4129	2000.22	1999.83	0.00112792	479549	638372	4.73595e-17	4.66978e-17	2.44486e-15	2.45437e-15	2.44379e-15	2.45e-15	0.0247197	0.012723	0.0132738	44.8796	6.10098e-18	0.01942
0.2	0.02	0.0001	1.5e-05	666.61	0.6	5	4888.47	38.4129	2000.22	1999.83	0.00337698	0	638372	1.73652e-16	1.71635e-16	1.76762e-14	2.7929e-15	1.76733e-14	2.79147e-15	0.0443134	0.0471651	0.0487474	28.0058	6.35115e-18	0.0202163
0.2	0.02	0.0001	1.5e-05	666.61	0.6	5	8443.73	38.4129	2000.22	1999.83	0.00468713	0	638372	2.99944e-16	2.97277e-16	2.40552e-14	2.85508e-15	2.40518e-14	2.85438e-15	0.0481949	0.0824157	0.0843558	24.841	6.79277e-18	0.0216221
0.2	0.02	0.0001	1.5e-05	666.61	0.6	5	11999	38.4129	2000.22	1999.83	0.00616887	0	638372	4.26236e-16	4.23019e-16	2.62457e-14	2.88122e-15	2.6242e-14	2.88078e-15	0.0496818	0.117866	0.119983	23.4668	7.29046e-18	0.0232063
0.2	0.02	0.0001	1.5e-05	666.61	0.6	6	1333.22	38.4129	2000.22	1999.83	0.00102257	477097	638372	4.73595e-17	4.67615e-17	2.44486e-15	2.94524e-15	2.44384e-15	2.94049e-15	0.024792	0.0127768	0.0132861	48.6789	6.36531e-18	0.0202614
0.2	0.02	0.0001	1.5e-05	666.61	0.6	6	4888.47	38.4129	2000.22	1999.83	0.00324314	0	638372	1.73652e-16	1.71716e-16	1.76762e-14	3.35148e-15	1.76733e-14	3.34983e-15	0.0443272	0.0472354	0.048763	29.0191	6.41503e-18	0.0204197
0.2	0.02	0.0001	1.5e-05	666.61	0.6	6	8443.73	38.4129	2000.22	1999.83	0.00459334	0	638372	2.99944e-16	2.97332e-16	2.40552e-14	3.4261e-15	2.40518e-14	3.42527e-15	0.0481978	0.0824626	0.0843663	25.3176	6.81531e-18	0.0216938
0.2	0.02	0.0001	1.5e-05	666.61	0.6	6	11999	38.4129	2000.22	1999.83	0.00609772	0	638372	4.26236e-16	4.23059e-16	2.62457e-14	3.45746e-15	2.62421e-14	3.45694e-15	0.0496827	0.117899	0.119991	23.7451	7.30364e-18	0.0232482
0.2	0.02	0.0001	1.5e-05	666.61	0.6	7	1333.22	38.4129	2000.22	1999.83	0.000937567	474865	638372	4.73595e-17	4.68129e-17	2.44486e-15	3.43612e-15	2.44388e-15	3.43104e-15	0.024851	0.0128207	0.0132959	52.2953	6.59967e-18	0.0210074
0.2	0.02	0.0001	1.5e-05	666.61	0.6	7	4888.47	38.4129	2000.22	1999.83	0.00312031	0	638372	1.73652e-16	1.7179e-16	1.76762e-14	3.91006e-15	1.76734e-14	3.90821e-15	0.0443398	0.0473001	0.0487772	30.0181	6.47511e-18	0.0206109
0.2	0.02	0.0001	1.5e-05	666.61	0.6	7	8443.73	38.4129	2000.22	1999.83	0.0045037	0	638372	2.99944e-16	2.97385e-16	2.40552e-14	3.99712e-15	2.40519e-14	3.99617e-15	0.0482005	0.0825075	0.0843764	25.7911	6.83738e-18	0.021764
0.2	0.02	0.0001	1.5e-05	666.61	0.6	7	11999	38.4129	2000.22	1999.83	0.00602853	0	638372	4.26236e-16	4.23097e-16	2.62457e-14	4.0337e-15	2.62421e-14	4.0331e-15	0.0496836	0.11793	0.119998	24.0224	7.31675e-18	0.0232899
0.2	0.02	0.0001	1.5e-05	1199.9	0.3	5	1333.22	35.1447	2000.19	1999.83	0.00116947	632328	638372	4.73595e-17	4.66972e-17	1.57062e-15	2.45437e-15	1.56992e-15	2.44941e-15	0.0199579	0.0127905	0.0132721	41.444	6.32935e-18	0.020147
0.2	0.02	0.0001	1.5e-05	1199.9	0.3	5	4888.47	35.1447	2000.19	1999.83	0.00344563	0	638372	1.73652e-16	1.7161e-16	1.13555e-14	2.7929e-15	1.13537e-14	2.79132e-15	0.0396381	0.0472332	0.0487414	26.2817	5.39548e-18	0.0171743
0.2	0.02	0.0001	1.5e-05	1199.9	0.3	5	8443.73	35.1447	2000.19	1999.83	0.00489882	0	638372	2.99944e-16	2.97167e-16	1.54535e-14	2.85508e-15	1.54514e-14	2.85431e-15	0.0450897	0.0824217	0.0843332	23.5895	5.65968e-18	0.0180153
0.2	0.02	0.0001	1.5e-05	1199.9	0.3	5	11999	35.1447	2000.19	1999.83	0.00648422	0	638372	4.26236e-16	4.22845e-16	1.68608e-14	2.88122e-15	1.68585e-14	2.88073e-15	0.0474148	0.117831	0.119948	22.3985	6.12281e-18	0.0194895
0.2	0.02	0.0001	1.5e-05	1199.9	0.3	6	1333.22	35.1447	2000.19	1999.83	0.00107894	631560	638372	4.73595e-17	4.6753e-17	1.57062e-15	2.94524e-15	1.56994e-15	2.93978e-15	0.0200104	0.0128368	0.0132828	44.8653	6.75582e-18	0.0215044
0.2	0.02	0.0001	1.5e-05	1199.9	0.3	6	4888.47	35.1447	2000.19	1999.83	0.00333808	0	638372	1.73652e-16	1.71676e-16	1.13555e-14	3.35148e-15	1.13538e-14	3.34965e-15	0.0396525	0.0472897	0.0487539	27.0815	5.56141e-18	0.0177025
0.2	0.02	0.0001	1.5e-05	1199.9	0.3	6	8443.73	35.1447	2000.19	1999.83	0.00482813	0	638372	2.99944e-16	2.97209e-16	1.54535e-14	3.4261e-15	1.54515e-14	3.42518e-15	0.045093	0.0824578	0.0843412	23.942	5.74435e-18	0.0182848
0.2	0.02	0.0001	1.5e-05	1199.9	0.3	6	11999	35.1447	2000.19	1999.83	0.00643416	0	638372	4.26236e-16	4.22873e-16	1.68608e-14	3.45746e-15	1.68585e-14	3.45688e-15	0.0474159	0.117855	0.119953	22.5956	6.17742e-18	0.0196633
0.2	0.02	0.0001	1.5e-05	1199.9	0.3	7	1333.22	35.1447	2000.19	1999.83	0.00100524	630988	638372	4.73595e-17	4.67985e-17	1.57062e-15	3.43612e-15	1.56995e-15	3.43022e-15	0.0200536	0.012875	0.0132916	48.1401	7.13833e-18	0.022722
0.2	0.02	0.0001	1.5e-05	1199.9	0.3	7	4888.47	35.1447	2000.19	1999.83	0.00323798	0	638372	1.73652e-16	1.71737e-16	1.13555e-14	3.91006e-15	1.13538e-14	3.90799e-15	0.0396659	0.0473425	0.0487656	27.8724	5.71794e-18	0.0182008
0.2	0.02	0.0001	1.5e-05	1199.9	0.3	7	8443.73	35.1447	2000.19	1999.83	0.0047599	0	638372	2.99944e-16	2.9725e-16	1.54535e-14	3.99712e-15	1.54515e-14	3.99606e-15	0.0450963	0.0824926	0.084349	24.2926	5.82676e-18	0.0185472
0.2	0.02	0.0001	1.5e-05	1199.9	0.3	7	11999	35.1447	2000.19	1999.83	0.00638513	0	638372	4.26236e-16	4.22901e-16	1.68608e-14	4.0337e-15	1.68585e-14	4.03304e-15	0.047417	0.117878	0.119959	22.7921	6.23125e-18	0.0198347
0.2	0.02	0.0001	1.5e-05	1199.9	0.45	5	1333.22	37.2049	2000.21	1999.83	0.00102826	631886	638372	4.73595e-17	4.67649e-17	2.00049e-15	2.45437e-15	1.99971e-15	2.45015e-15	0.0199928	0.0128213	0.0132859	43.0281	5.59519e-18	0.0178101
0.2	0.02	0.0001	1.5e-05	1199.9	0.45	5	4888.47	37.2049	2000.21	1999.83	0.00321753	0	638372	1.73652e-16	1.71735e-16	1.44634e-14	2.7929e-15	1.44613e-14	2.79147e-15	0.0396557	0.0473022	0.048766	27.0909	5.47658e-18	0.0174325
0.2	0.02	0.0001	1.5e-05	1199.9	0.45	5	8443.73	37.2049	2000.21	1999.83	0.00460356	0	638372	2.99944e-16	2.97323e-16	1.9683e-14	2.85508e-15	1.96805e-14	2.85437e-15	0.0450969	0.0825003	0.0843639	24.199	5.9061e-18	0.0187997
0.2	0.02	0.0001	1.5e-05	1199.9	0.45	5	11999	37.2049	2000.21	1999.83	0.00610746	0	638372	4.26236e-16	4.23033e-16	2.14754e-14	2.88122e-15	2.14726e-14	2.88077e-15	0.0474188	0.117918	0.119985	22.935	6.41143e-18	0.0204082
0.2	0.02	0.0001	1.5e-05	1199.9	0.45	6	1333.22	37.2049	2000.21	1999.83	0.000940058	631097	638372	4.73595e-17	4.68186e-17	2.00049e-15	2.94524e-15	1.99973e-15	2.94063e-15	0.0200438	0.0128663	0.0132963	46.6194	5.9101e-18	0.0188124
0.2	0.02	0.0001	1.5e-05	1199.9	0.45	6	4888.47	37.2049	2000.21	1999.83	0.00310526	0	638372	1.73652e-16	1.71803e-16	1.44634e-14	3.35148e-15	1.44613e-14	3.34983e-15	0.0396707	0.0473613	0.0487791	27.9819	5.59472e-18	0.0178086
0.2	0.02	0.0001	1.5e-05	1199.9	0.45	6	8443.73	37.2049	2000.21	1999.83	0.00452623	0	638372	2.99944e-16	2.97369e-16	1.9683e-14	3.4261e-15	1.96805e-14	3.42526e-15	0.0451006	0.0825396	0.0843727	24.6033	5.96402e-18	0.0189841
0.2	0.02	0.0001	1.5e-05	1199.9	0.45	6	11999	37.2049	2000.21	1999.83	0.0060506	0	638372	4.26236e-16	4.23065e-16	2.14754e-14	3.45746e-15	2.14726e-14	3.45692e-15	0.04742	0.117944	0.119991	23.1654	6.4486e-18	0.0205265
0.2	0.02	0.0001	1.5e-05	1199.9	0.45	7	1333.22	37.2049	2000.21	1999.83	0.000868487	630757	638372	4.73595e-17	4.68622e-17	2.00049e-15	3.43612e-15	1.99976e-15	3.43116e-15	0.0200856	0.0129033	0.0133046	50.0508	6.19015e-18	0.0197038
0.2	0.02	0.0001	1.5e-05	1199.9	0.45	7	4888.47	37.2049	2000.21	1999.83	0.00300137	0	638372	1.73652e-16	1.71867e-16	1.44634e-14	3.91006e-15	1.44614e-14	3.9082e-15	0.0396847	0.0474162	0.0487912	28.8619	5.70568e-18	0.0181617
0.2	0.02	0.0001	1.5e-05	1199.9	0.45	7	8443.73	37.2049	2000.21	1999.83	0.00445187	0	638372	2.99944e-16	2.97413e-16	1.9683e-14	3.99712e-15	1.96805e-14	3.99615e-15	0.0451041	0.0825773	0.0843811	25.0053	6.02028e-18	0.0191631
0.2	0.02	0.0001	1.5e-05	1199.9	0.45	7	11999	37.2049	2000.21	1999.83	0.00599508	0	638372	4.26236e-16	4.23096e-16	2.14754e-14	4.0337e-15	2.14726e-14	4.03308e-15	0.0474213	0.11797	0.119997	23.3951	6.4852e-18	0.020643
0.2	0.02	0.0001	1.5e-05	1199.9	0.6	5	1333.22	38.4129	2000.22	1999.83	0.000914972	631231	638372	4.73595e-17	4.68227e-17	2.44486e-15	2.45437e-15	2.44399e-15	2.45083e-15	0.0200265	0.012851	0.0132977	44.8398	4.93889e-18	0.015721
0.2	0.02	0.0001	1.5e-05	1199.9	0.6	5	4888.47	38.4129	2000.22	1999.83	0.00302467	0	638372	1.73652e-16	1.71845e-16	1.76762e-14	2.7929e-15	1.76736e-14	2.79162e-15	0.0396731	0.0473705	0.0487877	27.9944	5.68546e-18	0.0180974
0.2	0.02	0.0001	1.5e-05	1199.9	0.6	5	8443.73	38.4129	2000.22	1999.83	0.00438693	0	638372	2.99944e-16	2.97448e-16	2.40552e-14	2.85508e-15	2.4052e-14	2.85443e-15	0.0451036	0.0825726	0.0843885	24.8382	6.35688e-18	0.0202346
0.2	0.02	0.0001	1.5e-05	1199.9	0.6	5	11999	38.4129	2000.22	1999.83	0.00588849	0	638372	4.26236e-16	4.23166e-16	2.62457e-14	2.88122e-15	2.62422e-14	2.8808e-15	0.0474222	0.11799	0.120011	23.4658	6.95877e-18	0.0221505
0.2	0.02	0.0001	1.5e-05	1199.9	0.6	6	1333.22	38.4129	2000.22	1999.83	0.000829073	630795	638372	4.73595e-17	4.68746e-17	2.44486e-15	2.94524e-15	2.44403e-15	2.9414e-15	0.0200761	0.0128949	0.0133076	48.6388	5.15094e-18	0.0163959
0.2	0.02	0.0001	1.5e-05	1199.9	0.6	6	4888.47	38.4129	2000.22	1999.83	0.00290519	0	638372	1.73652e-16	1.71918e-16	1.76762e-14	3.35148e-15	1.76736e-14	3.35e-15	0.039689	0.0474333	0.0488015	29.0061	5.74316e-18	0.018281
0.2	0.02	0.0001	1.5e-05	1199.9	0.6	6	8443.73	38.4129	2000.22	1999.83	0.00429935	0	638372	2.99944e-16	2.97499e-16	2.40552e-14	3.4261e-15	2.4052e-14	3.42533e-15	0.0451077	0.0826165	0.0843984	25.3144	6.37817e-18	0.0203023
0.2	0.02	0.0001	1.5e-05	1199.9	0.6	6	11999	38.4129	2000.22	1999.83	0.00582068	0	638372	4.26236e-16	4.23203e-16	2.62457e-14	3.45746e-15	2.62422e-14	3.45696e-15	0.0474236	0.118021	0.120019	23.744	6.97144e-18	0.0221908
0.2	0.02	0.0001	1.5e-05	1199.9	0.6	7	1333.22	38.4129	2000.22	1999.83	0.00075981	630402	638372	4.73595e-17	4.69165e-17	2.44486e-15	3.43612e-15	2.44407e-15	3.43201e-15	0.0201166	0.0129307	0.0133157	52.256	5.33894e-18	0.0169944
0.2	0.02	0.0001	1.5e-05	1199.9	0.6	7	4888.47	38.4129	2000.22	1999.83	0.00279551	0	638372	1.73652e-16	1.71984e-16	1.76762e-14	3.91006e-15	1.76737e-14	3.9084e-15	0.0397036	0.047491	0.0488143	30.0037	5.79743e-18	0.0184538
0.2	0.02	0.0001	1.5e-05	1199.9	0.6	7	8443.73	38.4129	2000.22	1999.83	0.00421565	0	638372	2.99944e-16	2.97548e-16	2.40552e-14	3.99712e-15	2.40521e-14	3.99623e-15	0.0451116	0.0826584	0.0844078	25.7873	6.399e-18	0.0203687
0.2	0.02	0.0001	1.5e-05	1199.9	0.6	7	11999	38.4129	2000.22	1999.83	0.00575474	0	638372	4.26236e-16	4.23239e-16	2.62457e-14	4.0337e-15	2.62423e-14	4.03313e-15	0.047425	0.118051	0.120026	24.021	6.98403e-18	0.0222309
0.2	0.02	0.001	7e-06	133.322	0.3	5	1333.22	3733.26	2017.19	1999.84	0.00297427	245595	512708	4.81313e-18	4.6767e-18	1.64405e-16	2.49437e-16	1.63942e-16	2.48407e-16	0.09868	0.0123872	0.0131257	133.62	1.62845e-18	0.0647939
0.2	0.02	0.001	7e-06	133.322	0.3	5	4888.47	3733.26	2017.19	1999.84	0.00344885	0	512708	1.76481e-17	1.74697e-17	1.18864e-15	2.83842e-16	1.18766e-15	2.83709e-16	0.170062	0.0474683	0.0487831	129.346	1.28451e-18	0.0511092
0.2	0.02	0.001	7e-06	133.322	0.3	5	8443.73	3733.26	2017.19	1999.84	0.00577452	0	512708	3.04832e-17	3.02299e-17	1.6176e-15	2.90161e-16	1.61654e-15	2.90092e-16	0.174348	0.0829269	0.0843746	120.432	1.37589e-18	0.0547449
0.2	0.02	0.001	7e-06	133.322	0.3	5	11999	3733.26	2017.19	1999.84	0.0104993	0	512708	4.33182e-17	4.29308e-17	1.76489e-15	2.92817e-16	1.76382e-15	2.92762e-16	0.175636	0.118301	0.119858	112.796	1.51767e-18	0.0603863
0.2	0.02	0.001	7e-06	133.322	0.3	6	1333.22	3733.26	2017.19	1999.84	0.00295896	244397	512708	4.81313e-18	4.68005e-18	1.64405e-16	2.99324e-16	1.63948e-16	2.98116e-16	0.0988859	0.0124204	0.0131332	138.732	1.79745e-18	0.0715181
0.2	0.02	0.001	7e-06	133.322	0.3	6	4888.47	3733.26	2017.19	1999.84	0.00343505	0	512708	1.76481e-17	1.74708e-17	1.18864e-15	3.4061e-16	1.18766e-15	3.40452e-16	0.170065	0.0474809	0.0487852	130.394	1.30655e-18	0.0519861
0.2	0.02	0.001	7e-06	133.322	0.3	6	8443.73	3733.26	2017.19	1999.84	0.00576371	0	512708	3.04832e-17	3.02306e-17	1.6176e-15	3.48193e-16	1.61654e-15	3.48111e-16	0.174348	0.0829343	0.0843759	120.939	1.38738e-18	0.0552022
0.2	0.02	0.001	7e-06	133.322	0.3	6	11999	3733.26	2017.19	1999.84	0.0104879	0	512708	4.33182e-17	4.29314e-17	1.76489e-15	3.5138e-16	1.76382e-15	3.51314e-16	0.175636	0.118307	0.119859	113.103	1.52699e-18	0.0607571
0.2	0.02	0.001	7e-06	133.322	0.3	7	1333.22	3733.26	2017.19	1999.84	0.00294376	242747	512708	4.81313e-18	4.68314e-18	1.64405e-16	3.49211e-16	1.63954e-16	3.47832e-16	0.099075	0.0124509	0.0131401	143.746	1.9601e-18	0.0779897
0.2	0.02	0.001	7e-06	133.322	0.3	7	4888.47	3733.26	2017.19	1999.84	0.00342153	0	512708	1.76481e-17	1.74719e-17	1.18864e-15	3.97378e-16	1.18767e-15	3.97195e-16	0.170069	0.0474933	0.0487872	131.437	1.32837e-18	0.052854
0.2	0.02	0.001	7e-06	133.322	0.3	7	8443.73	3733.26	2017.19	1999.84	0.00575301	0	512708	3.04832e-17	3.02313e-17	1.6176e-15	4.06225e-16	1.61654e-15	4.06129e-16	0.174349	0.0829417	0.0843773	121.446	1.39882e-18	0.0556575
0.2	0.02	0.001	7e-06	133.322	0.3	7	11999	3733.26	2017.19	1999.84	0.0104765	0	512708	4.33182e-17	4.2932e-17	1.76489e-15	4.09944e-16	1.76382e-15	4.09867e-16	0.175636	0.118312	0.119861	113.409	1.53628e-18	0.0611268
0.2	0.02	0.001	7e-06	133.322	0.45	5	1333.22	5183.5	2023.93	1999.84	0.00192749	240348	512708	4.81313e-18	4.71466e-18	2.74148e-16	2.49437e-16	2.7347e-16	2.48749e-16	0.0994589	0.0125128	0.0132064	143.398	1.46402e-18	0.0582516
0.2	0.02	0.001	7e-06	133.322	0.45	5	4888.47	5183.5	2023.93	1999.84	0.0026297	0	512708	1.76481e-17	1.75126e-17	1.98208e-15	2.83842e-16	1.98044e-15	2.83748e-16	0.17012	0.0476854	0.0488735	143.187	1.86158e-18	0.0740699
0.2	0.02	0.001	7e-06	133.322	0.45	5	8443.73	5183.5	2023.93	1999.84	0.00484175	0	512708	3.04832e-17	3.0281e-17	2.69737e-15	2.90161e-16	2.69553e-15	2.90108e-16	0.174365	0.0831876	0.0844876	134.131	2.10191e-18	0.0836324
0.2	0.02	0.001	7e-06	133.322	0.45	5	11999	5183.5	2023.93	1999.84	0.00954599	0	512708	4.33182e-17	4.29881e-17	2.943e-15	2.92817e-16	2.94109e-15	2.92771e-16	0.175647	0.118604	0.119997	126.058	2.28814e-18	0.0910422
0.2	0.02	0.001	7e-06	133.322	0.45	6	1333.22	5183.5	2023.93	1999.84	0.00189761	239425	512708	4.81313e-18	4.71723e-18	2.74148e-16	2.99324e-16	2.73481e-16	2.98519e-16	0.0996186	0.0125387	0.0132118	147.999	1.56814e-18	0.0623944
0.2	0.02	0.001	7e-06	133.322	0.45	6	4888.47	5183.5	2023.93	1999.84	0.00261614	0	512708	1.76481e-17	1.75135e-17	1.98208e-15	3.4061e-16	1.98045e-15	3.40498e-16	0.170122	0.0476952	0.0488751	144.186	1.87375e-18	0.0745543
0.2	0.02	0.001	7e-06	133.322	0.45	6	8443.73	5183.5	2023.93	1999.84	0.00483057	0	512708	3.04832e-17	3.02816e-17	2.69737e-15	3.48193e-16	2.69553e-15	3.4813e-16	0.174365	0.0831936	0.0844887	134.629	2.10884e-18	0.083908
0.2	0.02	0.001	7e-06	133.322	0.45	6	11999	5183.5	2023.93	1999.84	0.0095333	0	512708	4.33182e-17	4.29887e-17	2.943e-15	3.5138e-16	2.94109e-15	3.51325e-16	0.175647	0.118608	0.119998	126.365	2.29467e-18	0.0913019
0.2	0.02	0.001	7e-06	133.322	0.45	7	1333.22	5183.5	2023.93	1999.84	0.00186971	238122	512708	4.81313e-18	4.71962e-18	2.74148e-16	3.49211e-16	2.73491e-16	3.48294e-16	0.0997671	0.0125627	0.0132168	152.533	1.66787e-18	0.0663626
0.2	0.02	0.001	7e-06	133.322	0.45	7	4888.47	5183.5	2023.93	1999.84	0.0026028	0	512708	1.76481e-17	1.75143e-17	1.98208e-15	3.97378e-16	1.98045e-15	3.97248e-16	0.170125	0.0477049	0.0488767	145.183	1.88581e-18	0.075034
0.2	0.02	0.001	7e-06	133.322	0.45	7	8443.73	5183.5	2023.93	1999.84	0.00481948	0	512708	3.04832e-17	3.02822e-17	2.69737e-15	4.06225e-16	2.69553e-15	4.06152e-16	0.174366	0.0831995	0.0844898	135.126	2.11574e-18	0.0841825
0.2	0.02	0.001	7e-06	133.322	0.45	7	11999	5183.5	2023.93	1999.84	0.00952068	0	512708	4.33182e-17	4.29892e-17	2.943e-15	4.09944e-16	2.94109e-15	4.0988e-16	0.175647	0.118613	0.12	126.671	2.30118e-18	0.0915609
0.2	0.02	0.001	7e-06	133.322	0.6	5	1333.22	6693.87	2030.95	1999.82	0.0015376	237483	512708	4.81313e-18	4.73166e-18	3.88301e-16	2.49437e-16	3.87222e-16	2.48908e-16	0.0998735	0.0125799	0.0132431	150.589	1.68899e-18	0.0672027
0.2	0.02	0.001	7e-06	133.322	0.6	5	4888.47	6693.87	2030.95	1999.82	0.00247492	0	512708	1.76481e-17	1.75281e-17	2.80739e-15	2.83842e-16	2.80438e-15	2.83764e-16	0.170149	0.0477953	0.0489085	152.842	3.21289e-18	0.127837
0.2	0.02	0.001	7e-06	133.322	0.6	5	8443.73	6693.87	2030.95	1999.82	0.00525665	0	512708	3.04832e-17	3.02856e-17	3.82054e-15	2.90161e-16	3.81699e-15	2.9011e-16	0.174374	0.0832993	0.0845116	143.84	3.79427e-18	0.150969
0.2	0.02	0.001	7e-06	133.322	0.6	5	11999	6693.87	2030.95	1999.82	0.0114028	0	512708	4.33182e-17	4.29611e-17	4.16844e-15	2.92817e-16	4.16473e-15	2.92767e-16	0.175653	0.118688	0.119983	135.645	4.11826e-18	0.16386
0.2	0.02	0.001	7e-06	133.322	0.6	6	1333.22	6693.87	2030.95	1999.82	0.00150284	236714	512708	4.81313e-18	4.73383e-18	3.88301e-16	2.99324e-16	3.87243e-16	2.98706e-16	0.100008	0.0126017	0.0132477	154.819	1.75507e-18	0.0698319
0.2	0.02	0.001	7e-06	133.322	0.6	6	4888.47	6693.87	2030.95	1999.82	0.00246152	0	512708	1.76481e-17	1.75288e-17	2.80739e-15	3.4061e-16	2.80439e-15	3.40517e-16	0.170151	0.0478037	0.04891	153.813	3.21695e-18	0.127998
0.2	0.02	0.001	7e-06	133.322	0.6	6	8443.73	6693.87	2030.95	1999.82	0.00524441	0	512708	3.04832e-17	3.02861e-17	3.82054e-15	3.48193e-16	3.817e-15	3.48133e-16	0.174375	0.0833046	0.0845127	144.336	3.79775e-18	0.151108
0.2	0.02	0.001	7e-06	133.322	0.6	6	11999	6693.87	2030.95	1999.82	0.0113874	0	512708	4.33182e-17	4.29617e-17	4.16844e-15	3.5138e-16	4.16473e-15	3.51321e-16	0.175654	0.118693	0.119984	135.957	4.12331e-18	0.164061
0.2	0.02	0.001	7e-06	133.322	0.6	7	1333.22	6693.87	2030.95	1999.82	0.0014701	235156	512708	4.81313e-18	4.73587e-18	3.88301e-16	3.49211e-16	3.87263e-16	3.48509e-16	0.100134	0.0126222	0.0132519	159.003	1.818e-18	0.072336
0.2	0.02	0.001	7e-06	133.322	0.6	7	4888.47	6693.87	2030.95	1999.82	0.00244832	0	512708	1.76481e-17	1.75296e-17	2.80739e-15	3.97378e-16	2.8044e-15	3.97271e-16	0.170154	0.0478121	0.0489114	154.783	3.22099e-18	0.128159
0.2	0.02	0.001	7e-06	133.322	0.6	7	8443.73	6693.87	2030.95	1999.82	0.00523226	0	512708	3.04832e-17	3.02867e-17	3.82054e-15	4.06225e-16	3.817e-15	4.06155e-16	0.174375	0.0833098	0.0845138	144.83	3.80123e-18	0.151246
0.2	0.02	0.001	7e-06	133.322	0.6	7	11999	6693.87	2030.95	1999.82	0.011372	0	512708	4.33182e-17	4.29623e-17	4.16844e-15	4.09944e-16	4.16473e-15	4.09875e-16	0.175654	0.118697	0.119986	136.269	4.12834e-18	0.164262
0.2	0.02	0.001	7e-06	666.61	0.3	5	1333.22	3733.26	2017.19	1999.84	0.00222224	449500	512708	4.81313e-18	4.71117e-18	1.64405e-16	2.49437e-16	1.64053e-16	2.48672e-16	0.0738342	0.0126423	0.0131951	133.583	1.21834e-18	0.0484762
0.2	0.02	0.001	7e-06	666.61	0.3	5	4888.47	3733.26	2017.19	1999.84	0.00299279	0	512708	1.76481e-17	1.74937e-17	1.18864e-15	2.83842e-16	1.18777e-15	2.83727e-16	0.146881	0.0476951	0.0488305	129.368	1.13091e-18	0.0449976
0.2	0.02	0.001	7e-06	666.61	0.3	5	8443.73	3733.26	2017.19	1999.84	0.005383	0	512708	3.04832e-17	3.02477e-17	1.6176e-15	2.90161e-16	1.6166e-15	2.90097e-16	0.161479	0.0830691	0.0844098	120.441	1.29086e-18	0.0513618
0.2	0.02	0.001	7e-06	666.61	0.3	5	11999	3733.26	2017.19	1999.84	0.010042	0	512708	4.33182e-17	4.29485e-17	1.76489e-15	2.92817e-16	1.76386e-15	2.92764e-16	0.16686	0.118414	0.119893	112.801	1.45504e-18	0.0578942
0.2	0.02	0.001	7e-06	666.61	0.3	6	1333.22	3733.26	2017.19	1999.84	0.00220993	449108	512708	4.81313e-18	4.7137e-18	1.64405e-16	2.99324e-16	1.64058e-16	2.98427e-16	0.0739464	0.0126674	0.0132007	138.661	1.34354e-18	0.0534578
0.2	0.02	0.001	7e-06	666.61	0.3	6	4888.47	3733.26	2017.19	1999.84	0.00298101	0	512708	1.76481e-17	1.74947e-17	1.18864e-15	3.4061e-16	1.18778e-15	3.40473e-16	0.146889	0.0477059	0.0488323	130.412	1.15001e-18	0.0457573
0.2	0.02	0.001	7e-06	666.61	0.3	6	8443.73	3733.26	2017.19	1999.84	0.00537302	0	512708	3.04832e-17	3.02484e-17	1.6176e-15	3.48193e-16	1.61661e-15	3.48116e-16	0.161481	0.0830759	0.084411	120.948	1.30156e-18	0.0517872
0.2	0.02	0.001	7e-06	666.61	0.3	6	11999	3733.26	2017.19	1999.84	0.0100311	0	512708	4.33182e-17	4.29491e-17	1.76489e-15	3.5138e-16	1.76386e-15	3.51317e-16	0.16686	0.118419	0.119894	113.107	1.46394e-18	0.0582482
0.2	0.02	0.001	7e-06	666.61	0.3	7	1333.22	3733.26	2017.19	1999.84	0.00219775	448645	512708	4.81313e-18	4.71604e-18	1.64405e-16	3.49211e-16	1.64062e-16	3.48187e-16	0.0740494	0.0126904	0.0132059	143.645	1.464e-18	0.0582508
0.2	0.02	0.001	7e-06	666.61	0.3	7	4888.47	3733.26	2017.19	1999.84	0.00296947	0	512708	1.76481e-17	1.74956e-17	1.18864e-15	3.97378e-16	1.18778e-15	3.9722e-16	0.146897	0.0477165	0.048834	131.454	1.16891e-18	0.0465093
0.2	0.02	0.001	7e-06	666.61	0.3	7	8443.73	3733.26	2017.19	1999.84	0.00536315	0	512708	3.04832e-17	3.02491e-17	1.6176e-15	4.06225e-16	1.61661e-15	4.06136e-16	0.161482	0.0830827	0.0844123	121.454	1.3122e-18	0.0522107
0.2	0.02	0.001	7e-06	666.61	0.3	7	11999	3733.26	2017.19	1999.84	0.0100203	0	512708	4.33182e-17	4.29497e-17	1.76489e-15	4.09944e-16	1.76386e-15	4.0987e-16	0.166861	0.118424	0.119895	113.413	1.47281e-18	0.0586013
0.2	0.02	0.001	7e-06	666.61	0.45	5	1333.22	5183.5	2023.93	1999.84	0.00144289	447786	512708	4.81313e-18	4.73956e-18	2.74148e-16	2.49437e-16	2.73625e-16	2.48925e-16	0.0742608	0.0127376	0.0132555	143.403	1.10881e-18	0.0441183
0.2	0.02	0.001	7e-06	666.61	0.45	5	4888.47	5183.5	2023.93	1999.84	0.00230129	0	512708	1.76481e-17	1.75303e-17	1.98208e-15	2.83842e-16	1.9806e-15	2.8376e-16	0.147021	0.0478812	0.0489079	143.205	1.67674e-18	0.0667153
0.2	0.02	0.001	7e-06	666.61	0.45	5	8443.73	5183.5	2023.93	1999.84	0.00455214	0	512708	3.04832e-17	3.02943e-17	2.69737e-15	2.90161e-16	2.69561e-15	2.90111e-16	0.161535	0.0833091	0.0845133	134.139	1.99842e-18	0.0795145
0.2	0.02	0.001	7e-06	666.61	0.45	5	11999	5183.5	2023.93	1999.84	0.00919751	0	512708	4.33182e-17	4.30015e-17	2.943e-15	2.92817e-16	2.94115e-15	2.92773e-16	0.166893	0.118699	0.120023	126.062	2.21371e-18	0.0880806
0.2	0.02	0.001	7e-06	666.61	0.45	6	1333.22	5183.5	2023.93	1999.84	0.0014202	447257	512708	4.81313e-18	4.74149e-18	2.74148e-16	2.99324e-16	2.73633e-16	2.98725e-16	0.0743476	0.0127571	0.0132595	147.98	1.18605e-18	0.0471913
0.2	0.02	0.001	7e-06	666.61	0.45	6	4888.47	5183.5	2023.93	1999.84	0.00228966	0	512708	1.76481e-17	1.75311e-17	1.98208e-15	3.4061e-16	1.9806e-15	3.40513e-16	0.147028	0.0478897	0.0489093	144.202	1.68739e-18	0.0671391
0.2	0.02	0.001	7e-06	666.61	0.45	6	8443.73	5183.5	2023.93	1999.84	0.0045418	0	512708	3.04832e-17	3.02948e-17	2.69737e-15	3.48193e-16	2.69562e-15	3.48134e-16	0.161537	0.0833146	0.0845144	134.636	2.00493e-18	0.0797736
0.2	0.02	0.001	7e-06	666.61	0.45	6	11999	5183.5	2023.93	1999.84	0.00918545	0	512708	4.33182e-17	4.3002e-17	2.943e-15	3.5138e-16	2.94115e-15	3.51327e-16	0.166893	0.118704	0.120024	126.369	2.21999e-18	0.0883307
0.2	0.02	0.001	7e-06	666.61	0.45	7	1333.22	5183.5	2023.93	1999.84	0.00139901	447070	512708	4.81313e-18	4.74329e-18	2.74148e-16	3.49211e-16	2.7364e-16	3.48529e-16	0.0744284	0.0127752	0.0132633	152.494	1.26002e-18	0.0501347
0.2	0.02	0.001	7e-06	666.61	0.45	7	4888.47	5183.5	2023.93	1999.84	0.00227821	0	512708	1.76481e-17	1.75318e-17	1.98208e-15	3.97378e-16	1.98061e-15	3.97265e-16	0.147034	0.047898	0.0489107	145.197	1.69794e-18	0.0675588
0.2	0.02	0.001	7e-06	666.61	0.45	7	8443.73	5183.5	2023.93	1999.84	0.00453155	0	512708	3.04832e-17	3.02954e-17	2.69737e-15	4.06225e-16	2.69562e-15	4.06156e-16	0.161538	0.08332	0.0845154	135.133	2.01141e-18	0.0800316
0.2	0.02	0.001	7e-06	666.61	0.45	7	11999	5183.5	2023.93	1999.84	0.00917346	0	512708	4.33182e-17	4.30026e-17	2.943e-15	4.09944e-16	2.94115e-15	4.09882e-16	0.166894	0.118708	0.120025	126.675	2.22627e-18	0.0885803
0.2	0.02	0.001	7e-06	666.61	0.6	5	1333.22	6693.87	2030.95	1999.82	0.00115704	446601	512708	4.81313e-18	4.75215e-18	3.88301e-16	2.49437e-16	3.8745e-16	2.49042e-16	0.0744868	0.0127882	0.0132827	150.612	1.30649e-18	0.0519837
0.2	0.02	0.001	7e-06	666.61	0.6	5	4888.47	6693.87	2030.95	1999.82	0.00219409	0	512708	1.76481e-17	1.75431e-17	2.80739e-15	2.83842e-16	2.80461e-15	2.83773e-16	0.147092	0.047975	0.0489372	152.858	2.95704e-18	0.117657
0.2	0.02	0.001	7e-06	666.61	0.6	5	8443.73	6693.87	2030.95	1999.82	0.00499573	0	512708	3.04832e-17	3.02971e-17	3.82054e-15	2.90161e-16	3.81712e-15	2.90113e-16	0.161561	0.0834105	0.0845336	143.848	3.64977e-18	0.14522
0.2	0.02	0.001	7e-06	666.61	0.6	5	11999	6693.87	2030.95	1999.82	0.0110731	0	512708	4.33182e-17	4.29732e-17	4.16844e-15	2.92817e-16	4.16481e-15	2.92769e-16	0.166905	0.118776	0.120006	135.65	4.01563e-18	0.159777
0.2	0.02	0.001	7e-06	666.61	0.6	6	1333.22	6693.87	2030.95	1999.82	0.00113087	446406	512708	4.81313e-18	4.75378e-18	3.88301e-16	2.99324e-16	3.87466e-16	2.98863e-16	0.0745598	0.0128046	0.0132862	154.823	1.35563e-18	0.0539388
0.2	0.02	0.001	7e-06	666.61	0.6	6	4888.47	6693.87	2030.95	1999.82	0.00218256	0	512708	1.76481e-17	1.75437e-17	2.80739e-15	3.4061e-16	2.80462e-15	3.40529e-16	0.147098	0.0479822	0.0489385	153.828	2.96079e-18	0.117806
0.2	0.02	0.001	7e-06	666.61	0.6	6	8443.73	6693.87	2030.95	1999.82	0.0049844	0	512708	3.04832e-17	3.02976e-17	3.82054e-15	3.48193e-16	3.81713e-15	3.48136e-16	0.161562	0.0834154	0.0845347	144.343	3.65316e-18	0.145355
0.2	0.02	0.001	7e-06	666.61	0.6	6	11999	6693.87	2030.95	1999.82	0.0110584	0	512708	4.33182e-17	4.29737e-17	4.16844e-15	3.5138e-16	4.16482e-15	3.51323e-16	0.166906	0.11878	0.120007	135.962	4.02058e-18	0.159974
0.2	0.02	0.001	7e-06	666.61	0.6	7	1333.22	6693.87	2030.95	1999.82	0.00110622	445955	512708	4.81313e-18	4.75532e-18	3.88301e-16	3.49211e-16	3.87481e-16	3.48687e-16	0.0746283	0.01282	0.0132894	158.989	1.40244e-18	0.0558015
0.2	0.02	0.001	7e-06	666.61	0.6	7	4888.47	6693.87	2030.95	1999.82	0.0021712	0	512708	1.76481e-17	1.75443e-17	2.80739e-15	3.97378e-16	2.80463e-15	3.97284e-16	0.147103	0.0479894	0.0489397	154.796	2.96452e-18	0.117954
0.2	0.02	0.001	7e-06	666.61	0.6	7	8443.73	6693.87	2030.95	1999.82	0.00497316	0	512708	3.04832e-17	3.02981e-17	3.82054e-15	4.06225e-16	3.81713e-15	4.06159e-16	0.161563	0.0834202	0.0845357	144.838	3.65655e-18	0.14549
0.2	0.02	0.001	7e-06	666.61	0.6	7	11999	6693.87	2030.95	1999.82	0.0110438	0	512708	4.33182e-17	4.29743e-17	4.16844e-15	4.09944e-16	4.16482e-15	4.09877e-16	0.166906	0.118784	0.120009	136.274	4.02553e-18	0.160171
0.2	0.02	0.001	7e-06	1199.9	0.3	5	1333.22	3733.26	2017.19	1999.84	0.0018334	511277	512708	4.81313e-18	4.72902e-18	1.64405e-16	2.49437e-16	1.64111e-16	2.48808e-16	0.0610161	0.0127748	0.013231	133.754	1.00706e-18	0.0400697
0.2	0.02	0.001	7e-06	1199.9	0.3	5	4888.47	3733.26	2017.19	1999.84	0.00268002	0	512708	1.76481e-17	1.75102e-17	1.18864e-15	2.83842e-16	1.18785e-15	2.8374e-16	0.130971	0.0478507	0.048863	129.382	1.02554e-18	0.0408051
0.2	0.02	0.001	7e-06	1199.9	0.3	5	8443.73	3733.26	2017.19	1999.84	0.00505744	0	512708	3.04832e-17	3.02626e-17	1.6176e-15	2.90161e-16	1.61666e-15	2.90101e-16	0.150777	0.0831873	0.0844391	120.448	1.22016e-18	0.0485487
0.2	0.02	0.001	7e-06	1199.9	0.3	5	11999	3733.26	2017.19	1999.84	0.0096354	0	512708	4.33182e-17	4.29643e-17	1.76489e-15	2.92817e-16	1.7639e-15	2.92767e-16	0.159061	0.118514	0.119924	112.805	1.39938e-18	0.0556797
0.2	0.02	0.001	7e-06	1199.9	0.3	6	1333.22	3733.26	2017.19	1999.84	0.00182295	511177	512708	4.81313e-18	4.73112e-18	1.64405e-16	2.99324e-16	1.64115e-16	2.98586e-16	0.0610928	0.0127955	0.0132356	138.821	1.10994e-18	0.0441631
0.2	0.02	0.001	7e-06	1199.9	0.3	6	4888.47	3733.26	2017.19	1999.84	0.00266957	0	512708	1.76481e-17	1.7511e-17	1.18864e-15	3.4061e-16	1.18785e-15	3.40488e-16	0.130979	0.0478603	0.0488646	130.425	1.04261e-18	0.041484
0.2	0.02	0.001	7e-06	1199.9	0.3	6	8443.73	3733.26	2017.19	1999.84	0.00504815	0	512708	3.04832e-17	3.02632e-17	1.6176e-15	3.48193e-16	1.61666e-15	3.48121e-16	0.150779	0.0831937	0.0844402	120.954	1.23019e-18	0.0489475
0.2	0.02	0.001	7e-06	1199.9	0.3	6	11999	3733.26	2017.19	1999.84	0.00962505	0	512708	4.33182e-17	4.29649e-17	1.76489e-15	3.5138e-16	1.7639e-15	3.5132e-16	0.159062	0.118519	0.119925	113.11	1.4079e-18	0.0560188
0.2	0.02	0.001	7e-06	1199.9	0.3	7	1333.22	3733.26	2017.19	1999.84	0.00181266	511039	512708	4.81313e-18	4.73305e-18	1.64405e-16	3.49211e-16	1.64118e-16	3.48369e-16	0.0611633	0.0128146	0.01324	143.793	1.20895e-18	0.0481025
0.2	0.02	0.001	7e-06	1199.9	0.3	7	4888.47	3733.26	2017.19	1999.84	0.00265934	0	512708	1.76481e-17	1.75119e-17	1.18864e-15	3.97378e-16	1.18785e-15	3.97237e-16	0.130988	0.0478697	0.0488661	131.465	1.05949e-18	0.0421559
0.2	0.02	0.001	7e-06	1199.9	0.3	7	8443.73	3733.26	2017.19	1999.84	0.00503896	0	512708	3.04832e-17	3.02638e-17	1.6176e-15	4.06225e-16	1.61666e-15	4.06142e-16	0.150781	0.0832	0.0844414	121.46	1.24016e-18	0.0493446
0.2	0.02	0.001	7e-06	1199.9	0.3	7	11999	3733.26	2017.19	1999.84	0.00961478	0	512708	4.33182e-17	4.29654e-17	1.76489e-15	4.09944e-16	1.7639e-15	4.09874e-16	0.159062	0.118524	0.119926	113.416	1.4164e-18	0.056357
0.2	0.02	0.001	7e-06	1199.9	0.45	5	1333.22	5183.5	2023.93	1999.84	0.00119285	510981	512708	4.81313e-18	4.75241e-18	2.74148e-16	2.49437e-16	2.73704e-16	2.49015e-16	0.0613084	0.0128538	0.0132808	143.602	9.25858e-19	0.0368387
0.2	0.02	0.001	7e-06	1199.9	0.45	5	4888.47	5183.5	2023.93	1999.84	0.00207541	0	512708	1.76481e-17	1.75425e-17	1.98208e-15	2.83842e-16	1.9807e-15	2.83768e-16	0.131125	0.048016	0.0489315	143.217	1.54955e-18	0.0616548
0.2	0.02	0.001	7e-06	1199.9	0.45	5	8443.73	5183.5	2023.93	1999.84	0.00431103	0	512708	3.04832e-17	3.03053e-17	2.69737e-15	2.90161e-16	2.69569e-15	2.90114e-16	0.150853	0.0834102	0.0845347	134.145	1.91226e-18	0.0760863
0.2	0.02	0.001	7e-06	1199.9	0.45	5	11999	5183.5	2023.93	1999.84	0.00888763	0	512708	4.33182e-17	4.30134e-17	2.943e-15	2.92817e-16	2.9412e-15	2.92774e-16	0.159109	0.118784	0.120046	126.066	2.14752e-18	0.0854471
0.2	0.02	0.001	7e-06	1199.9	0.45	6	1333.22	5183.5	2023.93	1999.84	0.001174	510930	512708	4.81313e-18	4.75401e-18	2.74148e-16	2.99324e-16	2.73711e-16	2.98831e-16	0.0613678	0.0128699	0.0132841	148.173	9.89403e-19	0.0393671
0.2	0.02	0.001	7e-06	1199.9	0.45	6	4888.47	5183.5	2023.93	1999.84	0.00206506	0	512708	1.76481e-17	1.75432e-17	1.98208e-15	3.4061e-16	1.98071e-15	3.40523e-16	0.131132	0.0480235	0.0489328	144.213	1.55914e-18	0.0620363
0.2	0.02	0.001	7e-06	1199.9	0.45	6	8443.73	5183.5	2023.93	1999.84	0.00430139	0	512708	3.04832e-17	3.03058e-17	2.69737e-15	3.48193e-16	2.69569e-15	3.48137e-16	0.150855	0.0834153	0.0845357	134.642	1.91842e-18	0.0763314
0.2	0.02	0.001	7e-06	1199.9	0.45	6	11999	5183.5	2023.93	1999.84	0.00887614	0	512708	4.33182e-17	4.30139e-17	2.943e-15	3.5138e-16	2.9412e-15	3.51329e-16	0.15911	0.118788	0.120047	126.372	2.15359e-18	0.0856888
0.2	0.02	0.001	7e-06	1199.9	0.45	7	1333.22	5183.5	2023.93	1999.84	0.00115639	510898	512708	4.81313e-18	4.7555e-18	2.74148e-16	3.49211e-16	2.73718e-16	3.48649e-16	0.061423	0.0128849	0.0132872	152.681	1.05027e-18	0.0417889
0.2	0.02	0.001	7e-06	1199.9	0.45	7	4888.47	5183.5	2023.93	1999.84	0.00205488	0	512708	1.76481e-17	1.75438e-17	1.98208e-15	3.97378e-16	1.98071e-15	3.97277e-16	0.131139	0.0480309	0.048934	145.207	1.56864e-18	0.0624143
0.2	0.02	0.001	7e-06	1199.9	0.45	7	8443.73	5183.5	2023.93	1999.84	0.00429183	0	512708	3.04832e-17	3.03064e-17	2.69737e-15	4.06225e-16	2.69569e-15	4.0616e-16	0.150857	0.0834204	0.0845367	135.139	1.92456e-18	0.0765756
0.2	0.02	0.001	7e-06	1199.9	0.45	7	11999	5183.5	2023.93	1999.84	0.0088647	0	512708	4.33182e-17	4.30144e-17	2.943e-15	4.09944e-16	2.9412e-15	4.09884e-16	0.15911	0.118792	0.120048	126.679	2.15965e-18	0.0859299
0.2	0.02	0.001	7e-06	1199.9	0.6	5	1333.22	6693.87	2030.95	1999.82	0.0009609	510883	512708	4.81313e-18	4.76272e-18	3.88301e-16	2.49437e-16	3.87568e-16	2.49111e-16	0.061463	0.0128957	0.0133032	150.827	1.10945e-18	0.0441437
0.2	0.02	0.001	7e-06	1199.9	0.6	5	4888.47	6693.87	2030.95	1999.82	0.00200062	0	512708	1.76481e-17	1.75534e-17	2.80739e-15	2.83842e-16	2.80477e-15	2.8378e-16	0.131203	0.0480988	0.048957	152.87	2.78073e-18	0.110642
0.2	0.02	0.001	7e-06	1199.9	0.6	5	8443.73	6693.87	2030.95	1999.82	0.0047784	0	512708	3.04832e-17	3.03067e-17	3.82054e-15	2.90161e-16	3.81723e-15	2.90116e-16	0.150887	0.0835031	0.084552	143.855	3.5294e-18	0.14043
0.2	0.02	0.001	7e-06	1199.9	0.6	5	11999	6693.87	2030.95	1999.82	0.0107798	0	512708	4.33182e-17	4.29839e-17	4.16844e-15	2.92817e-16	4.16489e-15	2.92771e-16	0.159125	0.118854	0.120027	135.655	3.92435e-18	0.156145
0.2	0.02	0.001	7e-06	1199.9	0.6	6	1333.22	6693.87	2030.95	1999.82	0.00093925	510835	512708	4.81313e-18	4.76406e-18	3.88301e-16	2.99324e-16	3.87581e-16	2.98943e-16	0.0615129	0.0129092	0.013306	155.033	1.15003e-18	0.0457584
0.2	0.02	0.001	7e-06	1199.9	0.6	6	4888.47	6693.87	2030.95	1999.82	0.00199036	0	512708	1.76481e-17	1.75539e-17	2.80739e-15	3.4061e-16	2.80478e-15	3.40536e-16	0.131209	0.0481053	0.0489582	153.839	2.78424e-18	0.110782
0.2	0.02	0.001	7e-06	1199.9	0.6	6	8443.73	6693.87	2030.95	1999.82	0.00476782	0	512708	3.04832e-17	3.03071e-17	3.82054e-15	3.48193e-16	3.81724e-15	3.48139e-16	0.150889	0.0835077	0.084553	144.349	3.53272e-18	0.140562
0.2	0.02	0.001	7e-06	1199.9	0.6	6	11999	6693.87	2030.95	1999.82	0.0107658	0	512708	4.33182e-17	4.29844e-17	4.16844e-15	3.5138e-16	4.1649e-15	3.51325e-16	0.159125	0.118858	0.120028	135.967	3.92922e-18	0.156339
0.2	0.02	0.001	7e-06	1199.9	0.6	7	1333.22	6693.87	2030.95	1999.82	0.000918862	510775	512708	4.81313e-18	4.76533e-18	3.88301e-16	3.49211e-16	3.87594e-16	3.48778e-16	0.0615598	0.012922	0.0133086	159.195	1.18872e-18	0.0472976
0.2	0.02	0.001	7e-06	1199.9	0.6	7	4888.47	6693.87	2030.95	1999.82	0.00198025	0	512708	1.76481e-17	1.75545e-17	2.80739e-15	3.97378e-16	2.80479e-15	3.97293e-16	0.131215	0.0481117	0.0489593	154.806	2.78774e-18	0.110921
0.2	0.02	0.001	7e-06	1199.9	0.6	7	8443.73	6693.87	2030.95	1999.82	0.00475732	0	512708	3.04832e-17	3.03076e-17	3.82054e-15	4.06225e-16	3.81724e-15	4.06162e-16	0.15089	0.0835122	0.0845539	144.844	3.53603e-18	0.140694
0.2	0.02	0.001	7e-06	1199.9	0.6	7	11999	6693.87	2030.95	1999.82	0.0107518	0	512708	4.33182e-17	4.29849e-17	4.16844e-15	4.09944e-16	4.1649e-15	4.09879e-16	0.159126	0.118861	0.120029	136.278	3.93408e-18	0.156532
0.2	0.02	0.001	9.66667e-06	133.322	0.3	5	1333.22	183.528	2007.43	1999.84	0.00291233	207606	554596	1.26755e-17	1.22639e-17	4.21477e-16	6.56896e-16	4.20873e-16	6.53958e-16	0.0625775	0.0122505	0.0131074	73.0243	3.95355e-18	0.145206
0.2	0.02	0.001	9.66667e-06	133.322	0.3	5	4888.47	183.528	2007.43	1999.84	0.00590524	0	554596	4.64767e-17	4.55876e-17	3.04725e-15	7.47502e-16	3.0459e-15	7.46843e-16	0.101226	0.0464871	0.0484829	50.7217	2.90687e-18	0.106764
0.2	0.02	0.001	9.66667e-06	133.322	0.3	5	8443.73	183.528	2007.43	1999.84	0.00784487	0	554596	8.02779e-17	7.91788e-17	4.14696e-15	7.64144e-16	4.14548e-15	7.63846e-16	0.103654	0.0818266	0.0840614	46.3809	2.87172e-18	0.105473
0.2	0.02	0.001	9.66667e-06	133.322	0.3	5	11999	183.528	2007.43	1999.84	0.0108046	0	554596	1.14079e-16	1.12732e-16	4.52458e-15	7.71138e-16	4.52307e-15	7.70949e-16	0.104402	0.117255	0.119615	44.2416	3.04523e-18	0.111845
0.2	0.02	0.001	9.66667e-06	133.322	0.3	6	1333.22	183.528	2007.43	1999.84	0.00272772	202261	554596	1.26755e-17	1.22937e-17	4.21477e-16	7.88275e-16	4.20894e-16	7.85002e-16	0.0628718	0.0123283	0.0131303	78.3982	4.23695e-18	0.155615
0.2	0.02	0.001	9.66667e-06	133.322	0.3	6	4888.47	183.528	2007.43	1999.84	0.0057578	0	554596	4.64767e-17	4.56108e-17	3.04725e-15	8.97002e-16	3.04591e-15	8.96233e-16	0.101236	0.0465526	0.0485003	51.9783	2.97772e-18	0.109366
0.2	0.02	0.001	9.66667e-06	133.322	0.3	6	8443.73	183.528	2007.43	1999.84	0.00775451	0	554596	8.02779e-17	7.91925e-17	4.14696e-15	9.16973e-16	4.14549e-15	9.1662e-16	0.103655	0.0818642	0.0840716	46.9574	2.90397e-18	0.106657
0.2	0.02	0.001	9.66667e-06	133.322	0.3	6	11999	183.528	2007.43	1999.84	0.0107376	0	554596	1.14079e-16	1.12741e-16	4.52458e-15	9.25366e-16	4.52308e-15	9.25141e-16	0.104402	0.11728	0.119622	44.5749	3.06634e-18	0.112621
0.2	0.02	0.001	9.66667e-06	133.322	0.3	7	1333.22	183.528	2007.43	1999.84	0.0025722	197368	554596	1.26755e-17	1.23187e-17	4.21477e-16	9.19654e-16	4.20913e-16	9.16084e-16	0.0631198	0.0123941	0.0131495	83.5655	4.49067e-18	0.164934
0.2	0.02	0.001	9.66667e-06	133.322	0.3	7	4888.47	183.528	2007.43	1999.84	0.00561882	0	554596	4.64767e-17	4.56327e-17	3.04725e-15	1.0465e-15	3.04593e-15	1.04563e-15	0.101245	0.0466143	0.0485166	53.2226	3.04533e-18	0.111849
0.2	0.02	0.001	9.66667e-06	133.322	0.3	7	8443.73	183.528	2007.43	1999.84	0.00766678	0	554596	8.02779e-17	7.92058e-17	4.14696e-15	1.0698e-15	4.1455e-15	1.0694e-15	0.103656	0.0819008	0.0840816	47.5314	2.93554e-18	0.107817
0.2	0.02	0.001	9.66667e-06	133.322	0.3	7	11999	183.528	2007.43	1999.84	0.0106718	0	554596	1.14079e-16	1.1275e-16	4.52458e-15	1.07959e-15	4.52309e-15	1.07933e-15	0.104402	0.117304	0.119629	44.9073	3.08722e-18	0.113387
0.2	0.02	0.001	9.66667e-06	133.322	0.45	5	1333.22	195.396	2007.92	1999.84	0.00249618	203604	554596	1.26755e-17	1.23094e-17	5.4932e-16	6.56896e-16	5.48619e-16	6.54488e-16	0.0628056	0.0123108	0.0131422	75.5375	3.47388e-18	0.127589
0.2	0.02	0.001	9.66667e-06	133.322	0.45	5	4888.47	195.396	2007.92	1999.84	0.0054401	0	554596	4.64767e-17	4.56513e-17	3.97155e-15	7.47502e-16	3.96982e-15	7.46924e-16	0.101242	0.0465966	0.0485323	52.304	3.13303e-18	0.11507
0.2	0.02	0.001	9.66667e-06	133.322	0.45	5	8443.73	195.396	2007.92	1999.84	0.0073011	0	554596	8.02779e-17	7.92526e-17	5.40482e-15	7.64144e-16	5.4029e-15	7.63877e-16	0.103658	0.0819462	0.084119	47.7078	3.20792e-18	0.117821
0.2	0.02	0.001	9.66667e-06	133.322	0.45	5	11999	195.396	2007.92	1999.84	0.0101753	0	554596	1.14079e-16	1.12816e-16	5.89698e-15	7.71138e-16	5.89501e-15	7.70966e-16	0.104404	0.117386	0.119682	45.4741	3.40917e-18	0.125212
0.2	0.02	0.001	9.66667e-06	133.322	0.45	6	1333.22	195.396	2007.92	1999.84	0.00231201	197843	554596	1.26755e-17	1.23382e-17	5.4932e-16	7.88275e-16	5.48653e-16	7.85611e-16	0.0630908	0.0123864	0.013164	81.1349	3.66704e-18	0.134683
0.2	0.02	0.001	9.66667e-06	133.322	0.45	6	4888.47	195.396	2007.92	1999.84	0.00528625	0	554596	4.64767e-17	4.56753e-17	3.97155e-15	8.97002e-16	3.96985e-15	8.9633e-16	0.101252	0.0466647	0.0485503	53.6989	3.17446e-18	0.116592
0.2	0.02	0.001	9.66667e-06	133.322	0.45	6	8443.73	195.396	2007.92	1999.84	0.00720153	0	554596	8.02779e-17	7.92673e-17	5.40482e-15	9.16973e-16	5.40292e-15	9.16657e-16	0.103659	0.081987	0.0841301	48.369	3.22515e-18	0.118454
0.2	0.02	0.001	9.66667e-06	133.322	0.45	6	11999	195.396	2007.92	1999.84	0.0100974	0	554596	1.14079e-16	1.12827e-16	5.89698e-15	9.25366e-16	5.89502e-15	9.25161e-16	0.104404	0.117414	0.11969	45.8652	3.42074e-18	0.125637
0.2	0.02	0.001	9.66667e-06	133.322	0.45	7	1333.22	195.396	2007.92	1999.84	0.00215758	192984	554596	1.26755e-17	1.23623e-17	5.4932e-16	9.19654e-16	5.48682e-16	9.16767e-16	0.0633302	0.0124501	0.0131822	86.5047	3.83795e-18	0.14096
0.2	0.02	0.001	9.66667e-06	133.322	0.45	7	4888.47	195.396	2007.92	1999.84	0.00514187	0	554596	4.64767e-17	4.56978e-17	3.97155e-15	1.0465e-15	3.96988e-15	1.04574e-15	0.101261	0.0467287	0.0485671	55.079	3.21392e-18	0.118041
0.2	0.02	0.001	9.66667e-06	133.322	0.45	7	8443.73	195.396	2007.92	1999.84	0.00710517	0	554596	8.02779e-17	7.92817e-17	5.40482e-15	1.0698e-15	5.40294e-15	1.06944e-15	0.103661	0.0820265	0.0841408	49.0268	3.24204e-18	0.119074
0.2	0.02	0.001	9.66667e-06	133.322	0.45	7	11999	195.396	2007.92	1999.84	0.0100211	0	554596	1.14079e-16	1.12837e-16	5.89698e-15	1.07959e-15	5.89503e-15	1.07936e-15	0.104404	0.117441	0.119698	46.2552	3.43221e-18	0.126058
0.2	0.02	0.001	9.66667e-06	133.322	0.6	5	1333.22	204.737	2008.3	1999.84	0.00219388	199300	554596	1.26755e-17	1.2346e-17	6.79317e-16	6.56896e-16	6.7851e-16	6.54966e-16	0.0630252	0.012369	0.0131709	78.5942	3.0661e-18	0.112612
0.2	0.02	0.001	9.66667e-06	133.322	0.6	5	4888.47	204.737	2008.3	1999.84	0.00509968	0	554596	4.64767e-17	4.57014e-17	4.91142e-15	7.47502e-16	4.90918e-15	7.47003e-16	0.101257	0.0466962	0.0485717	53.989	3.51333e-18	0.129038
0.2	0.02	0.001	9.66667e-06	133.322	0.6	5	8443.73	204.737	2008.3	1999.84	0.00698779	0	554596	8.02779e-17	7.93036e-17	6.68387e-15	7.64144e-16	6.68134e-15	7.63905e-16	0.103661	0.0820452	0.0841597	49.0239	3.74726e-18	0.137629
0.2	0.02	0.001	9.66667e-06	133.322	0.6	5	11999	204.737	2008.3	1999.84	0.00998067	0	554596	1.14079e-16	1.12863e-16	7.29251e-15	7.71138e-16	7.28988e-15	7.70979e-16	0.104405	0.117483	0.119722	46.6404	4.00711e-18	0.147173
0.2	0.02	0.001	9.66667e-06	133.322	0.6	6	1333.22	204.737	2008.3	1999.84	0.00200944	193639	554596	1.26755e-17	1.23743e-17	6.79317e-16	7.88275e-16	6.78565e-16	7.86158e-16	0.0633036	0.012443	0.013192	84.5193	3.16933e-18	0.116403
0.2	0.02	0.001	9.66667e-06	133.322	0.6	6	4888.47	204.737	2008.3	1999.84	0.004934	0	554596	4.64767e-17	4.5727e-17	4.91142e-15	8.97002e-16	4.90923e-15	8.96424e-16	0.101267	0.0467689	0.0485909	55.5789	3.51426e-18	0.129072
0.2	0.02	0.001	9.66667e-06	133.322	0.6	6	8443.73	204.737	2008.3	1999.84	0.00687219	0	554596	8.02779e-17	7.93204e-17	6.68387e-15	9.16973e-16	6.68137e-15	9.16691e-16	0.103663	0.0820911	0.0841723	49.8084	3.74197e-18	0.137435
0.2	0.02	0.001	9.66667e-06	133.322	0.6	6	11999	204.737	2008.3	1999.84	0.00988324	0	554596	1.14079e-16	1.12876e-16	7.29251e-15	9.25366e-16	7.2899e-15	9.25177e-16	0.104406	0.117515	0.119731	47.1188	4.00387e-18	0.147055
0.2	0.02	0.001	9.66667e-06	133.322	0.6	7	1333.22	204.737	2008.3	1999.84	0.00185558	188869	554596	1.26755e-17	1.23979e-17	6.79317e-16	9.19654e-16	6.78611e-16	9.17378e-16	0.063536	0.0125051	0.0132095	90.1866	3.25926e-18	0.119706
0.2	0.02	0.001	9.66667e-06	133.322	0.6	7	4888.47	204.737	2008.3	1999.84	0.00477953	0	554596	4.64767e-17	4.57509e-17	4.91142e-15	1.0465e-15	4.90928e-15	1.04585e-15	0.101277	0.0468368	0.0486089	57.1495	3.51555e-18	0.129119
0.2	0.02	0.001	9.66667e-06	133.322	0.6	7	8443.73	204.737	2008.3	1999.84	0.00676086	0	554596	8.02779e-17	7.93365e-17	6.68387e-15	1.0698e-15	6.6814e-15	1.06948e-15	0.103664	0.0821353	0.0841845	50.5883	3.73704e-18	0.137254
0.2	0.02	0.001	9.66667e-06	133.322	0.6	7	11999	204.737	2008.3	1999.84	0.00978811	0	554596	1.14079e-16	1.12888e-16	7.29251e-15	1.07959e-15	7.28992e-15	1.07938e-15	0.104406	0.117547	0.119741	47.5954	4.00082e-18	0.146942
0.2	0.02	0.001	9.66667e-06	666.61	0.3	5	1333.22	183.528	2007.43	1999.84	0.00214733	464712	554596	1.26755e-17	1.23719e-17	4.21477e-16	6.56896e-16	4.21028e-16	6.54746e-16	0.0459987	0.0125525	0.0131842	72.8069	2.90192e-18	0.106582
0.2	0.02	0.001	9.66667e-06	666.61	0.3	5	4888.47	183.528	2007.43	1999.84	0.0051201	0	554596	4.64767e-17	4.57061e-17	3.04725e-15	7.47502e-16	3.04606e-15	7.46933e-16	0.0876733	0.0468403	0.0485696	50.6983	2.52976e-18	0.0929131
0.2	0.02	0.001	9.66667e-06	666.61	0.3	5	8443.73	183.528	2007.43	1999.84	0.00728101	0	554596	8.02779e-17	7.92585e-17	4.14696e-15	7.64144e-16	4.14558e-15	7.63868e-16	0.0960873	0.082048	0.0841199	46.3768	2.67203e-18	0.0981385
0.2	0.02	0.001	9.66667e-06	666.61	0.3	5	11999	183.528	2007.43	1999.84	0.0102855	0	554596	1.14079e-16	1.12797e-16	4.52458e-15	7.71138e-16	4.52314e-15	7.70959e-16	0.0992289	0.11742	0.119663	44.2406	2.90241e-18	0.1066
0.2	0.02	0.001	9.66667e-06	666.61	0.3	6	1333.22	183.528	2007.43	1999.84	0.00200884	463047	554596	1.26755e-17	1.23942e-17	4.21477e-16	7.88275e-16	4.21045e-16	7.85881e-16	0.0461566	0.0126108	0.0132013	78.1651	3.10682e-18	0.114107
0.2	0.02	0.001	9.66667e-06	666.61	0.3	6	4888.47	183.528	2007.43	1999.84	0.00499362	0	554596	4.64767e-17	4.5726e-17	3.04725e-15	8.97002e-16	3.04608e-15	8.96337e-16	0.0876975	0.0468964	0.0485845	51.9508	2.59151e-18	0.095181
0.2	0.02	0.001	9.66667e-06	666.61	0.3	6	8443.73	183.528	2007.43	1999.84	0.00719762	0	554596	8.02779e-17	7.92711e-17	4.14696e-15	9.16973e-16	4.14559e-15	9.16646e-16	0.0960918	0.0820827	0.0841293	46.9524	2.70201e-18	0.0992398
0.2	0.02	0.001	9.66667e-06	666.61	0.3	6	11999	183.528	2007.43	1999.84	0.010222	0	554596	1.14079e-16	1.12806e-16	4.52458e-15	9.25366e-16	4.52315e-15	9.25152e-16	0.0992303	0.117444	0.11967	44.5735	2.92252e-18	0.107338
0.2	0.02	0.001	9.66667e-06	666.61	0.3	7	1333.22	183.528	2007.43	1999.84	0.00189232	461658	554596	1.26755e-17	1.24129e-17	4.21477e-16	9.19654e-16	4.21059e-16	9.17044e-16	0.0462896	0.0126601	0.0132157	83.3215	3.2901e-18	0.120839
0.2	0.02	0.001	9.66667e-06	666.61	0.3	7	4888.47	183.528	2007.43	1999.84	0.00487433	0	554596	4.64767e-17	4.57448e-17	3.04725e-15	1.0465e-15	3.04609e-15	1.04575e-15	0.0877203	0.0469495	0.0485986	53.1913	2.65046e-18	0.0973463
0.2	0.02	0.001	9.66667e-06	666.61	0.3	7	8443.73	183.528	2007.43	1999.84	0.00711665	0	554596	8.02779e-17	7.92833e-17	4.14696e-15	1.0698e-15	4.1456e-15	1.06943e-15	0.0960962	0.0821165	0.0841385	47.5255	2.73137e-18	0.100318
0.2	0.02	0.001	9.66667e-06	666.61	0.3	7	11999	183.528	2007.43	1999.84	0.0101596	0	554596	1.14079e-16	1.12815e-16	4.52458e-15	1.07959e-15	4.52315e-15	1.07935e-15	0.0992316	0.117467	0.119677	44.9056	2.94241e-18	0.108069
0.2	0.02	0.001	9.66667e-06	666.61	0.45	5	1333.22	195.396	2007.92	1999.84	0.00183935	463371	554596	1.26755e-17	1.24057e-17	5.4932e-16	6.56896e-16	5.48799e-16	6.55134e-16	0.0461219	0.012598	0.0132101	75.3488	2.55302e-18	0.0937673
0.2	0.02	0.001	9.66667e-06	666.61	0.45	5	4888.47	195.396	2007.92	1999.84	0.00471963	0	554596	4.64767e-17	4.5761e-17	3.97155e-15	7.47502e-16	3.97003e-15	7.47003e-16	0.087714	0.0469345	0.0486122	52.281	2.73516e-18	0.100457
0.2	0.02	0.001	9.66667e-06	666.61	0.45	5	8443.73	195.396	2007.92	1999.84	0.00677989	0	554596	8.02779e-17	7.93266e-17	5.40482e-15	7.64144e-16	5.40303e-15	7.63897e-16	0.0961017	0.0821586	0.0841731	47.7036	2.99025e-18	0.109826
0.2	0.02	0.001	9.66667e-06	666.61	0.45	5	11999	195.396	2007.92	1999.84	0.00969197	0	554596	1.14079e-16	1.12877e-16	5.89698e-15	7.71138e-16	5.8951e-15	7.70975e-16	0.0992364	0.117545	0.119727	45.4729	3.2532e-18	0.119484
0.2	0.02	0.001	9.66667e-06	666.61	0.45	6	1333.22	195.396	2007.92	1999.84	0.00170166	461911	554596	1.26755e-17	1.24272e-17	5.4932e-16	7.88275e-16	5.48824e-16	7.86327e-16	0.0462748	0.0126546	0.0132264	80.9354	2.69198e-18	0.0988712
0.2	0.02	0.001	9.66667e-06	666.61	0.45	6	4888.47	195.396	2007.92	1999.84	0.00458745	0	554596	4.64767e-17	4.57816e-17	3.97155e-15	8.97002e-16	3.97006e-15	8.96421e-16	0.0877391	0.046993	0.0486277	53.6722	2.77155e-18	0.101794
0.2	0.02	0.001	9.66667e-06	666.61	0.45	6	8443.73	195.396	2007.92	1999.84	0.00668793	0	554596	8.02779e-17	7.93402e-17	5.40482e-15	9.16973e-16	5.40304e-15	9.1668e-16	0.0961066	0.0821962	0.0841834	48.3638	3.00636e-18	0.110418
0.2	0.02	0.001	9.66667e-06	666.61	0.45	6	11999	195.396	2007.92	1999.84	0.00961811	0	554596	1.14079e-16	1.12887e-16	5.89698e-15	9.25366e-16	5.89511e-15	9.25171e-16	0.099238	0.117571	0.119735	45.8637	3.26427e-18	0.11989
0.2	0.02	0.001	9.66667e-06	666.61	0.45	7	1333.22	195.396	2007.92	1999.84	0.00158633	460449	554596	1.26755e-17	1.24452e-17	5.4932e-16	9.19654e-16	5.48846e-16	9.17543e-16	0.046403	0.0127022	0.0132399	86.2983	2.81481e-18	0.103382
0.2	0.02	0.001	9.66667e-06	666.61	0.45	7	4888.47	195.396	2007.92	1999.84	0.00446333	0	554596	4.64767e-17	4.5801e-17	3.97155e-15	1.0465e-15	3.97008e-15	1.04584e-15	0.0877626	0.0470479	0.0486422	55.0488	2.80623e-18	0.103067
0.2	0.02	0.001	9.66667e-06	666.61	0.45	7	8443.73	195.396	2007.92	1999.84	0.00659893	0	554596	8.02779e-17	7.93535e-17	5.40482e-15	1.0698e-15	5.40306e-15	1.06947e-15	0.0961113	0.0822327	0.0841933	49.0208	3.02215e-18	0.110998
0.2	0.02	0.001	9.66667e-06	666.61	0.45	7	11999	195.396	2007.92	1999.84	0.00954573	0	554596	1.14079e-16	1.12897e-16	5.89698e-15	1.07959e-15	5.89512e-15	1.07937e-15	0.0992395	0.117596	0.119742	46.2533	3.27524e-18	0.120293
0.2	0.02	0.001	9.66667e-06	666.61	0.6	5	1333.22	204.737	2008.3	1999.84	0.00161527	462172	554596	1.26755e-17	1.2433e-17	6.79317e-16	6.56896e-16	6.78715e-16	6.55483e-16	0.0462405	0.0126419	0.0132314	78.4355	2.25701e-18	0.0828956
0.2	0.02	0.001	9.66667e-06	666.61	0.6	5	4888.47	204.737	2008.3	1999.84	0.00442674	0	554596	4.64767e-17	4.58042e-17	4.91142e-15	7.47502e-16	4.90945e-15	7.47071e-16	0.0877508	0.0470202	0.0486462	53.9667	3.07592e-18	0.112973
0.2	0.02	0.001	9.66667e-06	666.61	0.6	5	8443.73	204.737	2008.3	1999.84	0.00649205	0	554596	8.02779e-17	7.93737e-17	6.68387e-15	7.64144e-16	6.6815e-15	7.63923e-16	0.0961136	0.08225	0.0842107	49.0194	3.4981e-18	0.128479
0.2	0.02	0.001	9.66667e-06	666.61	0.6	5	11999	204.737	2008.3	1999.84	0.00951116	0	554596	1.14079e-16	1.12921e-16	7.29251e-15	7.71138e-16	7.28999e-15	7.70987e-16	0.099242	0.117636	0.119764	46.6391	3.82733e-18	0.14057
0.2	0.02	0.001	9.66667e-06	666.61	0.6	6	1333.22	204.737	2008.3	1999.84	0.00147779	460553	554596	1.26755e-17	1.24541e-17	6.79317e-16	7.88275e-16	6.78756e-16	7.86726e-16	0.0463895	0.0126972	0.0132472	84.3538	2.33031e-18	0.0855876
0.2	0.02	0.001	9.66667e-06	666.61	0.6	6	4888.47	204.737	2008.3	1999.84	0.00428426	0	554596	4.64767e-17	4.58262e-17	4.91142e-15	8.97002e-16	4.90949e-15	8.96502e-16	0.0877775	0.0470827	0.0486628	55.5531	3.07737e-18	0.113026
0.2	0.02	0.001	9.66667e-06	666.61	0.6	6	8443.73	204.737	2008.3	1999.84	0.00638524	0	554596	8.02779e-17	7.93892e-17	6.68387e-15	9.16973e-16	6.68153e-15	9.16712e-16	0.0961191	0.0822924	0.0842224	49.803	3.49339e-18	0.128306
0.2	0.02	0.001	9.66667e-06	666.61	0.6	6	11999	204.737	2008.3	1999.84	0.00941873	0	554596	1.14079e-16	1.12934e-16	7.29251e-15	9.25366e-16	7.29001e-15	9.25186e-16	0.0992439	0.117667	0.119773	47.1171	3.82435e-18	0.140461
0.2	0.02	0.001	9.66667e-06	666.61	0.6	7	1333.22	204.737	2008.3	1999.84	0.00136336	459393	554596	1.26755e-17	1.24716e-17	6.79317e-16	9.19654e-16	6.7879e-16	9.1799e-16	0.0465138	0.0127435	0.0132602	90.0157	2.39422e-18	0.087935
0.2	0.02	0.001	9.66667e-06	666.61	0.6	7	4888.47	204.737	2008.3	1999.84	0.00415128	0	554596	4.64767e-17	4.58467e-17	4.91142e-15	1.0465e-15	4.90954e-15	1.04594e-15	0.0878024	0.0471411	0.0486783	57.1206	3.07907e-18	0.113088
0.2	0.02	0.001	9.66667e-06	666.61	0.6	7	8443.73	204.737	2008.3	1999.84	0.00628237	0	554596	8.02779e-17	7.94041e-17	6.68387e-15	1.0698e-15	6.68156e-15	1.0695e-15	0.0961244	0.0823333	0.0842337	50.5821	3.48901e-18	0.128145
0.2	0.02	0.001	9.66667e-06	666.61	0.6	7	11999	204.737	2008.3	1999.84	0.00932848	0	554596	1.14079e-16	1.12945e-16	7.29251e-15	1.07959e-15	7.29003e-15	1.07939e-15	0.0992457	0.117697	0.119782	47.5934	3.82154e-18	0.140358
0.2	0.02	0.001	9.66667e-06	1199.9	0.3	5	1333.22	183.528	2007.43	1999.84	0.00176151	552348	554596	1.26755e-17	1.24265e-17	4.21477e-16	6.56896e-16	4.21107e-16	6.55139e-16	0.0377077	0.0127049	0.013223	72.772	2.37598e-18	0.087265
0.2	0.02	0.001	9.66667e-06	1199.9	0.3	5	4888.47	183.528	2007.43	1999.84	0.0045743	0	554596	4.64767e-17	4.57885e-17	3.04725e-15	7.47502e-16	3.04618e-15	7.46995e-16	0.0782574	0.0470858	0.0486299	50.6821	2.26798e-18	0.0832987
0.2	0.02	0.001	9.66667e-06	1199.9	0.3	5	8443.73	183.528	2007.43	1999.84	0.00681024	0	554596	8.02779e-17	7.9325e-17	4.14696e-15	7.64144e-16	4.14566e-15	7.63887e-16	0.0897701	0.0822329	0.0841687	46.3735	2.50535e-18	0.0920167
0.2	0.02	0.001	9.66667e-06	1199.9	0.3	5	11999	183.528	2007.43	1999.84	0.00982333	0	554596	1.14079e-16	1.12856e-16	4.52458e-15	7.71138e-16	4.5232e-15	7.70967e-16	0.0946232	0.117567	0.119706	44.2397	2.77525e-18	0.10193
0.2	0.02	0.001	9.66667e-06	1199.9	0.3	6	1333.22	183.528	2007.43	1999.84	0.00164703	552083	554596	1.26755e-17	1.24448e-17	4.21477e-16	7.88275e-16	4.21121e-16	7.86319e-16	0.0378157	0.0127531	0.0132371	78.1264	2.54259e-18	0.0933844
0.2	0.02	0.001	9.66667e-06	1199.9	0.3	6	4888.47	183.528	2007.43	1999.84	0.00446191	0	554596	4.64767e-17	4.58062e-17	3.04725e-15	8.97002e-16	3.04619e-15	8.9641e-16	0.0782844	0.0471357	0.0486432	51.9318	2.32322e-18	0.0853274
0.2	0.02	0.001	9.66667e-06	1199.9	0.3	6	8443.73	183.528	2007.43	1999.84	0.00673259	0	554596	8.02779e-17	7.93367e-17	4.14696e-15	9.16973e-16	4.14567e-15	9.16668e-16	0.0897764	0.0822653	0.0841775	46.9483	2.53342e-18	0.0930477
0.2	0.02	0.001	9.66667e-06	1199.9	0.3	6	11999	183.528	2007.43	1999.84	0.00976289	0	554596	1.14079e-16	1.12864e-16	4.52458e-15	9.25366e-16	4.52321e-15	9.25162e-16	0.0946253	0.11759	0.119713	44.5723	2.79447e-18	0.102636
0.2	0.02	0.001	9.66667e-06	1199.9	0.3	7	1333.22	183.528	2007.43	1999.84	0.0015508	551892	554596	1.26755e-17	1.24603e-17	4.21477e-16	9.19654e-16	4.21132e-16	9.17522e-16	0.0379066	0.0127938	0.013249	83.2811	2.69161e-18	0.0988575
0.2	0.02	0.001	9.66667e-06	1199.9	0.3	7	4888.47	183.528	2007.43	1999.84	0.00435586	0	554596	4.64767e-17	4.58229e-17	3.04725e-15	1.0465e-15	3.04621e-15	1.04583e-15	0.0783099	0.0471829	0.0486557	53.1697	2.37597e-18	0.0872649
0.2	0.02	0.001	9.66667e-06	1199.9	0.3	7	8443.73	183.528	2007.43	1999.84	0.00665717	0	554596	8.02779e-17	7.93481e-17	4.14696e-15	1.0698e-15	4.14568e-15	1.06945e-15	0.0897825	0.0822967	0.084186	47.5206	2.56091e-18	0.0940574
0.2	0.02	0.001	9.66667e-06	1199.9	0.3	7	11999	183.528	2007.43	1999.84	0.00970351	0	554596	1.14079e-16	1.12873e-16	4.52458e-15	1.07959e-15	4.52321e-15	1.07936e-15	0.0946274	0.117612	0.119719	44.9041	2.81348e-18	0.103334
0.2	0.02	0.001	9.66667e-06	1199.9	0.45	5	1333.22	195.396	2007.92	1999.84	0.00150849	552172	554596	1.26755e-17	1.24543e-17	5.4932e-16	6.56896e-16	5.48889e-16	6.55456e-16	0.0377922	0.0127426	0.0132443	75.33	2.09242e-18	0.0768504
0.2	0.02	0.001	9.66667e-06	1199.9	0.45	5	4888.47	195.396	2007.92	1999.84	0.00421807	0	554596	4.64767e-17	4.58373e-17	3.97155e-15	7.47502e-16	3.97018e-15	7.47057e-16	0.0783028	0.0471697	0.0486679	52.2651	2.45849e-18	0.0902956
0.2	0.02	0.001	9.66667e-06	1199.9	0.45	5	8443.73	195.396	2007.92	1999.84	0.00634446	0	554596	8.02779e-17	7.93884e-17	5.40482e-15	7.64144e-16	5.40313e-15	7.63913e-16	0.0897902	0.0823359	0.0842183	47.7001	2.80846e-18	0.103149
0.2	0.02	0.001	9.66667e-06	1199.9	0.45	5	11999	195.396	2007.92	1999.84	0.00926149	0	554596	1.14079e-16	1.12932e-16	5.89698e-15	7.71138e-16	5.89517e-15	7.70982e-16	0.0946346	0.117686	0.119767	45.4719	3.11431e-18	0.114383
0.2	0.02	0.001	9.66667e-06	1199.9	0.45	6	1333.22	195.396	2007.92	1999.84	0.0013949	551930	554596	1.26755e-17	1.2472e-17	5.4932e-16	7.88275e-16	5.4891e-16	7.86683e-16	0.0378968	0.0127894	0.0132577	80.915	2.20526e-18	0.080995
0.2	0.02	0.001	9.66667e-06	1199.9	0.45	6	4888.47	195.396	2007.92	1999.84	0.00410054	0	554596	4.64767e-17	4.58557e-17	3.97155e-15	8.97002e-16	3.9702e-15	8.96484e-16	0.0783309	0.0472217	0.0486816	53.6536	2.49116e-18	0.0914953
0.2	0.02	0.001	9.66667e-06	1199.9	0.45	6	8443.73	195.396	2007.92	1999.84	0.0062588	0	554596	8.02779e-17	7.94011e-17	5.40482e-15	9.16973e-16	5.40314e-15	9.167e-16	0.089797	0.082371	0.0842279	48.3595	2.8236e-18	0.103705
0.2	0.02	0.001	9.66667e-06	1199.9	0.45	6	11999	195.396	2007.92	1999.84	0.00919119	0	554596	1.14079e-16	1.12941e-16	5.89698e-15	9.25366e-16	5.89518e-15	9.2518e-16	0.094637	0.117711	0.119774	45.8624	3.12492e-18	0.114772
0.2	0.02	0.001	9.66667e-06	1199.9	0.45	7	1333.22	195.396	2007.92	1999.84	0.00129986	551629	554596	1.26755e-17	1.24868e-17	5.4932e-16	9.19654e-16	5.48928e-16	9.17929e-16	0.0379844	0.0128286	0.0132689	86.2763	2.30503e-18	0.0846591
0.2	0.02	0.001	9.66667e-06	1199.9	0.45	7	4888.47	195.396	2007.92	1999.84	0.00399013	0	554596	4.64767e-17	4.58729e-17	3.97155e-15	1.0465e-15	3.97022e-15	1.04591e-15	0.0783572	0.0472706	0.0486946	55.0277	2.52229e-18	0.0926389
0.2	0.02	0.001	9.66667e-06	1199.9	0.45	7	8443.73	195.396	2007.92	1999.84	0.00617587	0	554596	8.02779e-17	7.94134e-17	5.40482e-15	1.0698e-15	5.40316e-15	1.06949e-15	0.0898036	0.082405	0.0842371	49.0157	2.83844e-18	0.10425
0.2	0.02	0.001	9.66667e-06	1199.9	0.45	7	11999	195.396	2007.92	1999.84	0.00912229	0	554596	1.14079e-16	1.12951e-16	5.89698e-15	1.07959e-15	5.89519e-15	1.07938e-15	0.0946394	0.117735	0.119781	46.2517	3.13543e-18	0.115158
0.2	0.02	0.001	9.66667e-06	1199.9	0.6	5	1333.22	204.737	2008.3	1999.84	0.00132441	551987	554596	1.26755e-17	1.24767e-17	6.79317e-16	6.56896e-16	6.78818e-16	6.55741e-16	0.0378736	0.012779	0.0132619	78.4326	1.8525e-18	0.0680386
0.2	0.02	0.001	9.66667e-06	1199.9	0.6	5	4888.47	204.737	2008.3	1999.84	0.00395773	0	554596	4.64767e-17	4.58758e-17	4.91142e-15	7.47502e-16	4.90963e-15	7.47117e-16	0.0783441	0.047246	0.0486982	53.9512	2.77127e-18	0.101783
0.2	0.02	0.001	9.66667e-06	1199.9	0.6	5	8443.73	204.737	2008.3	1999.84	0.00607774	0	554596	8.02779e-17	7.94323e-17	6.68387e-15	7.64144e-16	6.68163e-15	7.63937e-16	0.0898068	0.0824212	0.0842534	49.0157	3.28991e-18	0.120832
0.2	0.02	0.001	9.66667e-06	1199.9	0.6	5	11999	204.737	2008.3	1999.84	0.00909291	0	554596	1.14079e-16	1.12974e-16	7.29251e-15	7.71138e-16	7.29009e-15	7.70994e-16	0.0946431	0.117773	0.119802	46.638	3.66719e-18	0.134689
0.2	0.02	0.001	9.66667e-06	1199.9	0.6	6	1333.22	204.737	2008.3	1999.84	0.0012112	551656	554596	1.26755e-17	1.24941e-17	6.79317e-16	7.88275e-16	6.78852e-16	7.87009e-16	0.0379755	0.0128246	0.0132748	84.3499	1.91181e-18	0.0702171
0.2	0.02	0.001	9.66667e-06	1199.9	0.6	6	4888.47	204.737	2008.3	1999.84	0.00383094	0	554596	4.64767e-17	4.58954e-17	4.91142e-15	8.97002e-16	4.90968e-15	8.96556e-16	0.078374	0.0473017	0.0487129	55.5351	2.77281e-18	0.10184
0.2	0.02	0.001	9.66667e-06	1199.9	0.6	6	8443.73	204.737	2008.3	1999.84	0.00597819	0	554596	8.02779e-17	7.94467e-17	6.68387e-15	9.16973e-16	6.68166e-15	9.16729e-16	0.0898144	0.0824607	0.0842643	49.7985	3.28563e-18	0.120675
0.2	0.02	0.001	9.66667e-06	1199.9	0.6	6	11999	204.737	2008.3	1999.84	0.00900491	0	554596	1.14079e-16	1.12985e-16	7.29251e-15	9.25366e-16	7.29011e-15	9.25194e-16	0.0946459	0.117802	0.119811	47.1156	3.66444e-18	0.134588
0.2	0.02	0.001	9.66667e-06	1199.9	0.6	7	1333.22	204.737	2008.3	1999.84	0.00111701	551325	554596	1.26755e-17	1.25085e-17	6.79317e-16	9.19654e-16	6.7888e-16	9.18294e-16	0.0380604	0.0128627	0.0132855	90.0129	1.96356e-18	0.0721177
0.2	0.02	0.001	9.66667e-06	1199.9	0.6	7	4888.47	204.737	2008.3	1999.84	0.00371257	0	554596	4.64767e-17	4.59137e-17	4.91142e-15	1.0465e-15	4.90971e-15	1.046e-15	0.0784019	0.0473536	0.0487267	57.1004	2.77456e-18	0.101904
0.2	0.02	0.001	9.66667e-06	1199.9	0.6	7	8443.73	204.737	2008.3	1999.84	0.0058823	0	554596	8.02779e-17	7.94606e-17	6.68387e-15	1.0698e-15	6.68169e-15	1.06952e-15	0.0898218	0.0824988	0.0842748	50.5769	3.28166e-18	0.120529
0.2	0.02	0.001	9.66667e-06	1199.9	0.6	7	11999	204.737	2008.3	1999.84	0.00891898	0	554596	1.14079e-16	1.12996e-16	7.29251e-15	1.07959e-15	7.29013e-15	1.0794e-15	0.0946486	0.117831	0.119819	47.5917	3.66184e-18	0.134492
0.2	0.02	0.001	1.23333e-05	133.322	0.3	5	1333.22	310.867	2004.55	1999.83	0.00238178	131993	596484	2.63254e-17	2.55956e-17	8.72727e-16	1.36429e-15	8.71904e-16	1.35892e-15	0.0449008	0.0123296	0.0131575	54.2388	6.9225e-18	0.236089
0.2	0.02	0.001	1.23333e-05	133.322	0.3	5	4888.47	310.867	2004.55	1999.83	0.00519034	0	596484	9.65264e-17	9.48552e-17	6.30977e-15	1.55247e-15	6.308e-15	1.5512e-15	0.0688511	0.0465808	0.0485546	34.8827	4.70875e-18	0.16059
0.2	0.02	0.001	1.23333e-05	133.322	0.3	5	8443.73	310.867	2004.55	1999.83	0.0067062	0	596484	1.66727e-16	1.64679e-16	8.58686e-15	1.58703e-15	8.58496e-15	1.58647e-15	0.0703938	0.0819173	0.084155	31.4574	4.51626e-18	0.154025
0.2	0.02	0.001	1.23333e-05	133.322	0.3	5	11999	310.867	2004.55	1999.83	0.00871838	0	596484	2.36929e-16	2.345e-16	9.36878e-15	1.60156e-15	9.36684e-15	1.60122e-15	0.0708835	0.117387	0.119756	29.9153	4.71669e-18	0.160861
0.2	0.02	0.001	1.23333e-05	133.322	0.3	6	1333.22	310.867	2004.55	1999.83	0.0022058	118972	596484	2.63254e-17	2.56547e-17	8.72727e-16	1.63715e-15	8.71934e-16	1.63123e-15	0.045104	0.0124093	0.0131787	58.6252	7.38631e-18	0.251907
0.2	0.02	0.001	1.23333e-05	133.322	0.3	6	4888.47	310.867	2004.55	1999.83	0.00503583	0	596484	9.65264e-17	9.49066e-17	6.30977e-15	1.86296e-15	6.30803e-15	1.86148e-15	0.0688578	0.0466549	0.0485728	35.9015	4.8402e-18	0.165073
0.2	0.02	0.001	1.23333e-05	133.322	0.3	6	8443.73	310.867	2004.55	1999.83	0.0066138	0	596484	1.66727e-16	1.64709e-16	8.58686e-15	1.90444e-15	8.58497e-15	1.90377e-15	0.0703947	0.0819599	0.0841657	31.913	4.57626e-18	0.156072
0.2	0.02	0.001	1.23333e-05	133.322	0.3	6	11999	310.867	2004.55	1999.83	0.0086537	0	596484	2.36929e-16	2.3452e-16	9.36878e-15	1.92187e-15	9.36685e-15	1.92146e-15	0.0708838	0.117414	0.119763	30.1735	4.75429e-18	0.162143
0.2	0.02	0.001	1.23333e-05	133.322	0.3	7	1333.22	310.867	2004.55	1999.83	0.00206026	107067	596484	2.63254e-17	2.57035e-17	8.72727e-16	1.91001e-15	8.7196e-16	1.9036e-15	0.0452723	0.0124756	0.0131962	62.8256	7.79754e-18	0.265932
0.2	0.02	0.001	1.23333e-05	133.322	0.3	7	4888.47	310.867	2004.55	1999.83	0.00489162	0	596484	9.65264e-17	9.49546e-17	6.30977e-15	2.17346e-15	6.30805e-15	2.17178e-15	0.068864	0.0467241	0.0485899	36.9089	4.96452e-18	0.169313
0.2	0.02	0.001	1.23333e-05	133.322	0.3	7	8443.73	310.867	2004.55	1999.83	0.0065245	0	596484	1.66727e-16	1.64738e-16	8.58686e-15	2.22185e-15	8.58498e-15	2.22108e-15	0.0703956	0.082001	0.084176	32.3663	4.63475e-18	0.158067
0.2	0.02	0.001	1.23333e-05	133.322	0.3	7	11999	310.867	2004.55	1999.83	0.0085903	0	596484	2.36929e-16	2.34539e-16	9.36878e-15	2.24219e-15	9.36685e-15	2.24171e-15	0.070884	0.117441	0.11977	30.4311	4.79138e-18	0.163408
0.2	0.02	0.001	1.23333e-05	133.322	0.45	5	1333.22	329.697	2004.83	1999.83	0.00208702	123513	596484	2.63254e-17	2.56694e-17	1.108e-15	1.36429e-15	1.10709e-15	1.35977e-15	0.0450374	0.0123832	0.0131838	56.2545	6.09223e-18	0.207773
0.2	0.02	0.001	1.23333e-05	133.322	0.45	5	4888.47	329.697	2004.83	1999.83	0.00483705	0	596484	9.65264e-17	9.49594e-17	8.01078e-15	1.55247e-15	8.00864e-15	1.55132e-15	0.0688598	0.046677	0.0485926	35.9478	4.85071e-18	0.165432
0.2	0.02	0.001	1.23333e-05	133.322	0.45	5	8443.73	329.697	2004.83	1999.83	0.00629615	0	596484	1.66727e-16	1.64797e-16	1.09017e-14	1.58703e-15	1.08994e-14	1.58652e-15	0.0703959	0.0820168	0.0841979	32.2763	4.80013e-18	0.163707
0.2	0.02	0.001	1.23333e-05	133.322	0.45	5	11999	329.697	2004.83	1999.83	0.00822786	0	596484	2.36929e-16	2.34635e-16	1.18945e-14	1.60156e-15	1.1892e-14	1.60124e-15	0.0708845	0.117493	0.119806	30.6426	5.03186e-18	0.17161
0.2	0.02	0.001	1.23333e-05	133.322	0.45	6	1333.22	329.697	2004.83	1999.83	0.00191417	109831	596484	2.63254e-17	2.57265e-17	1.108e-15	1.63715e-15	1.10713e-15	1.6322e-15	0.0452344	0.0124606	0.0132041	60.8464	6.42456e-18	0.219107
0.2	0.02	0.001	1.23333e-05	133.322	0.45	6	4888.47	329.697	2004.83	1999.83	0.00467579	0	596484	9.65264e-17	9.50128e-17	8.01078e-15	1.86296e-15	8.00868e-15	1.86164e-15	0.0688667	0.0467545	0.0486116	37.0826	4.93852e-18	0.168426
0.2	0.02	0.001	1.23333e-05	133.322	0.45	6	8443.73	329.697	2004.83	1999.83	0.00619486	0	596484	1.66727e-16	1.64829e-16	1.09017e-14	1.90444e-15	1.08994e-14	1.90383e-15	0.0703969	0.0820632	0.0842095	32.7993	4.83799e-18	0.164998
0.2	0.02	0.001	1.23333e-05	133.322	0.45	6	11999	329.697	2004.83	1999.83	0.00815395	0	596484	2.36929e-16	2.34657e-16	1.18945e-14	1.92187e-15	1.18921e-14	1.92149e-15	0.0708848	0.117523	0.119814	30.9451	5.05552e-18	0.172417
0.2	0.02	0.001	1.23333e-05	133.322	0.45	7	1333.22	329.697	2004.83	1999.83	0.00177198	96760.3	596484	2.63254e-17	2.57735e-17	1.108e-15	1.91001e-15	1.10717e-15	1.90468e-15	0.0453966	0.0125247	0.0132206	65.2316	6.71612e-18	0.229051
0.2	0.02	0.001	1.23333e-05	133.322	0.45	7	4888.47	329.697	2004.83	1999.83	0.00452611	0	596484	9.65264e-17	9.50624e-17	8.01078e-15	2.17346e-15	8.00872e-15	2.17196e-15	0.0688731	0.0468264	0.0486292	38.2033	5.02128e-18	0.171249
0.2	0.02	0.001	1.23333e-05	133.322	0.45	7	8443.73	329.697	2004.83	1999.83	0.00609734	0	596484	1.66727e-16	1.6486e-16	1.09017e-14	2.22185e-15	1.08994e-14	2.22115e-15	0.0703978	0.0821078	0.0842206	33.3194	4.87485e-18	0.166255
0.2	0.02	0.001	1.23333e-05	133.322	0.45	7	11999	329.697	2004.83	1999.83	0.00808171	0	596484	2.36929e-16	2.34679e-16	1.18945e-14	2.24219e-15	1.18921e-14	2.24175e-15	0.0708851	0.117553	0.119822	31.2467	5.07885e-18	0.173212
0.2	0.02	0.001	1.23333e-05	133.322	0.6	5	1333.22	344.609	2005.06	1999.83	0.00184806	114133	596484	2.63254e-17	2.5734e-17	1.35189e-15	1.36429e-15	1.35089e-15	1.36057e-15	0.0451764	0.0124378	0.0132072	58.7126	5.31226e-18	0.181173
0.2	0.02	0.001	1.23333e-05	133.322	0.6	5	4888.47	344.609	2005.06	1999.83	0.00454242	0	596484	9.65264e-17	9.50508e-17	9.77409e-15	1.55247e-15	9.77146e-15	1.55146e-15	0.0688684	0.046773	0.0486263	37.1605	5.1225e-18	0.174701
0.2	0.02	0.001	1.23333e-05	133.322	0.6	5	8443.73	344.609	2005.06	1999.83	0.00600307	0	596484	1.66727e-16	1.6489e-16	1.33014e-14	1.58703e-15	1.32984e-14	1.58656e-15	0.0703979	0.0821085	0.0842322	33.1483	5.27218e-18	0.179806
0.2	0.02	0.001	1.23333e-05	133.322	0.6	5	11999	344.609	2005.06	1999.83	0.00796282	0	596484	2.36929e-16	2.34728e-16	1.45126e-14	1.60156e-15	1.45096e-14	1.60126e-15	0.0708854	0.117581	0.119841	31.3754	5.57235e-18	0.190043
0.2	0.02	0.001	1.23333e-05	133.322	0.6	6	1333.22	344.609	2005.06	1999.83	0.00167794	99448.4	596484	2.63254e-17	2.57896e-17	1.35189e-15	1.63715e-15	1.35096e-15	1.63311e-15	0.0453672	0.0125131	0.0132267	63.5742	5.515e-18	0.188087
0.2	0.02	0.001	1.23333e-05	133.322	0.6	6	4888.47	344.609	2005.06	1999.83	0.00437028	0	596484	9.65264e-17	9.51075e-17	9.77409e-15	1.86296e-15	9.77153e-15	1.86179e-15	0.0688757	0.0468555	0.0486465	38.4546	5.15302e-18	0.175742
0.2	0.02	0.001	1.23333e-05	133.322	0.6	6	8443.73	344.609	2005.06	1999.83	0.00588753	0	596484	1.66727e-16	1.64926e-16	1.33014e-14	1.90444e-15	1.32985e-14	1.90389e-15	0.0703989	0.0821605	0.0842453	33.768	5.27844e-18	0.180019
0.2	0.02	0.001	1.23333e-05	133.322	0.6	6	11999	344.609	2005.06	1999.83	0.00787343	0	596484	2.36929e-16	2.34754e-16	1.45126e-14	1.92187e-15	1.45096e-14	1.92152e-15	0.0708857	0.117617	0.11985	31.7435	5.57548e-18	0.19015
0.2	0.02	0.001	1.23333e-05	133.322	0.6	7	1333.22	344.609	2005.06	1999.83	0.00153902	85080.9	596484	2.63254e-17	2.58351e-17	1.35189e-15	1.91001e-15	1.35101e-15	1.90569e-15	0.0455236	0.012575	0.0132425	68.2006	5.69111e-18	0.194093
0.2	0.02	0.001	1.23333e-05	133.322	0.6	7	4888.47	344.609	2005.06	1999.83	0.00421168	0	596484	9.65264e-17	9.51597e-17	9.77409e-15	2.17346e-15	9.77159e-15	2.17214e-15	0.0688824	0.0469315	0.0486652	39.7307	5.18211e-18	0.176734
0.2	0.02	0.001	1.23333e-05	133.322	0.6	7	8443.73	344.609	2005.06	1999.83	0.00577692	0	596484	1.66727e-16	1.64961e-16	1.33014e-14	2.22185e-15	1.32985e-14	2.22121e-15	0.0704	0.0822104	0.0842578	34.3835	5.28478e-18	0.180236
0.2	0.02	0.001	1.23333e-05	133.322	0.6	7	11999	344.609	2005.06	1999.83	0.00778644	0	596484	2.36929e-16	2.3478e-16	1.45126e-14	2.24219e-15	1.45096e-14	2.24178e-15	0.070886	0.117652	0.119859	32.1102	5.57872e-18	0.19026
0.2	0.02	0.001	1.23333e-05	666.61	0.3	5	1333.22	310.867	2004.55	1999.83	0.00173081	474133	596484	2.63254e-17	2.57949e-17	8.72727e-16	1.36429e-15	8.72128e-16	1.36042e-15	0.0325063	0.0126223	0.0132237	54.0504	5.00272e-18	0.170616
0.2	0.02	0.001	1.23333e-05	666.61	0.3	5	4888.47	310.867	2004.55	1999.83	0.00451678	0	596484	9.65264e-17	9.50722e-17	6.30977e-15	1.55247e-15	6.30823e-15	1.55137e-15	0.0598708	0.0469124	0.0486297	34.8626	4.10079e-18	0.139856
0.2	0.02	0.001	1.23333e-05	666.61	0.3	5	8443.73	310.867	2004.55	1999.83	0.00622833	0	596484	1.66727e-16	1.64825e-16	8.58686e-15	1.58703e-15	8.58509e-15	1.58651e-15	0.0653445	0.0821285	0.0842059	31.4538	4.19833e-18	0.143182
0.2	0.02	0.001	1.23333e-05	666.61	0.3	5	11999	310.867	2004.55	1999.83	0.0082972	0	596484	2.36929e-16	2.34618e-16	9.36878e-15	1.60156e-15	9.36693e-15	1.60123e-15	0.0674166	0.117544	0.119797	29.9143	4.49104e-18	0.153165
0.2	0.02	0.001	1.23333e-05	666.61	0.3	6	1333.22	310.867	2004.55	1999.83	0.00160087	472044	596484	2.63254e-17	2.58384e-17	8.72727e-16	1.63715e-15	8.7215e-16	1.63288e-15	0.0326144	0.0126812	0.0132394	58.4288	5.33292e-18	0.181877
0.2	0.02	0.001	1.23333e-05	666.61	0.3	6	4888.47	310.867	2004.55	1999.83	0.00438356	0	596484	9.65264e-17	9.51166e-17	6.30977e-15	1.86296e-15	6.30825e-15	1.86168e-15	0.0598886	0.0469763	0.0486455	35.8783	4.21578e-18	0.143778
0.2	0.02	0.001	1.23333e-05	666.61	0.3	6	8443.73	310.867	2004.55	1999.83	0.00614292	0	596484	1.66727e-16	1.64853e-16	8.58686e-15	1.90444e-15	8.5851e-15	1.90382e-15	0.0653478	0.0821678	0.0842158	31.9087	4.25416e-18	0.145086
0.2	0.02	0.001	1.23333e-05	666.61	0.3	6	11999	310.867	2004.55	1999.83	0.00823584	0	596484	2.36929e-16	2.34637e-16	9.36878e-15	1.92187e-15	9.36694e-15	1.92148e-15	0.0674176	0.11757	0.119804	30.1722	4.52685e-18	0.154386
0.2	0.02	0.001	1.23333e-05	666.61	0.3	7	1333.22	310.867	2004.55	1999.83	0.0014936	470108	596484	2.63254e-17	2.58744e-17	8.72727e-16	1.91001e-15	8.7217e-16	1.90539e-15	0.0327038	0.01273	0.0132522	62.623	5.62547e-18	0.191855
0.2	0.02	0.001	1.23333e-05	666.61	0.3	7	4888.47	310.867	2004.55	1999.83	0.00425913	0	596484	9.65264e-17	9.5158e-17	6.30977e-15	2.17346e-15	6.30827e-15	2.172e-15	0.0599052	0.047036	0.0486602	36.8828	4.32461e-18	0.147489
0.2	0.02	0.001	1.23333e-05	666.61	0.3	7	8443.73	310.867	2004.55	1999.83	0.00606035	0	596484	1.66727e-16	1.6488e-16	8.58686e-15	2.22185e-15	8.58511e-15	2.22114e-15	0.0653511	0.0822059	0.0842253	32.3613	4.30859e-18	0.146943
0.2	0.02	0.001	1.23333e-05	666.61	0.3	7	11999	310.867	2004.55	1999.83	0.00817569	0	596484	2.36929e-16	2.34655e-16	9.36878e-15	2.24219e-15	9.36694e-15	2.24173e-15	0.0674186	0.117595	0.119811	30.4295	4.56218e-18	0.155591
0.2	0.02	0.001	1.23333e-05	666.61	0.45	5	1333.22	329.697	2004.83	1999.83	0.00151542	472490	596484	2.63254e-17	2.5849e-17	1.108e-15	1.36429e-15	1.10733e-15	1.36103e-15	0.0325795	0.0126622	0.013243	56.0879	4.40422e-18	0.150204
0.2	0.02	0.001	1.23333e-05	666.61	0.45	5	4888.47	329.697	2004.83	1999.83	0.00421086	0	596484	9.65264e-17	9.51625e-17	8.01078e-15	1.55247e-15	8.00891e-15	1.55148e-15	0.059894	0.0469956	0.0486627	35.9278	4.23038e-18	0.144276
0.2	0.02	0.001	1.23333e-05	666.61	0.45	5	8443.73	329.697	2004.83	1999.83	0.00584879	0	596484	1.66727e-16	1.64934e-16	1.09017e-14	1.58703e-15	1.08995e-14	1.58655e-15	0.0653523	0.0822206	0.0842456	32.2725	4.4656e-18	0.152298
0.2	0.02	0.001	1.23333e-05	666.61	0.45	5	11999	329.697	2004.83	1999.83	0.00783203	0	596484	2.36929e-16	2.34746e-16	1.18945e-14	1.60156e-15	1.18922e-14	1.60126e-15	0.0674206	0.117644	0.119844	30.6414	4.7935e-18	0.163481
0.2	0.02	0.001	1.23333e-05	666.61	0.45	6	1333.22	329.697	2004.83	1999.83	0.0013882	470427	596484	2.63254e-17	2.5891e-17	1.108e-15	1.63715e-15	1.10737e-15	1.63358e-15	0.0326841	0.0127192	0.0132579	60.6733	4.64e-18	0.158245
0.2	0.02	0.001	1.23333e-05	666.61	0.45	6	4888.47	329.697	2004.83	1999.83	0.00407168	0	596484	9.65264e-17	9.52086e-17	8.01078e-15	1.86296e-15	8.00894e-15	1.86181e-15	0.0599125	0.0470624	0.0486791	37.0595	4.30758e-18	0.146909
0.2	0.02	0.001	1.23333e-05	666.61	0.45	6	8443.73	329.697	2004.83	1999.83	0.00575511	0	596484	1.66727e-16	1.64964e-16	1.09017e-14	1.90444e-15	1.08996e-14	1.90387e-15	0.065356	0.0822635	0.0842563	32.7947	4.50093e-18	0.153503
0.2	0.02	0.001	1.23333e-05	666.61	0.45	6	11999	329.697	2004.83	1999.83	0.00776187	0	596484	2.36929e-16	2.34767e-16	1.18945e-14	1.92187e-15	1.18922e-14	1.92151e-15	0.0674218	0.117673	0.119852	30.9437	4.81608e-18	0.164251
0.2	0.02	0.001	1.23333e-05	666.61	0.45	7	1333.22	329.697	2004.83	1999.83	0.00128375	468780	596484	2.63254e-17	2.59256e-17	1.108e-15	1.91001e-15	1.10739e-15	1.90617e-15	0.0327703	0.0127664	0.0132701	65.0547	4.84686e-18	0.1653
0.2	0.02	0.001	1.23333e-05	666.61	0.45	7	4888.47	329.697	2004.83	1999.83	0.00394236	0	596484	9.65264e-17	9.52515e-17	8.01078e-15	2.17346e-15	8.00898e-15	2.17216e-15	0.0599297	0.0471246	0.0486943	38.1775	4.38039e-18	0.149392
0.2	0.02	0.001	1.23333e-05	666.61	0.45	7	8443.73	329.697	2004.83	1999.83	0.00566489	0	596484	1.66727e-16	1.64993e-16	1.09017e-14	2.22185e-15	1.08996e-14	2.2212e-15	0.0653595	0.0823047	0.0842667	33.3141	4.53533e-18	0.154676
0.2	0.02	0.001	1.23333e-05	666.61	0.45	7	11999	329.697	2004.83	1999.83	0.0076933	0	596484	2.36929e-16	2.34788e-16	1.18945e-14	2.24219e-15	1.18922e-14	2.24177e-15	0.0674229	0.117702	0.119859	31.245	4.83835e-18	0.16501
0.2	0.02	0.001	1.23333e-05	666.61	0.6	5	1333.22	344.609	2005.06	1999.83	0.00134071	471138	596484	2.63254e-17	2.58963e-17	1.35189e-15	1.36429e-15	1.35116e-15	1.36161e-15	0.0326538	0.0127027	0.0132602	58.5681	3.84243e-18	0.131045
0.2	0.02	0.001	1.23333e-05	666.61	0.6	5	4888.47	344.609	2005.06	1999.83	0.00395573	0	596484	9.65264e-17	9.52416e-17	9.77409e-15	1.55247e-15	9.77179e-15	1.55159e-15	0.059917	0.0470786	0.0486919	37.1406	4.47349e-18	0.152567
0.2	0.02	0.001	1.23333e-05	666.61	0.6	5	8443.73	344.609	2005.06	1999.83	0.00557764	0	596484	1.66727e-16	1.65021e-16	1.33014e-14	1.58703e-15	1.32986e-14	1.5866e-15	0.0653596	0.0823055	0.0842775	33.1442	4.90796e-18	0.167384
0.2	0.02	0.001	1.23333e-05	666.61	0.6	5	11999	344.609	2005.06	1999.83	0.00758104	0	596484	2.36929e-16	2.34835e-16	1.45126e-14	1.60156e-15	1.45097e-14	1.60128e-15	0.067424	0.117729	0.119878	31.374	5.31052e-18	0.181113
0.2	0.02	0.001	1.23333e-05	666.61	0.6	6	1333.22	344.609	2005.06	1999.83	0.00121592	469065	596484	2.63254e-17	2.59372e-17	1.35189e-15	1.63715e-15	1.35121e-15	1.63424e-15	0.0327551	0.012758	0.0132745	63.4258	3.98529e-18	0.135917
0.2	0.02	0.001	1.23333e-05	666.61	0.6	6	4888.47	344.609	2005.06	1999.83	0.00380698	0	596484	9.65264e-17	9.52906e-17	9.77409e-15	1.86296e-15	9.77184e-15	1.86195e-15	0.0599367	0.0471499	0.0487094	38.4319	4.50104e-18	0.153506
0.2	0.02	0.001	1.23333e-05	666.61	0.6	6	8443.73	344.609	2005.06	1999.83	0.00547074	0	596484	1.66727e-16	1.65055e-16	1.33014e-14	1.90444e-15	1.32987e-14	1.90393e-15	0.0653637	0.0823536	0.0842896	33.7631	4.91403e-18	0.167591
0.2	0.02	0.001	1.23333e-05	666.61	0.6	6	11999	344.609	2005.06	1999.83	0.00749618	0	596484	2.36929e-16	2.34859e-16	1.45126e-14	1.92187e-15	1.45097e-14	1.92154e-15	0.0674254	0.117762	0.119886	31.7419	5.3136e-18	0.181219
0.2	0.02	0.001	1.23333e-05	666.61	0.6	7	1333.22	344.609	2005.06	1999.83	0.00111415	467280	596484	2.63254e-17	2.59705e-17	1.35189e-15	1.91001e-15	1.35125e-15	1.9069e-15	0.032838	0.0128035	0.013286	68.0509	4.10942e-18	0.14015
0.2	0.02	0.001	1.23333e-05	666.61	0.6	7	4888.47	344.609	2005.06	1999.83	0.00366983	0	596484	9.65264e-17	9.53358e-17	9.77409e-15	2.17346e-15	9.7719e-15	2.17232e-15	0.0599548	0.0472156	0.0487255	39.7055	4.52727e-18	0.154401
0.2	0.02	0.001	1.23333e-05	666.61	0.6	7	8443.73	344.609	2005.06	1999.83	0.00536837	0	596484	1.66727e-16	1.65087e-16	1.33014e-14	2.22185e-15	1.32987e-14	2.22126e-15	0.0653676	0.0823997	0.0843012	34.378	4.92016e-18	0.1678
0.2	0.02	0.001	1.23333e-05	666.61	0.6	7	11999	344.609	2005.06	1999.83	0.00741361	0	596484	2.36929e-16	2.34884e-16	1.45126e-14	2.24219e-15	1.45097e-14	2.2418e-15	0.0674267	0.117795	0.119895	32.1083	5.3168e-18	0.181327
0.2	0.02	0.001	1.23333e-05	1199.9	0.3	5	1333.22	310.867	2004.55	1999.83	0.00141107	592353	596484	2.63254e-17	2.58929e-17	8.72727e-16	1.36429e-15	8.72237e-16	1.36115e-15	0.0264703	0.0127661	0.0132563	53.9991	4.06813e-18	0.138742
0.2	0.02	0.001	1.23333e-05	1199.9	0.3	5	4888.47	310.867	2004.55	1999.83	0.00404036	0	596484	9.65264e-17	9.52257e-17	6.30977e-15	1.55247e-15	6.30838e-15	1.55148e-15	0.0535244	0.047147	0.0486829	34.8485	3.67154e-18	0.125217
0.2	0.02	0.001	1.23333e-05	1199.9	0.3	5	8443.73	310.867	2004.55	1999.83	0.00582694	0	596484	1.66727e-16	1.64948e-16	8.58686e-15	1.58703e-15	8.5852e-15	1.58654e-15	0.0611038	0.0823059	0.0842487	31.4508	3.93137e-18	0.134078
0.2	0.02	0.001	1.23333e-05	1199.9	0.3	5	11999	310.867	2004.55	1999.83	0.00792105	0	596484	2.36929e-16	2.34723e-16	9.36878e-15	1.60156e-15	9.36701e-15	1.60125e-15	0.0643209	0.117684	0.119834	29.9133	4.28956e-18	0.146294
0.2	0.02	0.001	1.23333e-05	1199.9	0.3	6	1333.22	310.867	2004.55	1999.83	0.00130442	591858	596484	2.63254e-17	2.59286e-17	8.72727e-16	1.63715e-15	8.72256e-16	1.63368e-15	0.0265443	0.0128144	0.0132691	58.375	4.33515e-18	0.147849
0.2	0.02	0.001	1.23333e-05	1199.9	0.3	6	4888.47	310.867	2004.55	1999.83	0.00392175	0	596484	9.65264e-17	9.52652e-17	6.30977e-15	1.86296e-15	6.3084e-15	1.86182e-15	0.0535446	0.0472039	0.048697	35.8619	3.77457e-18	0.12873
0.2	0.02	0.001	1.23333e-05	1199.9	0.3	6	8443.73	310.867	2004.55	1999.83	0.00574731	0	596484	1.66727e-16	1.64974e-16	8.58686e-15	1.90444e-15	8.58521e-15	1.90386e-15	0.0611085	0.0823426	0.0842579	31.905	3.98366e-18	0.135861
0.2	0.02	0.001	1.23333e-05	1199.9	0.3	6	11999	310.867	2004.55	1999.83	0.00786261	0	596484	2.36929e-16	2.34741e-16	9.36878e-15	1.92187e-15	9.36702e-15	1.9215e-15	0.0643225	0.117709	0.119841	30.1711	4.32377e-18	0.147461
0.2	0.02	0.001	1.23333e-05	1199.9	0.3	7	1333.22	310.867	2004.55	1999.83	0.00121649	591516	596484	2.63254e-17	2.5958e-17	8.72727e-16	1.91001e-15	8.72272e-16	1.90626e-15	0.0266054	0.0128544	0.0132796	62.5676	4.57172e-18	0.155917
0.2	0.02	0.001	1.23333e-05	1199.9	0.3	7	4888.47	310.867	2004.55	1999.83	0.00381092	0	596484	9.65264e-17	9.53021e-17	6.30977e-15	2.17346e-15	6.30842e-15	2.17216e-15	0.0535635	0.0472571	0.0487101	36.8644	3.87209e-18	0.132056
0.2	0.02	0.001	1.23333e-05	1199.9	0.3	7	8443.73	310.867	2004.55	1999.83	0.00567033	0	596484	1.66727e-16	1.64999e-16	8.58686e-15	2.22185e-15	8.58522e-15	2.22118e-15	0.0611131	0.082378	0.0842668	32.357	4.03464e-18	0.1376
0.2	0.02	0.001	1.23333e-05	1199.9	0.3	7	11999	310.867	2004.55	1999.83	0.00780533	0	596484	2.36929e-16	2.34759e-16	9.36878e-15	2.24219e-15	9.36702e-15	2.24175e-15	0.064324	0.117733	0.119847	30.4281	4.35752e-18	0.148611
0.2	0.02	0.001	1.23333e-05	1199.9	0.45	5	1333.22	329.697	2004.83	1999.83	0.00123512	591994	596484	2.63254e-17	2.59371e-17	1.108e-15	1.36429e-15	1.10746e-15	1.36164e-15	0.0265205	0.0127989	0.0132721	56.0472	3.58292e-18	0.122194
0.2	0.02	0.001	1.23333e-05	1199.9	0.45	5	4888.47	329.697	2004.83	1999.83	0.00376743	0	596484	9.65264e-17	9.53063e-17	8.01078e-15	1.55247e-15	8.0091e-15	1.55158e-15	0.0535508	0.0472212	0.0487123	35.9136	3.79175e-18	0.129316
0.2	0.02	0.001	1.23333e-05	1199.9	0.45	5	8443.73	329.697	2004.83	1999.83	0.00547286	0	596484	1.66727e-16	1.6505e-16	1.09017e-14	1.58703e-15	1.08997e-14	1.58659e-15	0.0611149	0.0823919	0.0842858	32.2692	4.18457e-18	0.142713
0.2	0.02	0.001	1.23333e-05	1199.9	0.45	5	11999	329.697	2004.83	1999.83	0.00747836	0	596484	2.36929e-16	2.34845e-16	1.18945e-14	1.60156e-15	1.18923e-14	1.60127e-15	0.0643271	0.11778	0.119879	30.6403	4.58063e-18	0.156221
0.2	0.02	0.001	1.23333e-05	1199.9	0.45	6	1333.22	329.697	2004.83	1999.83	0.0011309	591574	596484	2.63254e-17	2.59715e-17	1.108e-15	1.63715e-15	1.10748e-15	1.63425e-15	0.0265921	0.0128457	0.0132843	60.6309	3.77344e-18	0.128692
0.2	0.02	0.001	1.23333e-05	1199.9	0.45	6	4888.47	329.697	2004.83	1999.83	0.00364343	0	596484	9.65264e-17	9.53474e-17	8.01078e-15	1.86296e-15	8.00913e-15	1.86194e-15	0.0535719	0.0472807	0.0487269	37.0432	3.86106e-18	0.13168
0.2	0.02	0.001	1.23333e-05	1199.9	0.45	6	8443.73	329.697	2004.83	1999.83	0.00538549	0	596484	1.66727e-16	1.65078e-16	1.09017e-14	1.90444e-15	1.08997e-14	1.90391e-15	0.06112	0.0824318	0.0842958	32.7909	4.21773e-18	0.143844
0.2	0.02	0.001	1.23333e-05	1199.9	0.45	6	11999	329.697	2004.83	1999.83	0.00741154	0	596484	2.36929e-16	2.34866e-16	1.18945e-14	1.92187e-15	1.18923e-14	1.92153e-15	0.0643288	0.117807	0.119886	30.9424	4.60223e-18	0.156957
0.2	0.02	0.001	1.23333e-05	1199.9	0.45	7	1333.22	329.697	2004.83	1999.83	0.00104539	591216	596484	2.63254e-17	2.59998e-17	1.108e-15	1.91001e-15	1.10751e-15	1.90689e-15	0.0266511	0.0128843	0.0132942	65.0119	3.94052e-18	0.13439
0.2	0.02	0.001	1.23333e-05	1199.9	0.45	7	4888.47	329.697	2004.83	1999.83	0.00352818	0	596484	9.65264e-17	9.53856e-17	8.01078e-15	2.17346e-15	8.00916e-15	2.1723e-15	0.0535915	0.0473361	0.0487405	38.1593	3.92645e-18	0.13391
0.2	0.02	0.001	1.23333e-05	1199.9	0.45	7	8443.73	329.697	2004.83	1999.83	0.00530134	0	596484	1.66727e-16	1.65105e-16	1.09017e-14	2.22185e-15	1.08997e-14	2.22124e-15	0.061125	0.0824703	0.0843054	33.3096	4.25002e-18	0.144945
0.2	0.02	0.001	1.23333e-05	1199.9	0.45	7	11999	329.697	2004.83	1999.83	0.00734622	0	596484	2.36929e-16	2.34885e-16	1.18945e-14	2.24219e-15	1.18923e-14	2.24179e-15	0.0643305	0.117834	0.119893	31.2434	4.62354e-18	0.157684
0.2	0.02	0.001	1.23333e-05	1199.9	0.6	5	1333.22	344.609	2005.06	1999.83	0.00109241	591657	596484	2.63254e-17	2.59758e-17	1.35189e-15	1.36429e-15	1.35129e-15	1.36211e-15	0.0265715	0.0128322	0.0132861	58.5385	3.1276e-18	0.106666
0.2	0.02	0.001	1.23333e-05	1199.9	0.6	5	4888.47	344.609	2005.06	1999.83	0.0035398	0	596484	9.65264e-17	9.5377e-17	9.77409e-15	1.55247e-15	9.77202e-15	1.55168e-15	0.0535771	0.0472953	0.0487384	37.1265	4.01389e-18	0.136892
0.2	0.02	0.001	1.23333e-05	1199.9	0.6	5	8443.73	344.609	2005.06	1999.83	0.00522001	0	596484	1.66727e-16	1.65131e-16	1.33014e-14	1.58703e-15	1.32988e-14	1.58663e-15	0.0611251	0.0824711	0.0843155	33.1408	4.60185e-18	0.156945
0.2	0.02	0.001	1.23333e-05	1199.9	0.6	5	11999	344.609	2005.06	1999.83	0.00723999	0	596484	2.36929e-16	2.3493e-16	1.45126e-14	1.60156e-15	1.45098e-14	1.60129e-15	0.0643322	0.11786	0.11991	31.3729	5.07664e-18	0.173137
0.2	0.02	0.001	1.23333e-05	1199.9	0.6	6	1333.22	344.609	2005.06	1999.83	0.000990229	591298	596484	2.63254e-17	2.60093e-17	1.35189e-15	1.63715e-15	1.35133e-15	1.63478e-15	0.0266409	0.0128776	0.0132978	63.3966	3.2425e-18	0.110584
0.2	0.02	0.001	1.23333e-05	1199.9	0.6	6	4888.47	344.609	2005.06	1999.83	0.0034072	0	596484	9.65264e-17	9.54206e-17	9.77409e-15	1.86296e-15	9.77207e-15	1.86206e-15	0.0535995	0.0473588	0.048754	38.4158	4.0389e-18	0.137745
0.2	0.02	0.001	1.23333e-05	1199.9	0.6	6	8443.73	344.609	2005.06	1999.83	0.00512027	0	596484	1.66727e-16	1.65162e-16	1.33014e-14	1.90444e-15	1.32988e-14	1.90396e-15	0.0611308	0.082516	0.0843268	33.759	4.6077e-18	0.157144
0.2	0.02	0.001	1.23333e-05	1199.9	0.6	6	11999	344.609	2005.06	1999.83	0.00715914	0	596484	2.36929e-16	2.34953e-16	1.45126e-14	1.92187e-15	1.45099e-14	1.92155e-15	0.0643343	0.117892	0.119919	31.7405	5.07967e-18	0.17324
0.2	0.02	0.001	1.23333e-05	1199.9	0.6	7	1333.22	344.609	2005.06	1999.83	0.000906934	590833	596484	2.63254e-17	2.60365e-17	1.35189e-15	1.91001e-15	1.35137e-15	1.90748e-15	0.0266976	0.0129148	0.0133073	68.024	3.34226e-18	0.113986
0.2	0.02	0.001	1.23333e-05	1199.9	0.6	7	4888.47	344.609	2005.06	1999.83	0.0032849	0	596484	9.65264e-17	9.54609e-17	9.77409e-15	2.17346e-15	9.77212e-15	2.17244e-15	0.0536202	0.0474174	0.0487684	39.6876	4.0627e-18	0.138557
0.2	0.02	0.001	1.23333e-05	1199.9	0.6	7	8443.73	344.609	2005.06	1999.83	0.00502476	0	596484	1.66727e-16	1.65193e-16	1.33014e-14	2.22185e-15	1.32989e-14	2.2213e-15	0.0611363	0.082559	0.0843376	34.3733	4.61359e-18	0.157345
0.2	0.02	0.001	1.23333e-05	1199.9	0.6	7	11999	344.609	2005.06	1999.83	0.00708045	0	596484	2.36929e-16	2.34976e-16	1.45126e-14	2.24219e-15	1.45099e-14	2.24182e-15	0.0643363	0.117923	0.119927	32.1066	5.0828e-18	0.173347
0.2	0.02	0.001	1.5e-05	133.322	0.3	5	1333.22	319.805	2003.1	1999.83	0.0019827	0	638372	4.73595e-17	4.62338e-17	1.57062e-15	2.45437e-15	1.56954e-15	2.44587e-15	0.0344343	0.0123926	0.0131959	42.8681	1.07167e-17	0.341123
0.2	0.02	0.001	1.5e-05	133.322	0.3	5	4888.47	319.805	2003.1	1999.83	0.00439984	0	638372	1.73652e-16	1.71043e-16	1.13555e-14	2.7929e-15	1.13533e-14	2.79087e-15	0.0507743	0.0467218	0.0486381	26.4966	6.85035e-18	0.218053
0.2	0.02	0.001	1.5e-05	133.322	0.3	5	8443.73	319.805	2003.1	1999.83	0.00561572	0	638372	2.99944e-16	2.96757e-16	1.54535e-14	2.85508e-15	1.54512e-14	2.85419e-15	0.0518547	0.0820733	0.0842594	23.7194	6.45389e-18	0.205434
0.2	0.02	0.001	1.5e-05	133.322	0.3	5	11999	319.805	2003.1	1999.83	0.0071002	0	638372	4.26236e-16	4.22513e-16	1.68608e-14	2.88122e-15	1.68583e-14	2.88068e-15	0.0522053	0.117572	0.11989	22.5142	6.67828e-18	0.212576
0.2	0.02	0.001	1.5e-05	133.322	0.3	6	1333.22	319.805	2003.1	1999.83	0.00182793	0	638372	4.73595e-17	4.63286e-17	1.57062e-15	2.94524e-15	1.56957e-15	2.9359e-15	0.0345774	0.0124706	0.0132144	46.4864	1.14231e-17	0.363608
0.2	0.02	0.001	1.5e-05	133.322	0.3	6	4888.47	319.805	2003.1	1999.83	0.00426032	0	638372	1.73652e-16	1.71128e-16	1.13555e-14	3.35148e-15	1.13533e-14	3.34913e-15	0.0507789	0.0467962	0.0486547	27.3225	7.0601e-18	0.22473
0.2	0.02	0.001	1.5e-05	133.322	0.3	6	8443.73	319.805	2003.1	1999.83	0.00553371	0	638372	2.99944e-16	2.96806e-16	1.54535e-14	3.4261e-15	1.54512e-14	3.42505e-15	0.0518553	0.0821157	0.084269	24.0817	6.55034e-18	0.208504
0.2	0.02	0.001	1.5e-05	133.322	0.3	6	11999	319.805	2003.1	1999.83	0.00704459	0	638372	4.26236e-16	4.22545e-16	1.68608e-14	3.45746e-15	1.68583e-14	3.45683e-15	0.0522055	0.117598	0.119897	22.7167	6.73762e-18	0.214465
0.2	0.02	0.001	1.5e-05	133.322	0.3	7	1333.22	319.805	2003.1	1999.83	0.00170101	0	638372	4.73595e-17	4.64063e-17	1.57062e-15	3.43612e-15	1.56961e-15	3.42604e-15	0.0346961	0.012535	0.0132296	49.949	1.20481e-17	0.383503
0.2	0.02	0.001	1.5e-05	133.322	0.3	7	4888.47	319.805	2003.1	1999.83	0.00413065	0	638372	1.73652e-16	1.71208e-16	1.13555e-14	3.91006e-15	1.13534e-14	3.9074e-15	0.0507832	0.0468653	0.0486701	28.1388	7.25774e-18	0.231021
0.2	0.02	0.001	1.5e-05	133.322	0.3	7	8443.73	319.805	2003.1	1999.83	0.00545457	0	638372	2.99944e-16	2.96853e-16	1.54535e-14	3.99712e-15	1.54512e-14	3.99591e-15	0.0518559	0.0821567	0.0842782	24.4422	6.6442e-18	0.211491
0.2	0.02	0.001	1.5e-05	133.322	0.3	7	11999	319.805	2003.1	1999.83	0.00699012	0	638372	4.26236e-16	4.22576e-16	1.68608e-14	4.0337e-15	1.68584e-14	4.03297e-15	0.0522056	0.117625	0.119903	22.9187	6.79612e-18	0.216327
0.2	0.02	0.001	1.5e-05	133.322	0.45	5	1333.22	342.342	2003.33	1999.83	0.0017431	0	638372	4.73595e-17	4.63488e-17	2.00049e-15	2.45437e-15	1.9993e-15	2.44716e-15	0.0345259	0.0124439	0.0132181	44.5905	9.4144e-18	0.29967
0.2	0.02	0.001	1.5e-05	133.322	0.45	5	4888.47	342.342	2003.33	1999.83	0.00410606	0	638372	1.73652e-16	1.71204e-16	1.44634e-14	2.7929e-15	1.44608e-14	2.79106e-15	0.0507799	0.0468126	0.0486701	27.3387	6.92814e-18	0.220529
0.2	0.02	0.001	1.5e-05	133.322	0.45	5	8443.73	342.342	2003.33	1999.83	0.00527493	0	638372	2.99944e-16	2.96937e-16	1.9683e-14	2.85508e-15	1.96801e-14	2.85426e-15	0.051856	0.0821649	0.084295	24.3441	6.7191e-18	0.213876
0.2	0.02	0.001	1.5e-05	133.322	0.45	5	11999	342.342	2003.33	1999.83	0.00668409	0	638372	4.26236e-16	4.22721e-16	2.14754e-14	2.88122e-15	2.14724e-14	2.88072e-15	0.0522059	0.117668	0.119931	23.0603	6.97899e-18	0.222148
0.2	0.02	0.001	1.5e-05	133.322	0.45	6	1333.22	342.342	2003.33	1999.83	0.00159235	0	638372	4.73595e-17	4.64402e-17	2.00049e-15	2.94524e-15	1.99935e-15	2.93737e-15	0.0346676	0.0125195	0.0132358	48.3961	9.9296e-18	0.316069
0.2	0.02	0.001	1.5e-05	133.322	0.45	6	4888.47	342.342	2003.33	1999.83	0.00396068	0	638372	1.73652e-16	1.71293e-16	1.44634e-14	3.35148e-15	1.44608e-14	3.34936e-15	0.0507847	0.0468903	0.0486873	28.2612	7.07693e-18	0.225266
0.2	0.02	0.001	1.5e-05	133.322	0.45	6	8443.73	342.342	2003.33	1999.83	0.00518535	0	638372	2.99944e-16	2.9699e-16	1.9683e-14	3.4261e-15	1.96802e-14	3.42513e-15	0.0518567	0.0822111	0.0843054	24.7607	6.78504e-18	0.215975
0.2	0.02	0.001	1.5e-05	133.322	0.45	6	11999	342.342	2003.33	1999.83	0.00662111	0	638372	4.26236e-16	4.22756e-16	2.14754e-14	3.45746e-15	2.14724e-14	3.45687e-15	0.0522061	0.117698	0.119938	23.2976	7.01931e-18	0.223432
0.2	0.02	0.001	1.5e-05	133.322	0.45	7	1333.22	342.342	2003.33	1999.83	0.00146948	0	638372	4.73595e-17	4.65147e-17	2.00049e-15	3.43612e-15	1.99939e-15	3.42767e-15	0.0347813	0.0125816	0.0132502	52.0229	1.0381e-17	0.330438
0.2	0.02	0.001	1.5e-05	133.322	0.45	7	4888.47	342.342	2003.33	1999.83	0.00382635	0	638372	1.73652e-16	1.71374e-16	1.44634e-14	3.91006e-15	1.44609e-14	3.90767e-15	0.0507892	0.0469622	0.0487033	29.1719	7.21652e-18	0.229709
0.2	0.02	0.001	1.5e-05	133.322	0.45	7	8443.73	342.342	2003.33	1999.83	0.00509927	0	638372	2.99944e-16	2.97041e-16	1.9683e-14	3.99712e-15	1.96802e-14	3.99601e-15	0.0518574	0.0822555	0.0843154	25.1749	6.84907e-18	0.218013
0.2	0.02	0.001	1.5e-05	133.322	0.45	7	11999	342.342	2003.33	1999.83	0.00655961	0	638372	4.26236e-16	4.22791e-16	2.14754e-14	4.0337e-15	2.14724e-14	4.03302e-15	0.0522063	0.117727	0.119945	23.5342	7.05901e-18	0.224695
0.2	0.02	0.001	1.5e-05	133.322	0.6	5	1333.22	360.075	2003.51	1999.83	0.00154665	0	638372	4.73595e-17	4.6449e-17	2.44486e-15	2.45437e-15	2.44357e-15	2.44837e-15	0.0346238	0.0124956	0.0132379	46.6432	8.20098e-18	0.261045
0.2	0.02	0.001	1.5e-05	133.322	0.6	5	4888.47	360.075	2003.51	1999.83	0.00385626	0	638372	1.73652e-16	1.71347e-16	1.76762e-14	2.7929e-15	1.7673e-14	2.79126e-15	0.0507856	0.0469039	0.0486987	28.2954	7.1473e-18	0.227506
0.2	0.02	0.001	1.5e-05	133.322	0.6	5	8443.73	360.075	2003.51	1999.83	0.00502116	0	638372	2.99944e-16	2.97082e-16	2.40552e-14	2.85508e-15	2.40516e-14	2.85433e-15	0.0518573	0.0822503	0.084324	25.0075	7.19552e-18	0.22904
0.2	0.02	0.001	1.5e-05	133.322	0.6	5	11999	360.075	2003.51	1999.83	0.00643224	0	638372	4.26236e-16	4.2287e-16	2.62457e-14	2.88122e-15	2.6242e-14	2.88075e-15	0.0522065	0.11775	0.119961	23.6063	7.53742e-18	0.239924
0.2	0.02	0.001	1.5e-05	133.322	0.6	6	1333.22	360.075	2003.51	1999.83	0.00139963	0	638372	4.73595e-17	4.65376e-17	2.44486e-15	2.94524e-15	2.44365e-15	2.93874e-15	0.034758	0.0125689	0.0132548	50.6729	8.53508e-18	0.27168
0.2	0.02	0.001	1.5e-05	133.322	0.6	6	4888.47	360.075	2003.51	1999.83	0.00370186	0	638372	1.73652e-16	1.7144e-16	1.76762e-14	3.35148e-15	1.7673e-14	3.34959e-15	0.0507907	0.0469864	0.048717	29.3477	7.21968e-18	0.22981
0.2	0.02	0.001	1.5e-05	133.322	0.6	6	8443.73	360.075	2003.51	1999.83	0.00491989	0	638372	2.99944e-16	2.97141e-16	2.40552e-14	3.4261e-15	2.40517e-14	3.42521e-15	0.0518581	0.0823021	0.0843357	25.5004	7.22003e-18	0.229821
0.2	0.02	0.001	1.5e-05	133.322	0.6	6	11999	360.075	2003.51	1999.83	0.00635736	0	638372	4.26236e-16	4.22911e-16	2.62457e-14	3.45746e-15	2.6242e-14	3.45691e-15	0.0522067	0.117785	0.119969	23.894	7.5512e-18	0.240362
0.2	0.02	0.001	1.5e-05	133.322	0.6	7	1333.22	360.075	2003.51	1999.83	0.00128062	0	638372	4.73595e-17	4.66093e-17	2.44486e-15	3.43612e-15	2.44371e-15	3.42919e-15	0.0348673	0.0126287	0.0132684	54.503	8.82539e-18	0.280921
0.2	0.02	0.001	1.5e-05	133.322	0.6	7	4888.47	360.075	2003.51	1999.83	0.00356028	0	638372	1.73652e-16	1.71526e-16	1.76762e-14	3.91006e-15	1.76731e-14	3.90794e-15	0.0507953	0.0470621	0.0487338	30.3849	7.28771e-18	0.231975
0.2	0.02	0.001	1.5e-05	133.322	0.6	7	8443.73	360.075	2003.51	1999.83	0.00482315	0	638372	2.99944e-16	2.97198e-16	2.40552e-14	3.99712e-15	2.40517e-14	3.9961e-15	0.0518588	0.0823515	0.0843468	25.9899	7.24401e-18	0.230584
0.2	0.02	0.001	1.5e-05	133.322	0.6	7	11999	360.075	2003.51	1999.83	0.00628456	0	638372	4.26236e-16	4.22952e-16	2.62457e-14	4.0337e-15	2.6242e-14	4.03307e-15	0.0522069	0.117818	0.119977	24.1806	7.5649e-18	0.240798
0.2	0.02	0.001	1.5e-05	666.61	0.3	5	1333.22	319.805	2003.1	1999.83	0.00142533	481707	638372	4.73595e-17	4.655e-17	1.57062e-15	2.45437e-15	1.56984e-15	2.4483e-15	0.0246562	0.0126759	0.0132532	42.7102	7.65908e-18	0.243796
0.2	0.02	0.001	1.5e-05	666.61	0.3	5	4888.47	319.805	2003.1	1999.83	0.00384017	0	638372	1.73652e-16	1.71375e-16	1.13555e-14	2.7929e-15	1.13536e-14	2.79114e-15	0.0442867	0.0470287	0.0487011	26.4807	5.97751e-18	0.19027
0.2	0.02	0.001	1.5e-05	666.61	0.3	5	8443.73	319.805	2003.1	1999.83	0.00521988	0	638372	2.99944e-16	2.96982e-16	1.54535e-14	2.85508e-15	1.54513e-14	2.85426e-15	0.0481863	0.0822706	0.0843023	23.7166	6.00108e-18	0.19102
0.2	0.02	0.001	1.5e-05	666.61	0.3	5	11999	319.805	2003.1	1999.83	0.00675846	0	638372	4.26236e-16	4.22693e-16	1.68608e-14	2.88122e-15	1.68584e-14	2.88071e-15	0.0496778	0.117718	0.119925	22.5133	6.35829e-18	0.202391
0.2	0.02	0.001	1.5e-05	666.61	0.3	6	1333.22	319.805	2003.1	1999.83	0.00131247	479140	638372	4.73595e-17	4.6619e-17	1.57062e-15	2.94524e-15	1.56987e-15	2.93858e-15	0.0247329	0.0127328	0.0132668	46.324	8.15741e-18	0.259658
0.2	0.02	0.001	1.5e-05	666.61	0.3	6	4888.47	319.805	2003.1	1999.83	0.00371942	0	638372	1.73652e-16	1.71449e-16	1.13555e-14	3.35148e-15	1.13536e-14	3.34943e-15	0.0442994	0.047093	0.0487155	27.3042	6.16145e-18	0.196125
0.2	0.02	0.001	1.5e-05	666.61	0.3	6	8443.73	319.805	2003.1	1999.83	0.00514396	0	638372	2.99944e-16	2.97027e-16	1.54535e-14	3.4261e-15	1.54514e-14	3.42512e-15	0.0481887	0.0823098	0.0843112	24.0783	6.09087e-18	0.193878
0.2	0.02	0.001	1.5e-05	666.61	0.3	6	11999	319.805	2003.1	1999.83	0.00670566	0	638372	4.26236e-16	4.22723e-16	1.68608e-14	3.45746e-15	1.68585e-14	3.45686e-15	0.0496786	0.117744	0.11993	22.7157	6.41482e-18	0.20419
0.2	0.02	0.001	1.5e-05	666.61	0.3	7	1333.22	319.805	2003.1	1999.83	0.00122006	476866	638372	4.73595e-17	4.66756e-17	1.57062e-15	3.43612e-15	1.56989e-15	3.42893e-15	0.0247959	0.0127797	0.0132778	49.7826	8.59827e-18	0.273692
0.2	0.02	0.001	1.5e-05	666.61	0.3	7	4888.47	319.805	2003.1	1999.83	0.00360709	0	638372	1.73652e-16	1.71517e-16	1.13555e-14	3.91006e-15	1.13536e-14	3.90775e-15	0.0443111	0.0471529	0.0487288	28.1183	6.33488e-18	0.201646
0.2	0.02	0.001	1.5e-05	666.61	0.3	7	8443.73	319.805	2003.1	1999.83	0.00507068	0	638372	2.99944e-16	2.97071e-16	1.54535e-14	3.99712e-15	1.54514e-14	3.99599e-15	0.048191	0.0823478	0.0843197	24.4382	6.17826e-18	0.19666
0.2	0.02	0.001	1.5e-05	666.61	0.3	7	11999	319.805	2003.1	1999.83	0.00665394	0	638372	4.26236e-16	4.22753e-16	1.68608e-14	4.0337e-15	1.68585e-14	4.03301e-15	0.0496793	0.117769	0.119936	22.9174	6.47054e-18	0.205964
0.2	0.02	0.001	1.5e-05	666.61	0.45	5	1333.22	342.342	2003.33	1999.83	0.00125215	480138	638372	4.73595e-17	4.66333e-17	2.00049e-15	2.45437e-15	1.99963e-15	2.44922e-15	0.024707	0.0127136	0.0132694	44.4529	6.7296e-18	0.21421
0.2	0.02	0.001	1.5e-05	666.61	0.45	5	4888.47	342.342	2003.33	1999.83	0.00358482	0	638372	1.73652e-16	1.71515e-16	1.44634e-14	2.7929e-15	1.44611e-14	2.7913e-15	0.0443022	0.0471075	0.0487289	27.3227	6.0508e-18	0.192603
0.2	0.02	0.001	1.5e-05	666.61	0.45	5	8443.73	342.342	2003.33	1999.83	0.00490383	0	638372	2.99944e-16	2.97148e-16	1.9683e-14	2.85508e-15	1.96803e-14	2.85432e-15	0.0481915	0.0823555	0.0843353	24.341	6.25044e-18	0.198958
0.2	0.02	0.001	1.5e-05	666.61	0.45	5	11999	342.342	2003.33	1999.83	0.00636312	0	638372	4.26236e-16	4.2289e-16	2.14754e-14	2.88122e-15	2.14725e-14	2.88075e-15	0.0496805	0.117809	0.119964	23.0593	6.64646e-18	0.211563
0.2	0.02	0.001	1.5e-05	666.61	0.45	6	1333.22	342.342	2003.33	1999.83	0.00114255	477608	638372	4.73595e-17	4.66997e-17	2.00049e-15	2.94524e-15	1.99967e-15	2.93963e-15	0.0247811	0.0127686	0.0132822	48.2516	7.09227e-18	0.225754
0.2	0.02	0.001	1.5e-05	666.61	0.45	6	4888.47	342.342	2003.33	1999.83	0.00345887	0	638372	1.73652e-16	1.71592e-16	1.44634e-14	3.35148e-15	1.44611e-14	3.34963e-15	0.0443154	0.0471748	0.0487439	28.2428	6.18175e-18	0.196771
0.2	0.02	0.001	1.5e-05	666.61	0.45	6	8443.73	342.342	2003.33	1999.83	0.00482087	0	638372	2.99944e-16	2.97198e-16	1.9683e-14	3.4261e-15	1.96804e-14	3.4252e-15	0.0481941	0.0823983	0.0843449	24.7571	6.31195e-18	0.200916
0.2	0.02	0.001	1.5e-05	666.61	0.45	6	11999	342.342	2003.33	1999.83	0.00630332	0	638372	4.26236e-16	4.22924e-16	2.14754e-14	3.45746e-15	2.14726e-14	3.4569e-15	0.0496813	0.117838	0.11997	23.2965	6.68491e-18	0.212787
0.2	0.02	0.001	1.5e-05	666.61	0.45	7	1333.22	342.342	2003.33	1999.83	0.00105336	475329	638372	4.73595e-17	4.67538e-17	2.00049e-15	3.43612e-15	1.9997e-15	3.4301e-15	0.0248416	0.0128138	0.0132926	51.8766	7.41015e-18	0.235872
0.2	0.02	0.001	1.5e-05	666.61	0.45	7	4888.47	342.342	2003.33	1999.83	0.00334239	0	638372	1.73652e-16	1.71662e-16	1.44634e-14	3.91006e-15	1.44612e-14	3.90798e-15	0.0443276	0.0472371	0.0487577	29.1515	6.30467e-18	0.200684
0.2	0.02	0.001	1.5e-05	666.61	0.45	7	8443.73	342.342	2003.33	1999.83	0.00474113	0	638372	2.99944e-16	2.97245e-16	1.9683e-14	3.99712e-15	1.96804e-14	3.99609e-15	0.0481966	0.0824394	0.0843542	25.1707	6.37169e-18	0.202817
0.2	0.02	0.001	1.5e-05	666.61	0.45	7	11999	342.342	2003.33	1999.83	0.00624491	0	638372	4.26236e-16	4.22957e-16	2.14754e-14	4.0337e-15	2.14726e-14	4.03306e-15	0.0496821	0.117866	0.119977	23.5328	6.72277e-18	0.213992
0.2	0.02	0.001	1.5e-05	666.61	0.6	5	1333.22	360.075	2003.51	1999.83	0.00111016	478208	638372	4.73595e-17	4.6706e-17	2.44486e-15	2.45437e-15	2.44393e-15	2.45009e-15	0.024758	0.0127515	0.0132837	46.5197	5.86408e-18	0.18666
0.2	0.02	0.001	1.5e-05	666.61	0.6	5	4888.47	360.075	2003.51	1999.83	0.00336771	0	638372	1.73652e-16	1.71639e-16	1.76762e-14	2.7929e-15	1.76734e-14	2.79147e-15	0.0443178	0.0471867	0.0487538	28.2793	6.24772e-18	0.198871
0.2	0.02	0.001	1.5e-05	666.61	0.6	5	8443.73	360.075	2003.51	1999.83	0.00466853	0	638372	2.99944e-16	2.97283e-16	2.40552e-14	2.85508e-15	2.40519e-14	2.85438e-15	0.0481963	0.0824347	0.0843622	25.0042	6.69627e-18	0.213149
0.2	0.02	0.001	1.5e-05	666.61	0.6	5	11999	360.075	2003.51	1999.83	0.00612397	0	638372	4.26236e-16	4.23032e-16	2.62457e-14	2.88122e-15	2.62421e-14	2.88078e-15	0.0496827	0.117887	0.119992	23.6052	7.17996e-18	0.228545
0.2	0.02	0.001	1.5e-05	666.61	0.6	6	1333.22	360.075	2003.51	1999.83	0.00100351	475709	638372	4.73595e-17	4.67702e-17	2.44486e-15	2.94524e-15	2.44399e-15	2.9406e-15	0.0248295	0.0128047	0.0132959	50.5484	6.09802e-18	0.194106
0.2	0.02	0.001	1.5e-05	666.61	0.6	6	4888.47	360.075	2003.51	1999.83	0.00323379	0	638372	1.73652e-16	1.7172e-16	1.76762e-14	3.35148e-15	1.76734e-14	3.34983e-15	0.0443318	0.0472582	0.0487697	29.3294	6.31222e-18	0.200924
0.2	0.02	0.001	1.5e-05	666.61	0.6	6	8443.73	360.075	2003.51	1999.83	0.0045747	0	638372	2.99944e-16	2.97338e-16	2.40552e-14	3.4261e-15	2.40519e-14	3.42528e-15	0.0481993	0.0824826	0.084373	25.4965	6.71936e-18	0.213884
0.2	0.02	0.001	1.5e-05	666.61	0.6	6	11999	360.075	2003.51	1999.83	0.00605284	0	638372	4.26236e-16	4.23071e-16	2.62457e-14	3.45746e-15	2.62422e-14	3.45694e-15	0.0496837	0.11792	0.12	23.8927	7.1932e-18	0.228967
0.2	0.02	0.001	1.5e-05	666.61	0.6	7	1333.22	360.075	2003.51	1999.83	0.00091733	473618	638372	4.73595e-17	4.68221e-17	2.44486e-15	3.43612e-15	2.44403e-15	3.43118e-15	0.0248876	0.0128481	0.0133058	54.3779	6.30115e-18	0.200572
0.2	0.02	0.001	1.5e-05	666.61	0.6	7	4888.47	360.075	2003.51	1999.83	0.00311093	0	638372	1.73652e-16	1.71794e-16	1.76762e-14	3.91006e-15	1.76735e-14	3.90821e-15	0.0443446	0.0473239	0.0487843	30.3646	6.37284e-18	0.202854
0.2	0.02	0.001	1.5e-05	666.61	0.6	7	8443.73	360.075	2003.51	1999.83	0.00448506	0	638372	2.99944e-16	2.97391e-16	2.40552e-14	3.99712e-15	2.40519e-14	3.99618e-15	0.0482021	0.0825284	0.0843834	25.9854	6.74196e-18	0.214603
0.2	0.02	0.001	1.5e-05	666.61	0.6	7	11999	360.075	2003.51	1999.83	0.00598369	0	638372	4.26236e-16	4.23109e-16	2.62457e-14	4.0337e-15	2.62422e-14	4.0331e-15	0.0496846	0.117953	0.120007	24.179	7.20636e-18	0.229385
0.2	0.02	0.001	1.5e-05	1199.9	0.3	5	1333.22	319.805	2003.1	1999.83	0.00115679	632038	638372	4.73595e-17	4.67024e-17	1.57062e-15	2.45437e-15	1.56999e-15	2.44946e-15	0.0199828	0.0128125	0.0132809	42.6592	6.19933e-18	0.197331
0.2	0.02	0.001	1.5e-05	1199.9	0.3	5	4888.47	319.805	2003.1	1999.83	0.00343913	0	638372	1.73652e-16	1.71613e-16	1.13555e-14	2.7929e-15	1.13538e-14	2.79133e-15	0.0396422	0.0472486	0.0487463	26.4693	5.35326e-18	0.170399
0.2	0.02	0.001	1.5e-05	1199.9	0.3	5	8443.73	319.805	2003.1	1999.83	0.00488585	0	638372	2.99944e-16	2.97172e-16	1.54535e-14	2.85508e-15	1.54515e-14	2.85431e-15	0.0450913	0.082437	0.0843385	23.7141	5.61913e-18	0.178862
0.2	0.02	0.001	1.5e-05	1199.9	0.3	5	11999	319.805	2003.1	1999.83	0.00645262	0	638372	4.26236e-16	4.22854e-16	1.68608e-14	2.88122e-15	1.68585e-14	2.88073e-15	0.047416	0.117849	0.119955	22.5126	6.07196e-18	0.193276
0.2	0.02	0.001	1.5e-05	1199.9	0.3	6	1333.22	319.805	2003.1	1999.83	0.00106467	631190	638372	4.73595e-17	4.67588e-17	1.57062e-15	2.94524e-15	1.57001e-15	2.93986e-15	0.0200354	0.0128589	0.0132919	46.2707	6.60091e-18	0.210113
0.2	0.02	0.001	1.5e-05	1199.9	0.3	6	4888.47	319.805	2003.1	1999.83	0.00333145	0	638372	1.73652e-16	1.71679e-16	1.13555e-14	3.35148e-15	1.13538e-14	3.34965e-15	0.0396568	0.047306	0.0487591	27.2911	5.51822e-18	0.17565
0.2	0.02	0.001	1.5e-05	1199.9	0.3	6	8443.73	319.805	2003.1	1999.83	0.00481501	0	638372	2.99944e-16	2.97214e-16	1.54535e-14	3.4261e-15	1.54515e-14	3.42519e-15	0.0450947	0.0824737	0.0843468	24.0754	5.70325e-18	0.18154
0.2	0.02	0.001	1.5e-05	1199.9	0.3	6	11999	319.805	2003.1	1999.83	0.00640231	0	638372	4.26236e-16	4.22883e-16	1.68608e-14	3.45746e-15	1.68586e-14	3.45688e-15	0.0474171	0.117873	0.119961	22.7147	6.12596e-18	0.194995
0.2	0.02	0.001	1.5e-05	1199.9	0.3	7	1333.22	319.805	2003.1	1999.83	0.000989323	630723	638372	4.73595e-17	4.68049e-17	1.57062e-15	3.43612e-15	1.57003e-15	3.43031e-15	0.0200787	0.0128971	0.0133009	49.7283	6.95616e-18	0.221422
0.2	0.02	0.001	1.5e-05	1199.9	0.3	7	4888.47	319.805	2003.1	1999.83	0.00323124	0	638372	1.73652e-16	1.7174e-16	1.13555e-14	3.91006e-15	1.13538e-14	3.908e-15	0.0396704	0.0473594	0.048771	28.1036	5.67381e-18	0.180603
0.2	0.02	0.001	1.5e-05	1199.9	0.3	7	8443.73	319.805	2003.1	1999.83	0.00474663	0	638372	2.99944e-16	2.97255e-16	1.54535e-14	3.99712e-15	1.54515e-14	3.99607e-15	0.045098	0.0825091	0.0843547	24.4349	5.78513e-18	0.184146
0.2	0.02	0.001	1.5e-05	1199.9	0.3	7	11999	319.805	2003.1	1999.83	0.00635304	0	638372	4.26236e-16	4.22911e-16	1.68608e-14	4.0337e-15	1.68586e-14	4.03304e-15	0.0474182	0.117897	0.119966	22.9163	6.17918e-18	0.196689
0.2	0.02	0.001	1.5e-05	1199.9	0.45	5	1333.22	342.342	2003.33	1999.83	0.00101599	631529	638372	4.73595e-17	4.67703e-17	2.00049e-15	2.45437e-15	1.99979e-15	2.45021e-15	0.0200178	0.0128433	0.013294	44.4095	5.44842e-18	0.173428
0.2	0.02	0.001	1.5e-05	1199.9	0.45	5	4888.47	342.342	2003.33	1999.83	0.00321093	0	638372	1.73652e-16	1.71738e-16	1.44634e-14	2.7929e-15	1.44613e-14	2.79147e-15	0.0396601	0.047319	0.0487711	27.3112	5.42246e-18	0.172602
0.2	0.02	0.001	1.5e-05	1199.9	0.45	5	8443.73	342.342	2003.33	1999.83	0.00459057	0	638372	2.99944e-16	2.97327e-16	1.9683e-14	2.85508e-15	1.96805e-14	2.85437e-15	0.0450987	0.0825164	0.0843693	24.3384	5.85496e-18	0.186369
0.2	0.02	0.001	1.5e-05	1199.9	0.45	5	11999	342.342	2003.33	1999.83	0.00607583	0	638372	4.26236e-16	4.23042e-16	2.14754e-14	2.88122e-15	2.14727e-14	2.88077e-15	0.04742	0.117936	0.119993	23.0585	6.34883e-18	0.20209
0.2	0.02	0.001	1.5e-05	1199.9	0.45	6	1333.22	342.342	2003.33	1999.83	0.000926626	630839	638372	4.73595e-17	4.68244e-17	2.00049e-15	2.94524e-15	1.99982e-15	2.9407e-15	0.0200686	0.0128882	0.0133045	48.2073	5.74023e-18	0.182717
0.2	0.02	0.001	1.5e-05	1199.9	0.45	6	4888.47	342.342	2003.33	1999.83	0.00309855	0	638372	1.73652e-16	1.71806e-16	1.44634e-14	3.35148e-15	1.44614e-14	3.34983e-15	0.0396754	0.047379	0.0487845	28.2297	5.54011e-18	0.176347
0.2	0.02	0.001	1.5e-05	1199.9	0.45	6	8443.73	342.342	2003.33	1999.83	0.00451313	0	638372	2.99944e-16	2.97373e-16	1.9683e-14	3.4261e-15	1.96805e-14	3.42526e-15	0.0451024	0.0825563	0.0843783	24.754	5.91267e-18	0.188206
0.2	0.02	0.001	1.5e-05	1199.9	0.45	6	11999	342.342	2003.33	1999.83	0.00601884	0	638372	4.26236e-16	4.23074e-16	2.14754e-14	3.45746e-15	2.14727e-14	3.45693e-15	0.0474213	0.117963	0.119999	23.2954	6.3856e-18	0.20326
0.2	0.02	0.001	1.5e-05	1199.9	0.45	7	1333.22	342.342	2003.33	1999.83	0.000853903	630450	638372	4.73595e-17	4.68685e-17	2.00049e-15	3.43612e-15	1.99985e-15	3.43125e-15	0.0201102	0.012925	0.013313	51.8331	5.99581e-18	0.190852
0.2	0.02	0.001	1.5e-05	1199.9	0.45	7	4888.47	342.342	2003.33	1999.83	0.00299459	0	638372	1.73652e-16	1.71869e-16	1.44634e-14	3.91006e-15	1.44614e-14	3.9082e-15	0.0396895	0.0474346	0.0487968	29.1368	5.65057e-18	0.179863
0.2	0.02	0.001	1.5e-05	1199.9	0.45	7	8443.73	342.342	2003.33	1999.83	0.00443869	0	638372	2.99944e-16	2.97417e-16	1.9683e-14	3.99712e-15	1.96805e-14	3.99615e-15	0.0451059	0.0825947	0.084387	25.1672	5.96871e-18	0.18999
0.2	0.02	0.001	1.5e-05	1199.9	0.45	7	11999	342.342	2003.33	1999.83	0.00596318	0	638372	4.26236e-16	4.23105e-16	2.14754e-14	4.0337e-15	2.14727e-14	4.03309e-15	0.0474225	0.11799	0.120005	23.5316	6.4218e-18	0.204412
0.2	0.02	0.001	1.5e-05	1199.9	0.6	5	1333.22	360.075	2003.51	1999.83	0.000900445	630985	638372	4.73595e-17	4.68294e-17	2.44486e-15	2.45437e-15	2.4441e-15	2.4509e-15	0.0200529	0.0128743	0.0133057	46.4855	4.74869e-18	0.151155
0.2	0.02	0.001	1.5e-05	1199.9	0.6	5	4888.47	360.075	2003.51	1999.83	0.00301689	0	638372	1.73652e-16	1.71849e-16	1.76762e-14	2.7929e-15	1.76736e-14	2.79162e-15	0.0396781	0.0473897	0.0487934	28.2678	5.60257e-18	0.178335
0.2	0.02	0.001	1.5e-05	1199.9	0.6	5	8443.73	360.075	2003.51	1999.83	0.00437074	0	638372	2.99944e-16	2.97453e-16	2.40552e-14	2.85508e-15	2.40521e-14	2.85443e-15	0.0451055	0.0825904	0.0843945	25.0014	6.27479e-18	0.199733
0.2	0.02	0.001	1.5e-05	1199.9	0.6	5	11999	360.075	2003.51	1999.83	0.00584799	0	638372	4.26236e-16	4.23177e-16	2.62457e-14	2.88122e-15	2.62423e-14	2.8808e-15	0.0474235	0.118011	0.12002	23.6042	6.85997e-18	0.21836
0.2	0.02	0.001	1.5e-05	1199.9	0.6	6	1333.22	360.075	2003.51	1999.83	0.000813522	630542	638372	4.73595e-17	4.68818e-17	2.44486e-15	2.94524e-15	2.44415e-15	2.94149e-15	0.0201019	0.0129177	0.0133157	50.515	4.93624e-18	0.157125
0.2	0.02	0.001	1.5e-05	1199.9	0.6	6	4888.47	360.075	2003.51	1999.83	0.00289735	0	638372	1.73652e-16	1.71921e-16	1.76762e-14	3.35148e-15	1.76737e-14	3.35001e-15	0.0396943	0.0474536	0.0488076	29.3163	5.66083e-18	0.18019
0.2	0.02	0.001	1.5e-05	1199.9	0.6	6	8443.73	360.075	2003.51	1999.83	0.00428314	0	638372	2.99944e-16	2.97505e-16	2.40552e-14	3.4261e-15	2.40521e-14	3.42533e-15	0.0451097	0.0826351	0.0844046	25.4932	6.29661e-18	0.200427
0.2	0.02	0.001	1.5e-05	1199.9	0.6	6	11999	360.075	2003.51	1999.83	0.0057802	0	638372	4.26236e-16	4.23214e-16	2.62457e-14	3.45746e-15	2.62423e-14	3.45696e-15	0.0474249	0.118042	0.120027	23.8915	6.8727e-18	0.218765
0.2	0.02	0.001	1.5e-05	1199.9	0.6	7	1333.22	360.075	2003.51	1999.83	0.000743325	629979	638372	4.73595e-17	4.69241e-17	2.44486e-15	3.43612e-15	2.44419e-15	3.43212e-15	0.0201418	0.0129531	0.0133237	54.346	5.09906e-18	0.162308
0.2	0.02	0.001	1.5e-05	1199.9	0.6	7	4888.47	360.075	2003.51	1999.83	0.00278763	0	638372	1.73652e-16	1.71987e-16	1.76762e-14	3.91006e-15	1.76738e-14	3.90841e-15	0.0397091	0.0475122	0.0488206	30.3501	5.71559e-18	0.181933
0.2	0.02	0.001	1.5e-05	1199.9	0.6	7	8443.73	360.075	2003.51	1999.83	0.00419942	0	638372	2.99944e-16	2.97554e-16	2.40552e-14	3.99712e-15	2.40521e-14	3.99624e-15	0.0451136	0.0826779	0.0844143	25.9817	6.31795e-18	0.201107
0.2	0.02	0.001	1.5e-05	1199.9	0.6	7	11999	360.075	2003.51	1999.83	0.00571429	0	638372	4.26236e-16	4.23251e-16	2.62457e-14	4.0337e-15	2.62423e-14	4.03313e-15	0.0474263	0.118073	0.120034	24.1777	6.88535e-18	0.219168
0.2	0.02	0.01	7e-06	133.322	0.3	5	1333.22	35970.3	2167.13	1999.92	0.00229022	241857	512708	4.81313e-18	4.69433e-18	1.64405e-16	2.49437e-16	1.64019e-16	2.48751e-16	0.0992419	0.0124758	0.0131883	139.3	1.19078e-18	0.473798
0.2	0.02	0.01	7e-06	133.322	0.3	5	4888.47	35970.3	2167.13	1999.92	0.00389172	0	512708	1.76481e-17	1.74583e-17	1.18864e-15	2.83842e-16	1.187e-15	2.83704e-16	0.170103	0.0474801	0.0487853	130.33	1.96473e-18	0.781742
0.2	0.02	0.01	7e-06	133.322	0.3	5	8443.73	35970.3	2167.13	1999.92	0.00777968	0	512708	3.04832e-17	3.01804e-17	1.6176e-15	2.90161e-16	1.61559e-15	2.9008e-16	0.174413	0.0829098	0.0843504	121.07	2.38582e-18	0.949288
0.2	0.02	0.01	7e-06	133.322	0.3	5	11999	35970.3	2167.13	1999.92	0.0158107	0	512708	4.33182e-17	4.28008e-17	1.76489e-15	2.92817e-16	1.76282e-15	2.92745e-16	0.175728	0.118238	0.119792	113.087	2.65954e-18	1.0582
0.2	0.02	0.01	7e-06	133.322	0.3	6	1333.22	35970.3	2167.13	1999.92	0.00217141	240344	512708	4.81313e-18	4.70042e-18	1.64405e-16	2.99324e-16	1.64035e-16	2.9855e-16	0.0994911	0.0125161	0.0132013	145.202	1.25691e-18	0.500108
0.2	0.02	0.01	7e-06	133.322	0.3	6	4888.47	35970.3	2167.13	1999.92	0.00386848	0	512708	1.76481e-17	1.74596e-17	1.18864e-15	3.4061e-16	1.187e-15	3.40446e-16	0.170107	0.0474949	0.0487886	131.489	1.98489e-18	0.789761
0.2	0.02	0.01	7e-06	133.322	0.3	6	8443.73	35970.3	2167.13	1999.92	0.00775305	0	512708	3.04832e-17	3.01814e-17	1.6176e-15	3.48193e-16	1.6156e-15	3.48096e-16	0.174413	0.0829189	0.0843529	121.629	2.39719e-18	0.95381
0.2	0.02	0.01	7e-06	133.322	0.3	6	11999	35970.3	2167.13	1999.92	0.0157652	0	512708	4.33182e-17	4.28021e-17	1.76489e-15	3.5138e-16	1.76283e-15	3.51294e-16	0.175728	0.118246	0.119795	113.424	2.66891e-18	1.06192
0.2	0.02	0.01	7e-06	133.322	0.3	7	1333.22	35970.3	2167.13	1999.92	0.00206298	238748	512708	4.81313e-18	4.70597e-18	1.64405e-16	3.49211e-16	1.64049e-16	3.48359e-16	0.0997147	0.0125523	0.0132129	150.951	1.31509e-18	0.523256
0.2	0.02	0.01	7e-06	133.322	0.3	7	4888.47	35970.3	2167.13	1999.92	0.00384548	0	512708	1.76481e-17	1.74609e-17	1.18864e-15	3.97378e-16	1.18701e-15	3.97189e-16	0.17011	0.0475093	0.0487918	132.645	2.00472e-18	0.797653
0.2	0.02	0.01	7e-06	133.322	0.3	7	8443.73	35970.3	2167.13	1999.92	0.00772656	0	512708	3.04832e-17	3.01825e-17	1.6176e-15	4.06225e-16	1.6156e-15	4.06113e-16	0.174414	0.082928	0.0843554	122.188	2.40846e-18	0.958296
0.2	0.02	0.01	7e-06	133.322	0.3	7	11999	35970.3	2167.13	1999.92	0.0157199	0	512708	4.33182e-17	4.28034e-17	1.76489e-15	4.09944e-16	1.76283e-15	4.09844e-16	0.175729	0.118254	0.119798	113.76	2.67822e-18	1.06563
0.2	0.02	0.01	7e-06	133.322	0.45	5	1333.22	49034.7	2227.82	1999.91	0.00169612	237767	512708	4.81313e-18	4.72171e-18	2.74148e-16	2.49437e-16	2.73425e-16	2.48954e-16	0.0998207	0.0125687	0.0132371	149.334	1.29778e-18	0.516369
0.2	0.02	0.01	7e-06	133.322	0.45	5	4888.47	49034.7	2227.82	1999.91	0.00343866	0	512708	1.76481e-17	1.74924e-17	1.98208e-15	2.83842e-16	1.97853e-15	2.83738e-16	0.170171	0.0476865	0.0488655	144.337	3.80935e-18	1.51569
0.2	0.02	0.01	7e-06	133.322	0.45	5	8443.73	49034.7	2227.82	1999.91	0.00834118	0	512708	3.04832e-17	3.01955e-17	2.69737e-15	2.90161e-16	2.69285e-15	2.90087e-16	0.174453	0.0831428	0.0844344	135.063	4.8867e-18	1.94436
0.2	0.02	0.01	7e-06	133.322	0.45	5	11999	49034.7	2227.82	1999.91	0.0189835	0	512708	4.33182e-17	4.2759e-17	2.943e-15	2.92817e-16	2.93824e-15	2.92741e-16	0.175772	0.118472	0.119857	126.892	5.38852e-18	2.14402
0.2	0.02	0.01	7e-06	133.322	0.45	6	1333.22	49034.7	2227.82	1999.91	0.00162156	236296	512708	4.81313e-18	4.72567e-18	2.74148e-16	2.99324e-16	2.73445e-16	2.98774e-16	0.100011	0.0125996	0.0132456	154.818	1.3409e-18	0.533529
0.2	0.02	0.01	7e-06	133.322	0.45	6	4888.47	49034.7	2227.82	1999.91	0.00341817	0	512708	1.76481e-17	1.74934e-17	1.98208e-15	3.4061e-16	1.97853e-15	3.40486e-16	0.170174	0.047698	0.0488678	145.468	3.82094e-18	1.5203
0.2	0.02	0.01	7e-06	133.322	0.45	6	8443.73	49034.7	2227.82	1999.91	0.00831591	0	512708	3.04832e-17	3.01964e-17	2.69737e-15	3.48193e-16	2.69285e-15	3.48105e-16	0.174453	0.0831502	0.0844364	135.635	4.89422e-18	1.94735
0.2	0.02	0.01	7e-06	133.322	0.45	6	11999	49034.7	2227.82	1999.91	0.0189382	0	512708	4.33182e-17	4.27603e-17	2.943e-15	3.5138e-16	2.93825e-15	3.51289e-16	0.175772	0.118479	0.11986	127.255	5.39575e-18	2.1469
0.2	0.02	0.01	7e-06	133.322	0.45	7	1333.22	49034.7	2227.82	1999.91	0.00155247	235057	512708	4.81313e-18	4.72933e-18	2.74148e-16	3.49211e-16	2.73463e-16	3.48601e-16	0.100185	0.0126279	0.0132533	160.188	1.37931e-18	0.548808
0.2	0.02	0.01	7e-06	133.322	0.45	7	4888.47	49034.7	2227.82	1999.91	0.00339792	0	512708	1.76481e-17	1.74944e-17	1.98208e-15	3.97378e-16	1.97854e-15	3.97235e-16	0.170177	0.0477093	0.0488701	146.597	3.83234e-18	1.52484
0.2	0.02	0.01	7e-06	133.322	0.45	7	8443.73	49034.7	2227.82	1999.91	0.00829076	0	512708	3.04832e-17	3.01973e-17	2.69737e-15	4.06225e-16	2.69286e-15	4.06123e-16	0.174454	0.0831576	0.0844384	136.206	4.90168e-18	1.95032
0.2	0.02	0.01	7e-06	133.322	0.45	7	11999	49034.7	2227.82	1999.91	0.0188931	0	512708	4.33182e-17	4.27616e-17	2.943e-15	4.09944e-16	2.93826e-15	4.09838e-16	0.175772	0.118485	0.119862	127.619	5.40295e-18	2.14976
0.2	0.02	0.01	7e-06	133.322	0.6	5	1333.22	63408.9	2294.53	1999.83	0.00143528	235128	512708	4.81313e-18	4.73589e-18	3.88301e-16	2.49437e-16	3.87048e-16	2.49086e-16	0.100196	0.0126288	0.0132646	157.574	1.681e-18	0.668849
0.2	0.02	0.01	7e-06	133.322	0.6	5	4888.47	63408.9	2294.53	1999.83	0.00360509	0	512708	1.76481e-17	1.75e-17	2.80739e-15	2.83842e-16	2.80059e-15	2.83753e-16	0.170218	0.0478014	0.0489039	154.385	7.04425e-18	2.80282
0.2	0.02	0.01	7e-06	133.322	0.6	5	8443.73	63408.9	2294.53	1999.83	0.0101276	0	512708	3.04832e-17	3.01666e-17	3.82054e-15	2.90161e-16	3.8117e-15	2.90085e-16	0.17449	0.0832736	0.0844743	145.323	9.23236e-18	3.67344
0.2	0.02	0.01	7e-06	133.322	0.6	5	11999	63408.9	2294.53	1999.83	0.0245153	0	512708	4.33182e-17	4.26423e-17	4.16844e-15	2.92817e-16	4.15911e-15	2.92728e-16	0.175816	0.118614	0.119893	137.457	1.00934e-17	4.01605
0.2	0.02	0.01	7e-06	133.322	0.6	6	1333.22	63408.9	2294.53	1999.83	0.001375	233903	512708	4.81313e-18	4.73903e-18	3.88301e-16	2.99324e-16	3.87074e-16	2.98924e-16	0.100358	0.0126549	0.0132711	162.871	1.70101e-18	0.676812
0.2	0.02	0.01	7e-06	133.322	0.6	6	4888.47	63408.9	2294.53	1999.83	0.00358429	0	512708	1.76481e-17	1.7501e-17	2.80739e-15	3.4061e-16	2.8006e-15	3.40504e-16	0.17022	0.0478116	0.0489059	155.545	7.04808e-18	2.80434
0.2	0.02	0.01	7e-06	133.322	0.6	6	8443.73	63408.9	2294.53	1999.83	0.0100989	0	512708	3.04832e-17	3.01675e-17	3.82054e-15	3.48193e-16	3.81171e-15	3.48102e-16	0.17449	0.0832806	0.0844762	145.947	9.2354e-18	3.67465
0.2	0.02	0.01	7e-06	133.322	0.6	6	11999	63408.9	2294.53	1999.83	0.0244601	0	512708	4.33182e-17	4.26439e-17	4.16844e-15	3.5138e-16	4.15912e-15	3.51274e-16	0.175816	0.11862	0.119895	137.889	1.0097e-17	4.01747
0.2	0.02	0.01	7e-06	133.322	0.6	7	1333.22	63408.9	2294.53	1999.83	0.001319	232811	512708	4.81313e-18	4.74196e-18	3.88301e-16	3.49211e-16	3.87098e-16	3.48767e-16	0.100506	0.0126791	0.0132771	168.073	1.71854e-18	0.683787
0.2	0.02	0.01	7e-06	133.322	0.6	7	4888.47	63408.9	2294.53	1999.83	0.00356372	0	512708	1.76481e-17	1.75019e-17	2.80739e-15	3.97378e-16	2.80061e-15	3.97256e-16	0.170223	0.0478217	0.0489079	156.702	7.05184e-18	2.80584
0.2	0.02	0.01	7e-06	133.322	0.6	7	8443.73	63408.9	2294.53	1999.83	0.0100703	0	512708	3.04832e-17	3.01685e-17	3.82054e-15	4.06225e-16	3.81172e-15	4.06119e-16	0.17449	0.0832876	0.0844781	146.57	9.23842e-18	3.67585
0.2	0.02	0.01	7e-06	133.322	0.6	7	11999	63408.9	2294.53	1999.83	0.0244051	0	512708	4.33182e-17	4.26454e-17	4.16844e-15	4.09944e-16	4.15913e-15	4.0982e-16	0.175817	0.118627	0.119898	138.322	1.01005e-17	4.01888
0.2	0.02	0.01	7e-06	666.61	0.3	5	1333.22	35970.3	2167.13	1999.92	0.00172387	448258	512708	4.81313e-18	4.72408e-18	1.64405e-16	2.49437e-16	1.64081e-16	2.48925e-16	0.0741451	0.0127093	0.0132416	139.293	9.24593e-19	0.367884
0.2	0.02	0.01	7e-06	666.61	0.3	5	4888.47	35970.3	2167.13	1999.92	0.00345596	0	512708	1.76481e-17	1.74819e-17	1.18864e-15	2.83842e-16	1.18708e-15	2.83722e-16	0.146925	0.0477033	0.0488304	130.354	1.83857e-18	0.731544
0.2	0.02	0.01	7e-06	666.61	0.3	5	8443.73	35970.3	2167.13	1999.92	0.0074227	0	512708	3.04832e-17	3.01975e-17	1.6176e-15	2.90161e-16	1.61564e-15	2.90085e-16	0.161541	0.0830489	0.0843831	121.075	2.31655e-18	0.921725
0.2	0.02	0.01	7e-06	666.61	0.3	5	11999	35970.3	2167.13	1999.92	0.0154187	0	512708	4.33182e-17	4.2817e-17	1.76489e-15	2.92817e-16	1.76286e-15	2.92747e-16	0.166947	0.118347	0.119823	113.076	2.60926e-18	1.03819
0.2	0.02	0.01	7e-06	666.61	0.3	6	1333.22	35970.3	2167.13	1999.92	0.00163383	447598	512708	4.81313e-18	4.72868e-18	1.64405e-16	2.99324e-16	1.64093e-16	2.98747e-16	0.0742811	0.0127397	0.0132514	145.176	9.73584e-19	0.387377
0.2	0.02	0.01	7e-06	666.61	0.3	6	4888.47	35970.3	2167.13	1999.92	0.00343538	0	512708	1.76481e-17	1.74831e-17	1.18864e-15	3.4061e-16	1.18709e-15	3.40467e-16	0.146935	0.047716	0.0488332	131.512	1.85616e-18	0.738543
0.2	0.02	0.01	7e-06	666.61	0.3	6	8443.73	35970.3	2167.13	1999.92	0.00739723	0	512708	3.04832e-17	3.01985e-17	1.6176e-15	3.48193e-16	1.61564e-15	3.48102e-16	0.161543	0.0830573	0.0843854	121.634	2.32723e-18	0.925976
0.2	0.02	0.01	7e-06	666.61	0.3	6	11999	35970.3	2167.13	1999.92	0.0153742	0	512708	4.33182e-17	4.28183e-17	1.76489e-15	3.5138e-16	1.76286e-15	3.51297e-16	0.166948	0.118354	0.119826	113.413	2.6183e-18	1.04179
0.2	0.02	0.01	7e-06	666.61	0.3	7	1333.22	35970.3	2167.13	1999.92	0.00155171	447074	512708	4.81313e-18	4.73287e-18	1.64405e-16	3.49211e-16	1.64104e-16	3.48576e-16	0.0744031	0.0127671	0.0132601	150.908	1.01666e-18	0.404516
0.2	0.02	0.01	7e-06	666.61	0.3	7	4888.47	35970.3	2167.13	1999.92	0.00341501	0	512708	1.76481e-17	1.74842e-17	1.18864e-15	3.97378e-16	1.18709e-15	3.97213e-16	0.146944	0.0477284	0.048836	132.666	1.87347e-18	0.745431
0.2	0.02	0.01	7e-06	666.61	0.3	7	8443.73	35970.3	2167.13	1999.92	0.00737189	0	512708	3.04832e-17	3.01995e-17	1.6176e-15	4.06225e-16	1.61565e-15	4.06119e-16	0.161545	0.0830657	0.0843878	122.192	2.33783e-18	0.930193
0.2	0.02	0.01	7e-06	666.61	0.3	7	11999	35970.3	2167.13	1999.92	0.0153298	0	512708	4.33182e-17	4.28195e-17	1.76489e-15	4.09944e-16	1.76286e-15	4.09847e-16	0.166949	0.118361	0.119829	113.75	2.62729e-18	1.04537
0.2	0.02	0.01	7e-06	666.61	0.45	5	1333.22	49034.7	2227.82	1999.91	0.00129075	446822	512708	4.81313e-18	4.74436e-18	2.74148e-16	2.49437e-16	2.73512e-16	2.49076e-16	0.0744632	0.0127795	0.013278	149.378	1.06589e-18	0.424105
0.2	0.02	0.01	7e-06	666.61	0.45	5	4888.47	49034.7	2227.82	1999.91	0.00312966	0	512708	1.76481e-17	1.75097e-17	1.98208e-15	2.83842e-16	1.97863e-15	2.83749e-16	0.147072	0.0478795	0.0488982	144.371	3.6714e-18	1.4608
0.2	0.02	0.01	7e-06	666.61	0.45	5	8443.73	49034.7	2227.82	1999.91	0.00808677	0	512708	3.04832e-17	3.0208e-17	2.69737e-15	2.90161e-16	2.69291e-15	2.90091e-16	0.161616	0.0832615	0.084458	135.081	4.80998e-18	1.91383
0.2	0.02	0.01	7e-06	666.61	0.45	5	11999	49034.7	2227.82	1999.91	0.0187007	0	512708	4.33182e-17	4.27709e-17	2.943e-15	2.92817e-16	2.93829e-15	2.92743e-16	0.167008	0.118563	0.119879	126.899	5.33392e-18	2.1223
0.2	0.02	0.01	7e-06	666.61	0.45	6	1333.22	49034.7	2227.82	1999.91	0.00123375	446377	512708	4.81313e-18	4.74735e-18	2.74148e-16	2.99324e-16	2.73527e-16	2.98913e-16	0.074567	0.0128028	0.0132844	154.848	1.09785e-18	0.436821
0.2	0.02	0.01	7e-06	666.61	0.45	6	4888.47	49034.7	2227.82	1999.91	0.00311131	0	512708	1.76481e-17	1.75106e-17	1.98208e-15	3.4061e-16	1.97864e-15	3.405e-16	0.14708	0.0478894	0.0489003	145.503	3.68165e-18	1.46488
0.2	0.02	0.01	7e-06	666.61	0.45	6	8443.73	49034.7	2227.82	1999.91	0.00806244	0	512708	3.04832e-17	3.02089e-17	2.69737e-15	3.48193e-16	2.69292e-15	3.48109e-16	0.161617	0.0832684	0.0844598	135.654	4.81715e-18	1.91668
0.2	0.02	0.01	7e-06	666.61	0.45	6	11999	49034.7	2227.82	1999.91	0.0186562	0	512708	4.33182e-17	4.27721e-17	2.943e-15	3.5138e-16	2.93829e-15	3.51291e-16	0.167008	0.11857	0.119882	127.264	5.34099e-18	2.12511
0.2	0.02	0.01	7e-06	666.61	0.45	7	1333.22	49034.7	2227.82	1999.91	0.00118096	445988	512708	4.81313e-18	4.75012e-18	2.74148e-16	3.49211e-16	2.73541e-16	3.48755e-16	0.0746618	0.0128241	0.0132902	160.208	1.12629e-18	0.448136
0.2	0.02	0.01	7e-06	666.61	0.45	7	4888.47	49034.7	2227.82	1999.91	0.00309316	0	512708	1.76481e-17	1.75115e-17	1.98208e-15	3.97378e-16	1.97865e-15	3.97251e-16	0.147087	0.0478992	0.0489023	146.633	3.69174e-18	1.4689
0.2	0.02	0.01	7e-06	666.61	0.45	7	8443.73	49034.7	2227.82	1999.91	0.00803823	0	512708	3.04832e-17	3.02097e-17	2.69737e-15	4.06225e-16	2.69292e-15	4.06128e-16	0.161619	0.0832753	0.0844617	136.227	4.82427e-18	1.91952
0.2	0.02	0.01	7e-06	666.61	0.45	7	11999	49034.7	2227.82	1999.91	0.0186118	0	512708	4.33182e-17	4.27734e-17	2.943e-15	4.09944e-16	2.9383e-15	4.0984e-16	0.167009	0.118576	0.119885	127.628	5.34801e-18	2.12791
0.2	0.02	0.01	7e-06	666.61	0.6	5	1333.22	63408.9	2294.53	1999.83	0.0011105	445938	512708	4.81313e-18	4.75462e-18	3.88301e-16	2.49437e-16	3.87165e-16	2.49174e-16	0.0746702	0.0128249	0.0132985	157.654	1.45826e-18	0.580225
0.2	0.02	0.01	7e-06	666.61	0.6	5	4888.47	63408.9	2294.53	1999.83	0.00335113	0	512708	1.76481e-17	1.75144e-17	2.80739e-15	2.83842e-16	2.80073e-15	2.83762e-16	0.147163	0.0479779	0.0489308	154.441	6.8806e-18	2.7377
0.2	0.02	0.01	7e-06	666.61	0.6	5	8443.73	63408.9	2294.53	1999.83	0.00991561	0	512708	3.04832e-17	3.01769e-17	3.82054e-15	2.90161e-16	3.81178e-15	2.90087e-16	0.161672	0.0833815	0.0844936	145.371	9.14038e-18	3.63684
0.2	0.02	0.01	7e-06	666.61	0.6	5	11999	63408.9	2294.53	1999.83	0.0242758	0	512708	4.33182e-17	4.26522e-17	4.16844e-15	2.92817e-16	4.15916e-15	2.92729e-16	0.167063	0.118696	0.119911	137.506	1.00287e-17	3.9903
0.2	0.02	0.01	7e-06	666.61	0.6	6	1333.22	63408.9	2294.53	1999.83	0.00106395	445572	512708	4.81313e-18	4.75701e-18	3.88301e-16	2.99324e-16	3.87184e-16	2.99024e-16	0.0747579	0.0128446	0.0133034	162.945	1.47298e-18	0.586081
0.2	0.02	0.01	7e-06	666.61	0.6	6	4888.47	63408.9	2294.53	1999.83	0.00333229	0	512708	1.76481e-17	1.75153e-17	2.80739e-15	3.4061e-16	2.80074e-15	3.40515e-16	0.147169	0.0479867	0.0489325	155.603	6.88409e-18	2.73909
0.2	0.02	0.01	7e-06	666.61	0.6	6	8443.73	63408.9	2294.53	1999.83	0.00988781	0	512708	3.04832e-17	3.01779e-17	3.82054e-15	3.48193e-16	3.81179e-15	3.48105e-16	0.161673	0.0833881	0.0844955	145.998	9.14336e-18	3.63803
0.2	0.02	0.01	7e-06	666.61	0.6	6	11999	63408.9	2294.53	1999.83	0.0242214	0	512708	4.33182e-17	4.26538e-17	4.16844e-15	3.5138e-16	4.15917e-15	3.51275e-16	0.167063	0.118703	0.119914	137.942	1.00323e-17	3.99171
0.2	0.02	0.01	7e-06	666.61	0.6	7	1333.22	63408.9	2294.53	1999.83	0.0010207	445108	512708	4.81313e-18	4.75924e-18	3.88301e-16	3.49211e-16	3.87203e-16	3.48878e-16	0.0748387	0.0128628	0.0133079	168.142	1.48587e-18	0.591207
0.2	0.02	0.01	7e-06	666.61	0.6	7	4888.47	63408.9	2294.53	1999.83	0.00331365	0	512708	1.76481e-17	1.75161e-17	2.80739e-15	3.97378e-16	2.80075e-15	3.97268e-16	0.147176	0.0479955	0.0489343	156.764	6.88752e-18	2.74046
0.2	0.02	0.01	7e-06	666.61	0.6	7	8443.73	63408.9	2294.53	1999.83	0.00986012	0	512708	3.04832e-17	3.01788e-17	3.82054e-15	4.06225e-16	3.8118e-15	4.06123e-16	0.161675	0.0833946	0.0844973	146.624	9.1463e-18	3.6392
0.2	0.02	0.01	7e-06	666.61	0.6	7	11999	63408.9	2294.53	1999.83	0.0241671	0	512708	4.33182e-17	4.26553e-17	4.16844e-15	4.09944e-16	4.15919e-15	4.09822e-16	0.167064	0.118709	0.119916	138.378	1.00358e-17	3.9931
0.2	0.02	0.01	7e-06	1199.9	0.3	5	1333.22	35970.3	2167.13	1999.92	0.00143092	511018	512708	4.81313e-18	4.73948e-18	1.64405e-16	2.49437e-16	1.64113e-16	2.49015e-16	0.0612319	0.0128302	0.0132691	139.488	7.8726e-19	0.313241
0.2	0.02	0.01	7e-06	1199.9	0.3	5	4888.47	35970.3	2167.13	1999.92	0.00315707	0	512708	1.76481e-17	1.74981e-17	1.18864e-15	2.83842e-16	1.18714e-15	2.83733e-16	0.131014	0.0478564	0.0488613	130.372	1.75202e-18	0.697105
0.2	0.02	0.01	7e-06	1199.9	0.3	5	8443.73	35970.3	2167.13	1999.92	0.00712589	0	512708	3.04832e-17	3.02117e-17	1.6176e-15	2.90161e-16	1.61568e-15	2.90089e-16	0.150836	0.0831645	0.0844103	121.078	2.25895e-18	0.898806
0.2	0.02	0.01	7e-06	1199.9	0.3	5	11999	35970.3	2167.13	1999.92	0.0150703	0	512708	4.33182e-17	4.28314e-17	1.76489e-15	2.92817e-16	1.76288e-15	2.92749e-16	0.159144	0.118443	0.11985	113.065	2.56458e-18	1.02042
0.2	0.02	0.01	7e-06	1199.9	0.3	6	1333.22	35970.3	2167.13	1999.92	0.00135598	510966	512708	4.81313e-18	4.74329e-18	1.64405e-16	2.99324e-16	1.64123e-16	2.98848e-16	0.0613251	0.0128554	0.0132773	145.367	8.27552e-19	0.329272
0.2	0.02	0.01	7e-06	1199.9	0.3	6	4888.47	35970.3	2167.13	1999.92	0.00313825	0	512708	1.76481e-17	1.74991e-17	1.18864e-15	3.4061e-16	1.18715e-15	3.40481e-16	0.131025	0.0478677	0.0488639	131.529	1.76783e-18	0.703398
0.2	0.02	0.01	7e-06	1199.9	0.3	6	8443.73	35970.3	2167.13	1999.92	0.00710137	0	512708	3.04832e-17	3.02127e-17	1.6176e-15	3.48193e-16	1.61568e-15	3.48107e-16	0.150839	0.0831724	0.0844125	121.637	2.26906e-18	0.90283
0.2	0.02	0.01	7e-06	1199.9	0.3	6	11999	35970.3	2167.13	1999.92	0.0150267	0	512708	4.33182e-17	4.28327e-17	1.76489e-15	3.5138e-16	1.76289e-15	3.51299e-16	0.159145	0.11845	0.119853	113.402	2.57334e-18	1.0239
0.2	0.02	0.01	7e-06	1199.9	0.3	7	1333.22	35970.3	2167.13	1999.92	0.00128763	510901	512708	4.81313e-18	4.74676e-18	1.64405e-16	3.49211e-16	1.64132e-16	3.48687e-16	0.0614087	0.0128781	0.0132845	151.098	8.62965e-19	0.343363
0.2	0.02	0.01	7e-06	1199.9	0.3	7	4888.47	35970.3	2167.13	1999.92	0.00311962	0	512708	1.76481e-17	1.75002e-17	1.18864e-15	3.97378e-16	1.18715e-15	3.97229e-16	0.131035	0.0478788	0.0488664	132.682	1.7834e-18	0.709592
0.2	0.02	0.01	7e-06	1199.9	0.3	7	8443.73	35970.3	2167.13	1999.92	0.00707696	0	512708	3.04832e-17	3.02136e-17	1.6176e-15	4.06225e-16	1.61569e-15	4.06125e-16	0.150841	0.0831802	0.0844147	122.195	2.27909e-18	0.906823
0.2	0.02	0.01	7e-06	1199.9	0.3	7	11999	35970.3	2167.13	1999.92	0.0149832	0	512708	4.33182e-17	4.28339e-17	1.76489e-15	4.09944e-16	1.76289e-15	4.0985e-16	0.159146	0.118457	0.119856	113.738	2.58204e-18	1.02736
0.2	0.02	0.01	7e-06	1199.9	0.45	5	1333.22	49034.7	2227.82	1999.91	0.00108167	510867	512708	4.81313e-18	4.75604e-18	2.74148e-16	2.49437e-16	2.73557e-16	2.49138e-16	0.0614506	0.0128884	0.0132991	149.612	9.46406e-19	0.376563
0.2	0.02	0.01	7e-06	1199.9	0.45	5	4888.47	49034.7	2227.82	1999.91	0.00291712	0	512708	1.76481e-17	1.75217e-17	1.98208e-15	2.83842e-16	1.97871e-15	2.83757e-16	0.131174	0.0480123	0.0489207	144.399	3.57647e-18	1.42303
0.2	0.02	0.01	7e-06	1199.9	0.45	5	8443.73	49034.7	2227.82	1999.91	0.00787502	0	512708	3.04832e-17	3.02184e-17	2.69737e-15	2.90161e-16	2.69296e-15	2.90093e-16	0.150928	0.0833604	0.0844776	135.097	4.74612e-18	1.88842
0.2	0.02	0.01	7e-06	1199.9	0.45	5	11999	49034.7	2227.82	1999.91	0.0184493	0	512708	4.33182e-17	4.27814e-17	2.943e-15	2.92817e-16	2.93832e-15	2.92744e-16	0.159215	0.118645	0.119899	126.906	5.28538e-18	2.10299
0.2	0.02	0.01	7e-06	1199.9	0.45	6	1333.22	49034.7	2227.82	1999.91	0.00103384	510813	512708	4.81313e-18	4.75852e-18	2.74148e-16	2.99324e-16	2.7357e-16	2.98984e-16	0.0615218	0.0129077	0.0133044	155.084	9.72714e-19	0.387031
0.2	0.02	0.01	7e-06	1199.9	0.45	6	4888.47	49034.7	2227.82	1999.91	0.00290021	0	512708	1.76481e-17	1.75225e-17	1.98208e-15	3.4061e-16	1.97872e-15	3.4051e-16	0.131183	0.0480212	0.0489226	145.532	3.5858e-18	1.42674
0.2	0.02	0.01	7e-06	1199.9	0.45	6	8443.73	49034.7	2227.82	1999.91	0.00785147	0	512708	3.04832e-17	3.02192e-17	2.69737e-15	3.48193e-16	2.69297e-15	3.48112e-16	0.15093	0.0833669	0.0844794	135.671	4.75299e-18	1.89116
0.2	0.02	0.01	7e-06	1199.9	0.45	6	11999	49034.7	2227.82	1999.91	0.0184055	0	512708	4.33182e-17	4.27826e-17	2.943e-15	3.5138e-16	2.93833e-15	3.51293e-16	0.159216	0.118651	0.119902	127.271	5.2923e-18	2.10574
0.2	0.02	0.01	7e-06	1199.9	0.45	7	1333.22	49034.7	2227.82	1999.91	0.000989549	510747	512708	4.81313e-18	4.76083e-18	2.74148e-16	3.49211e-16	2.73581e-16	3.48834e-16	0.0615868	0.0129253	0.0133092	160.446	9.96129e-19	0.396347
0.2	0.02	0.01	7e-06	1199.9	0.45	7	4888.47	49034.7	2227.82	1999.91	0.00288348	0	512708	1.76481e-17	1.75233e-17	1.98208e-15	3.97378e-16	1.97872e-15	3.97262e-16	0.131191	0.0480299	0.0489244	146.662	3.59498e-18	1.4304
0.2	0.02	0.01	7e-06	1199.9	0.45	7	8443.73	49034.7	2227.82	1999.91	0.00782802	0	512708	3.04832e-17	3.022e-17	2.69737e-15	4.06225e-16	2.69297e-15	4.06131e-16	0.150933	0.0833733	0.0844811	136.245	4.75982e-18	1.89387
0.2	0.02	0.01	7e-06	1199.9	0.45	7	11999	49034.7	2227.82	1999.91	0.0183617	0	512708	4.33182e-17	4.27839e-17	2.943e-15	4.09944e-16	2.93833e-15	4.09842e-16	0.159217	0.118657	0.119904	127.637	5.29917e-18	2.10847
0.2	0.02	0.01	7e-06	1199.9	0.6	5	1333.22	63408.9	2294.53	1999.83	0.000943261	510747	512708	4.81313e-18	4.76427e-18	3.88301e-16	2.49437e-16	3.87225e-16	2.49218e-16	0.0615936	0.0129259	0.0133159	157.921	1.34356e-18	0.534586
0.2	0.02	0.01	7e-06	1199.9	0.6	5	4888.47	63408.9	2294.53	1999.83	0.00317617	0	512708	1.76481e-17	1.75243e-17	2.80739e-15	2.83842e-16	2.80082e-15	2.83768e-16	0.131272	0.0480995	0.0489493	154.488	6.76781e-18	2.69283
0.2	0.02	0.01	7e-06	1199.9	0.6	5	8443.73	63408.9	2294.53	1999.83	0.00973904	0	512708	3.04832e-17	3.01856e-17	3.82054e-15	2.90161e-16	3.81184e-15	2.90089e-16	0.150995	0.0834714	0.0845097	145.415	9.06377e-18	3.60636
0.2	0.02	0.01	7e-06	1199.9	0.6	5	11999	63408.9	2294.53	1999.83	0.0240628	0	512708	4.33182e-17	4.26611e-17	4.16844e-15	2.92817e-16	4.15921e-15	2.92731e-16	0.159277	0.118769	0.119927	137.554	9.97119e-18	3.96741
0.2	0.02	0.01	7e-06	1199.9	0.6	6	1333.22	63408.9	2294.53	1999.83	0.000903867	510660	512708	4.81313e-18	4.76627e-18	3.88301e-16	2.99324e-16	3.87241e-16	2.99075e-16	0.0616538	0.0129422	0.01332	163.217	1.35565e-18	0.539397
0.2	0.02	0.01	7e-06	1199.9	0.6	6	4888.47	63408.9	2294.53	1999.83	0.00315865	0	512708	1.76481e-17	1.75251e-17	2.80739e-15	3.4061e-16	2.80083e-15	3.40522e-16	0.13128	0.0481075	0.0489509	155.653	6.77106e-18	2.69412
0.2	0.02	0.01	7e-06	1199.9	0.6	6	8443.73	63408.9	2294.53	1999.83	0.00971197	0	512708	3.04832e-17	3.01865e-17	3.82054e-15	3.48193e-16	3.81185e-15	3.48107e-16	0.150997	0.0834776	0.0845115	146.046	9.06668e-18	3.60752
0.2	0.02	0.01	7e-06	1199.9	0.6	6	11999	63408.9	2294.53	1999.83	0.0240091	0	512708	4.33182e-17	4.26626e-17	4.16844e-15	3.5138e-16	4.15922e-15	3.51277e-16	0.159278	0.118776	0.11993	137.994	9.97468e-18	3.9688
0.2	0.02	0.01	7e-06	1199.9	0.6	7	1333.22	63408.9	2294.53	1999.83	0.000867264	510562	512708	4.81313e-18	4.76813e-18	3.88301e-16	3.49211e-16	3.87257e-16	3.48935e-16	0.0617092	0.0129573	0.0133237	168.419	1.36623e-18	0.543606
0.2	0.02	0.01	7e-06	1199.9	0.6	7	4888.47	63408.9	2294.53	1999.83	0.00314131	0	512708	1.76481e-17	1.75259e-17	2.80739e-15	3.97378e-16	2.80084e-15	3.97276e-16	0.131287	0.0481153	0.0489525	156.817	6.77424e-18	2.69539
0.2	0.02	0.01	7e-06	1199.9	0.6	7	8443.73	63408.9	2294.53	1999.83	0.00968502	0	512708	3.04832e-17	3.01874e-17	3.82054e-15	4.06225e-16	3.81186e-15	4.06126e-16	0.150999	0.0834837	0.0845132	146.675	9.06956e-18	3.60866
0.2	0.02	0.01	7e-06	1199.9	0.6	7	11999	63408.9	2294.53	1999.83	0.0239555	0	512708	4.33182e-17	4.26641e-17	4.16844e-15	4.09944e-16	4.15923e-15	4.09823e-16	0.159279	0.118782	0.119933	138.433	9.97815e-18	3.97018
0.2	0.02	0.01	9.66667e-06	133.322	0.3	5	1333.22	1782.25	2073.61	1999.89	0.00207121	193175	554596	1.26755e-17	1.23618e-17	4.21477e-16	6.56896e-16	4.21218e-16	6.55374e-16	0.0633301	0.0124494	0.0132001	84.368	2.09439e-18	0.76923
0.2	0.02	0.01	9.66667e-06	133.322	0.3	5	4888.47	1782.25	2073.61	1999.89	0.0057466	0	554596	4.64767e-17	4.56091e-17	3.04725e-15	7.47502e-16	3.04594e-15	7.46882e-16	0.101262	0.0466869	0.0485561	54.1754	2.80249e-18	1.0293
0.2	0.02	0.01	9.66667e-06	133.322	0.3	5	8443.73	1782.25	2073.61	1999.89	0.00783138	0	554596	8.02779e-17	7.91869e-17	4.14696e-15	7.64144e-16	4.14537e-15	7.63853e-16	0.103673	0.0820115	0.0841371	48.7745	2.97308e-18	1.09195
0.2	0.02	0.01	9.66667e-06	133.322	0.3	5	11999	1782.25	2073.61	1999.89	0.0108816	0	554596	1.14079e-16	1.12737e-16	4.52458e-15	7.71138e-16	4.52295e-15	7.70953e-16	0.104423	0.117478	0.119724	46.5051	3.1624e-18	1.16149
0.2	0.02	0.01	9.66667e-06	133.322	0.3	6	1333.22	1782.25	2073.61	1999.89	0.00185572	187644	554596	1.26755e-17	1.23939e-17	4.21477e-16	7.88275e-16	4.21242e-16	7.86648e-16	0.0635998	0.0125215	0.0132219	90.8084	2.14307e-18	0.787108
0.2	0.02	0.01	9.66667e-06	133.322	0.3	6	4888.47	1782.25	2073.61	1999.89	0.00557534	0	554596	4.64767e-17	4.56355e-17	3.04725e-15	8.97002e-16	3.04596e-15	8.96283e-16	0.101273	0.0467641	0.0485778	55.8383	2.85029e-18	1.04686
0.2	0.02	0.01	9.66667e-06	133.322	0.3	6	8443.73	1782.25	2073.61	1999.89	0.00772666	0	554596	8.02779e-17	7.92022e-17	4.14696e-15	9.16973e-16	4.14538e-15	9.16628e-16	0.103674	0.0820578	0.0841506	49.539	2.99753e-18	1.10094
0.2	0.02	0.01	9.66667e-06	133.322	0.3	6	11999	1782.25	2073.61	1999.89	0.010797	0	554596	1.14079e-16	1.12748e-16	4.52458e-15	9.25366e-16	4.52296e-15	9.25145e-16	0.104424	0.117509	0.119733	46.9536	3.17758e-18	1.16706
0.2	0.02	0.01	9.66667e-06	133.322	0.3	7	1333.22	1782.25	2073.61	1999.89	0.00167997	182862	554596	1.26755e-17	1.24202e-17	4.21477e-16	9.19654e-16	4.21261e-16	9.17944e-16	0.0638375	0.0125807	0.0132395	96.9117	2.18113e-18	0.801088
0.2	0.02	0.01	9.66667e-06	133.322	0.3	7	4888.47	1782.25	2073.61	1999.89	0.00541375	0	554596	4.64767e-17	4.56605e-17	3.04725e-15	1.0465e-15	3.04599e-15	1.04569e-15	0.101284	0.046836	0.048598	57.4807	2.8947e-18	1.06317
0.2	0.02	0.01	9.66667e-06	133.322	0.3	7	8443.73	1782.25	2073.61	1999.89	0.00762468	0	554596	8.02779e-17	7.92171e-17	4.14696e-15	1.0698e-15	4.14539e-15	1.06941e-15	0.103676	0.0821024	0.0841636	50.3001	3.02119e-18	1.10962
0.2	0.02	0.01	9.66667e-06	133.322	0.3	7	11999	1782.25	2073.61	1999.89	0.0107136	0	554596	1.14079e-16	1.12759e-16	4.52458e-15	1.07959e-15	4.52297e-15	1.07934e-15	0.104424	0.11754	0.119743	47.4013	3.19246e-18	1.17253
0.2	0.02	0.01	9.66667e-06	133.322	0.45	5	1333.22	1897.06	2078.35	1999.89	0.00182578	190518	554596	1.26755e-17	1.2394e-17	5.4932e-16	6.56896e-16	5.49007e-16	6.5574e-16	0.0634717	0.0124872	0.0132174	86.9198	1.74953e-18	0.64257
0.2	0.02	0.01	9.66667e-06	133.322	0.45	5	4888.47	1897.06	2078.35	1999.89	0.00524883	0	554596	4.64767e-17	4.5678e-17	3.97155e-15	7.47502e-16	3.9699e-15	7.46977e-16	0.101279	0.0468029	0.0486048	56.2042	2.97576e-18	1.09294
0.2	0.02	0.01	9.66667e-06	133.322	0.45	5	8443.73	1897.06	2078.35	1999.89	0.00726396	0	554596	8.02779e-17	7.92635e-17	5.40482e-15	7.64144e-16	5.40277e-15	7.63886e-16	0.103678	0.082138	0.0841966	50.3645	3.3174e-18	1.21842
0.2	0.02	0.01	9.66667e-06	133.322	0.45	5	11999	1897.06	2078.35	1999.89	0.010226	0	554596	1.14079e-16	1.12824e-16	5.89698e-15	7.71138e-16	5.89486e-15	7.70971e-16	0.104427	0.117618	0.119797	47.9132	3.54417e-18	1.3017
0.2	0.02	0.01	9.66667e-06	133.322	0.45	6	1333.22	1897.06	2078.35	1999.89	0.00162978	184682	554596	1.26755e-17	1.24236e-17	5.4932e-16	7.88275e-16	5.49036e-16	7.87043e-16	0.0637474	0.0125565	0.0132376	93.5868	1.76717e-18	0.649047
0.2	0.02	0.01	9.66667e-06	133.322	0.45	6	4888.47	1897.06	2078.35	1999.89	0.00506948	0	554596	4.64767e-17	4.57057e-17	3.97155e-15	8.97002e-16	3.96993e-15	8.96397e-16	0.101291	0.0468829	0.0486269	58.0771	2.99413e-18	1.09969
0.2	0.02	0.01	9.66667e-06	133.322	0.45	6	8443.73	1897.06	2078.35	1999.89	0.00714884	0	554596	8.02779e-17	7.92803e-17	5.40482e-15	9.16973e-16	5.40279e-15	9.16669e-16	0.103679	0.0821885	0.084211	51.2623	3.3266e-18	1.2218
0.2	0.02	0.01	9.66667e-06	133.322	0.45	6	11999	1897.06	2078.35	1999.89	0.010131	0	554596	1.14079e-16	1.12837e-16	5.89698e-15	9.25366e-16	5.89488e-15	9.25167e-16	0.104427	0.117653	0.119808	48.4533	3.54954e-18	1.30368
0.2	0.02	0.01	9.66667e-06	133.322	0.45	7	1333.22	1897.06	2078.35	1999.89	0.00147075	180320	554596	1.26755e-17	1.24477e-17	5.4932e-16	9.19654e-16	5.49058e-16	9.18363e-16	0.0639585	0.0126133	0.0132539	99.8464	1.78019e-18	0.65383
0.2	0.02	0.01	9.66667e-06	133.322	0.45	7	4888.47	1897.06	2078.35	1999.89	0.00490164	0	554596	4.64767e-17	4.57316e-17	3.97155e-15	1.0465e-15	3.96996e-15	1.04582e-15	0.101301	0.0469568	0.0486473	59.9223	3.01084e-18	1.10582
0.2	0.02	0.01	9.66667e-06	133.322	0.45	7	8443.73	1897.06	2078.35	1999.89	0.00703721	0	554596	8.02779e-17	7.92966e-17	5.40482e-15	1.0698e-15	5.40281e-15	1.06945e-15	0.103681	0.082237	0.0842249	52.1552	3.33538e-18	1.22502
0.2	0.02	0.01	9.66667e-06	133.322	0.45	7	11999	1897.06	2078.35	1999.89	0.0100377	0	554596	1.14079e-16	1.12849e-16	5.89698e-15	1.07959e-15	5.89489e-15	1.07936e-15	0.104427	0.117687	0.119818	48.9919	3.55476e-18	1.30559
0.2	0.02	0.01	9.66667e-06	133.322	0.6	5	1333.22	1998.94	2082.54	1999.9	0.00161179	187517	554596	1.26755e-17	1.24236e-17	6.79317e-16	6.56896e-16	6.78962e-16	6.5611e-16	0.0636109	0.0125244	0.0132328	89.7962	1.39234e-18	0.511381
0.2	0.02	0.01	9.66667e-06	133.322	0.6	5	4888.47	1998.94	2082.54	1999.9	0.00479709	0	554596	4.64767e-17	4.57425e-17	4.91142e-15	7.47502e-16	4.90948e-15	7.47089e-16	0.101296	0.0469202	0.0486492	58.5869	3.08553e-18	1.13326
0.2	0.02	0.01	9.66667e-06	133.322	0.6	5	8443.73	1998.94	2082.54	1999.9	0.00676682	0	554596	8.02779e-17	7.93305e-17	6.68387e-15	7.64144e-16	6.68143e-15	7.63925e-16	0.103683	0.0822635	0.0842511	52.1645	3.61048e-18	1.32606
0.2	0.02	0.01	9.66667e-06	133.322	0.6	5	11999	1998.94	2082.54	1999.9	0.00962772	0	554596	1.14079e-16	1.129e-16	7.29251e-15	7.71138e-16	7.28995e-15	7.70991e-16	0.10443	0.117754	0.119867	49.415	3.88057e-18	1.42526
0.2	0.02	0.01	9.66667e-06	133.322	0.6	6	1333.22	1998.94	2082.54	1999.9	0.00143076	182142	554596	1.26755e-17	1.24512e-17	6.79317e-16	7.88275e-16	6.78996e-16	7.87442e-16	0.0638764	0.0125912	0.0132517	96.7059	1.3781e-18	0.50615
0.2	0.02	0.01	9.66667e-06	133.322	0.6	6	4888.47	1998.94	2082.54	1999.9	0.00460136	0	554596	4.64767e-17	4.57727e-17	4.91142e-15	8.97002e-16	4.90953e-15	8.96529e-16	0.101308	0.047005	0.0486724	60.7591	3.06632e-18	1.1262
0.2	0.02	0.01	9.66667e-06	133.322	0.6	6	8443.73	1998.94	2082.54	1999.9	0.00663039	0	554596	8.02779e-17	7.93503e-17	6.68387e-15	9.16973e-16	6.68146e-15	9.16716e-16	0.103684	0.0823212	0.0842675	53.2717	3.59715e-18	1.32116
0.2	0.02	0.01	9.66667e-06	133.322	0.6	6	11999	1998.94	2082.54	1999.9	0.00951048	0	554596	1.14079e-16	1.12915e-16	7.29251e-15	9.25366e-16	7.28998e-15	9.25192e-16	0.10443	0.117796	0.11988	50.1054	3.87049e-18	1.42156
0.2	0.02	0.01	9.66667e-06	133.322	0.6	7	1333.22	1998.94	2082.54	1999.9	0.00128503	177261	554596	1.26755e-17	1.24735e-17	6.79317e-16	9.19654e-16	6.79022e-16	9.18785e-16	0.0640788	0.0126459	0.0132669	103.175	1.36573e-18	0.501605
0.2	0.02	0.01	9.66667e-06	133.322	0.6	7	4888.47	1998.94	2082.54	1999.9	0.00442058	0	554596	4.64767e-17	4.58006e-17	4.91142e-15	1.0465e-15	4.90958e-15	1.04598e-15	0.101319	0.0470824	0.0486935	62.8909	3.04845e-18	1.11964
0.2	0.02	0.01	9.66667e-06	133.322	0.6	7	8443.73	1998.94	2082.54	1999.9	0.00649917	0	554596	8.02779e-17	7.93694e-17	6.68387e-15	1.0698e-15	6.68149e-15	1.06951e-15	0.103686	0.082376	0.0842831	54.37	3.58429e-18	1.31644
0.2	0.02	0.01	9.66667e-06	133.322	0.6	7	11999	1998.94	2082.54	1999.9	0.00939601	0	554596	1.14079e-16	1.1293e-16	7.29251e-15	1.07959e-15	7.29e-15	1.07939e-15	0.104431	0.117837	0.119893	50.793	3.86062e-18	1.41793
0.2	0.02	0.01	9.66667e-06	666.61	0.3	5	1333.22	1782.25	2073.61	1999.89	0.00152486	460456	554596	1.26755e-17	1.24448e-17	4.21477e-16	6.56896e-16	4.21267e-16	6.55781e-16	0.0464057	0.0127024	0.0132532	84.258	1.55468e-18	0.571003
0.2	0.02	0.01	9.66667e-06	666.61	0.3	5	4888.47	1782.25	2073.61	1999.89	0.00500109	0	554596	4.64767e-17	4.57234e-17	3.04725e-15	7.47502e-16	3.04604e-15	7.46966e-16	0.0877545	0.047012	0.0486325	54.1544	2.50189e-18	0.918894
0.2	0.02	0.01	9.66667e-06	666.61	0.3	5	8443.73	1782.25	2073.61	1999.89	0.00730513	0	554596	8.02779e-17	7.92637e-17	4.14696e-15	7.64144e-16	4.14543e-15	7.63874e-16	0.0961222	0.0822186	0.0841893	48.7749	2.8124e-18	1.03294
0.2	0.02	0.01	9.66667e-06	666.61	0.3	5	11999	1782.25	2073.61	1999.89	0.0104243	0	554596	1.14079e-16	1.12799e-16	4.52458e-15	7.71138e-16	4.52299e-15	7.70961e-16	0.09926	0.117631	0.119766	46.511	3.04917e-18	1.1199
0.2	0.02	0.01	9.66667e-06	666.61	0.3	6	1333.22	1782.25	2073.61	1999.89	0.00136471	459013	554596	1.26755e-17	1.24687e-17	4.21477e-16	7.88275e-16	4.21285e-16	7.87085e-16	0.0465499	0.0127561	0.0132693	90.6975	1.58877e-18	0.583523
0.2	0.02	0.01	9.66667e-06	666.61	0.3	6	4888.47	1782.25	2073.61	1999.89	0.00485385	0	554596	4.64767e-17	4.57461e-17	3.04725e-15	8.97002e-16	3.04606e-15	8.9638e-16	0.0877829	0.0470784	0.0486512	55.814	2.54375e-18	0.93427
0.2	0.02	0.01	9.66667e-06	666.61	0.3	6	8443.73	1782.25	2073.61	1999.89	0.00720823	0	554596	8.02779e-17	7.92779e-17	4.14696e-15	9.16973e-16	4.14544e-15	9.16653e-16	0.0961277	0.0822613	0.0842018	49.5386	2.83519e-18	1.04131
0.2	0.02	0.01	9.66667e-06	666.61	0.3	6	11999	1782.25	2073.61	1999.89	0.0103436	0	554596	1.14079e-16	1.12809e-16	4.52458e-15	9.25366e-16	4.523e-15	9.25156e-16	0.0992618	0.117661	0.119775	46.9595	3.06366e-18	1.12522
0.2	0.02	0.01	9.66667e-06	666.61	0.3	7	1333.22	1782.25	2073.61	1999.89	0.00123431	457632	554596	1.26755e-17	1.24882e-17	4.21477e-16	9.19654e-16	4.21299e-16	9.18404e-16	0.0466679	0.0128001	0.0132824	96.7785	1.61529e-18	0.593263
0.2	0.02	0.01	9.66667e-06	666.61	0.3	7	4888.47	1782.25	2073.61	1999.89	0.00471476	0	554596	4.64767e-17	4.57675e-17	3.04725e-15	1.0465e-15	3.04608e-15	1.0458e-15	0.0878093	0.0471402	0.0486686	57.4534	2.58267e-18	0.948564
0.2	0.02	0.01	9.66667e-06	666.61	0.3	7	8443.73	1782.25	2073.61	1999.89	0.00711383	0	554596	8.02779e-17	7.92916e-17	4.14696e-15	1.0698e-15	4.14546e-15	1.06943e-15	0.0961331	0.0823026	0.0842138	50.2992	2.85724e-18	1.04941
0.2	0.02	0.01	9.66667e-06	666.61	0.3	7	11999	1782.25	2073.61	1999.89	0.0102642	0	554596	1.14079e-16	1.1282e-16	4.52458e-15	1.07959e-15	4.52301e-15	1.07935e-15	0.0992635	0.11769	0.119784	47.4071	3.07787e-18	1.13044
0.2	0.02	0.01	9.66667e-06	666.61	0.45	5	1333.22	1897.06	2078.35	1999.89	0.00134356	459615	554596	1.26755e-17	1.24687e-17	5.4932e-16	6.56896e-16	5.49062e-16	6.5605e-16	0.0464821	0.0127308	0.0132661	86.8383	1.31061e-18	0.48136
0.2	0.02	0.01	9.66667e-06	666.61	0.45	5	4888.47	1897.06	2078.35	1999.89	0.00457306	0	554596	4.64767e-17	4.57828e-17	3.97155e-15	7.47502e-16	3.97001e-15	7.47048e-16	0.0877979	0.047112	0.0486747	56.1862	2.68513e-18	0.986195
0.2	0.02	0.01	9.66667e-06	666.61	0.45	5	8443.73	1897.06	2078.35	1999.89	0.00678453	0	554596	8.02779e-17	7.93343e-17	5.40482e-15	7.64144e-16	5.40285e-15	7.63905e-16	0.0961383	0.0823357	0.0842445	50.366	3.15564e-18	1.15901
0.2	0.02	0.01	9.66667e-06	666.61	0.45	5	11999	1897.06	2078.35	1999.89	0.00981054	0	554596	1.14079e-16	1.12881e-16	5.89698e-15	7.71138e-16	5.89491e-15	7.70979e-16	0.0992693	0.117764	0.119835	47.9208	3.42954e-18	1.2596
0.2	0.02	0.01	9.66667e-06	666.61	0.45	6	1333.22	1897.06	2078.35	1999.89	0.00119815	458346	554596	1.26755e-17	1.24907e-17	5.4932e-16	7.88275e-16	5.49083e-16	7.87374e-16	0.0466203	0.0127823	0.013281	93.4829	1.32222e-18	0.485627
0.2	0.02	0.01	9.66667e-06	666.61	0.45	6	4888.47	1897.06	2078.35	1999.89	0.00441859	0	554596	4.64767e-17	4.58066e-17	3.97155e-15	8.97002e-16	3.97004e-15	8.96478e-16	0.0878272	0.0471809	0.0486937	58.0563	2.7015e-18	0.992209
0.2	0.02	0.01	9.66667e-06	666.61	0.45	6	8443.73	1897.06	2078.35	1999.89	0.00667791	0	554596	8.02779e-17	7.93498e-17	5.40482e-15	9.16973e-16	5.40286e-15	9.16691e-16	0.0961443	0.0823824	0.0842579	51.2633	3.16429e-18	1.16218
0.2	0.02	0.01	9.66667e-06	666.61	0.45	6	11999	1897.06	2078.35	1999.89	0.00972001	0	554596	1.14079e-16	1.12893e-16	5.89698e-15	9.25366e-16	5.89492e-15	9.25176e-16	0.0992713	0.117797	0.119846	48.4609	3.4347e-18	1.2615
0.2	0.02	0.01	9.66667e-06	666.61	0.45	7	1333.22	1897.06	2078.35	1999.89	0.00108037	456990	554596	1.26755e-17	1.25085e-17	5.4932e-16	9.19654e-16	5.491e-16	9.1871e-16	0.0467332	0.0128245	0.013293	99.7439	1.33068e-18	0.488732
0.2	0.02	0.01	9.66667e-06	666.61	0.45	7	4888.47	1897.06	2078.35	1999.89	0.00427389	0	554596	4.64767e-17	4.58289e-17	3.97155e-15	1.0465e-15	3.97007e-15	1.04591e-15	0.0878542	0.0472446	0.0487113	59.8993	2.71641e-18	0.997685
0.2	0.02	0.01	9.66667e-06	666.61	0.45	7	8443.73	1897.06	2078.35	1999.89	0.00657451	0	554596	8.02779e-17	7.93649e-17	5.40482e-15	1.0698e-15	5.40288e-15	1.06948e-15	0.0961501	0.0824272	0.0842707	52.1558	3.17254e-18	1.16521
0.2	0.02	0.01	9.66667e-06	666.61	0.45	7	11999	1897.06	2078.35	1999.89	0.00963113	0	554596	1.14079e-16	1.12904e-16	5.89698e-15	1.07959e-15	5.89494e-15	1.07937e-15	0.0992732	0.11783	0.119856	48.9997	3.43971e-18	1.26334
0.2	0.02	0.01	9.66667e-06	666.61	0.6	5	1333.22	1998.94	2082.54	1999.9	0.00118526	458842	554596	1.26755e-17	1.24906e-17	6.79317e-16	6.56896e-16	6.79021e-16	6.5632e-16	0.0465571	0.0127587	0.0132775	89.7436	1.05604e-18	0.387865
0.2	0.02	0.01	9.66667e-06	666.61	0.6	5	4888.47	1998.94	2082.54	1999.9	0.00418264	0	554596	4.64767e-17	4.58385e-17	4.91142e-15	7.47502e-16	4.90961e-15	7.47144e-16	0.0878415	0.0472135	0.0487132	58.5725	2.80772e-18	1.03122
0.2	0.02	0.01	9.66667e-06	666.61	0.6	5	8443.73	1998.94	2082.54	1999.9	0.00632446	0	554596	8.02779e-17	7.93964e-17	6.68387e-15	7.64144e-16	6.68151e-15	7.6394e-16	0.0961542	0.0824522	0.0842954	52.1666	3.44701e-18	1.26602
0.2	0.02	0.01	9.66667e-06	666.61	0.6	5	11999	1998.94	2082.54	1999.9	0.00924262	0	554596	1.14079e-16	1.12952e-16	7.29251e-15	7.71138e-16	7.29001e-15	7.70998e-16	0.0992783	0.117894	0.119903	49.4233	3.76314e-18	1.38213
0.2	0.02	0.01	9.66667e-06	666.61	0.6	6	1333.22	1998.94	2082.54	1999.9	0.0010512	457509	554596	1.26755e-17	1.25111e-17	6.79317e-16	7.88275e-16	6.79046e-16	7.87666e-16	0.04669	0.0128083	0.0132915	96.632	1.0446e-18	0.38366
0.2	0.02	0.01	9.66667e-06	666.61	0.6	6	4888.47	1998.94	2082.54	1999.9	0.00401375	0	554596	4.64767e-17	4.58646e-17	4.91142e-15	8.97002e-16	4.90965e-15	8.96592e-16	0.0878725	0.0472866	0.0487332	60.7427	2.79148e-18	1.02526
0.2	0.02	0.01	9.66667e-06	666.61	0.6	6	8443.73	1998.94	2082.54	1999.9	0.00619803	0	554596	8.02779e-17	7.94147e-17	6.68387e-15	9.16973e-16	6.68154e-15	9.16734e-16	0.0961611	0.0825055	0.0843106	53.2735	3.43475e-18	1.26152
0.2	0.02	0.01	9.66667e-06	666.61	0.6	6	11999	1998.94	2082.54	1999.9	0.00913089	0	554596	1.14079e-16	1.12967e-16	7.29251e-15	9.25366e-16	7.29003e-15	9.252e-16	0.0992807	0.117934	0.119915	50.1139	3.75357e-18	1.37861
0.2	0.02	0.01	9.66667e-06	666.61	0.6	7	1333.22	1998.94	2082.54	1999.9	0.000943434	456183	554596	1.26755e-17	1.25275e-17	6.79317e-16	9.19654e-16	6.79065e-16	9.19019e-16	0.0467982	0.0128488	0.0133027	103.102	1.03472e-18	0.380032
0.2	0.02	0.01	9.66667e-06	666.61	0.6	7	4888.47	1998.94	2082.54	1999.9	0.00385763	0	554596	4.64767e-17	4.58887e-17	4.91142e-15	1.0465e-15	4.90969e-15	1.04604e-15	0.0879008	0.0473533	0.0487514	62.873	2.77636e-18	1.0197
0.2	0.02	0.01	9.66667e-06	666.61	0.6	7	8443.73	1998.94	2082.54	1999.9	0.00607639	0	554596	8.02779e-17	7.94324e-17	6.68387e-15	1.0698e-15	6.68157e-15	1.06953e-15	0.0961676	0.0825563	0.084325	54.3715	3.42292e-18	1.25717
0.2	0.02	0.01	9.66667e-06	666.61	0.6	7	11999	1998.94	2082.54	1999.9	0.0090218	0	554596	1.14079e-16	1.12981e-16	7.29251e-15	1.07959e-15	7.29005e-15	1.0794e-15	0.099283	0.117973	0.119927	50.8017	3.7442e-18	1.37517
0.2	0.02	0.01	9.66667e-06	1199.9	0.3	5	1333.22	1782.25	2073.61	1999.89	0.00125086	551580	554596	1.26755e-17	1.24865e-17	4.21477e-16	6.56896e-16	4.21292e-16	6.55985e-16	0.0379877	0.0128291	0.0132798	84.2852	1.28529e-18	0.472062
0.2	0.02	0.01	9.66667e-06	1199.9	0.3	5	4888.47	1782.25	2073.61	1999.89	0.00448152	0	554596	4.64767e-17	4.5803e-17	3.04725e-15	7.47502e-16	3.04611e-15	7.47024e-16	0.0783474	0.0472386	0.0486857	54.1407	2.29268e-18	0.842055
0.2	0.02	0.01	9.66667e-06	1199.9	0.3	5	8443.73	1782.25	2073.61	1999.89	0.00686543	0	554596	8.02779e-17	7.93279e-17	4.14696e-15	7.64144e-16	4.14548e-15	7.63891e-16	0.0898138	0.0823917	0.084233	48.7759	2.67818e-18	0.983645
0.2	0.02	0.01	9.66667e-06	1199.9	0.3	5	11999	1782.25	2073.61	1999.89	0.0100168	0	554596	1.14079e-16	1.12853e-16	4.52458e-15	7.71138e-16	4.52303e-15	7.70969e-16	0.0946609	0.117768	0.119803	46.5169	2.94832e-18	1.08286
0.2	0.02	0.01	9.66667e-06	1199.9	0.3	6	1333.22	1782.25	2073.61	1999.89	0.00111901	551214	554596	1.26755e-17	1.25061e-17	4.21477e-16	7.88275e-16	4.21306e-16	7.87302e-16	0.0380862	0.0128733	0.0132931	90.7289	1.31264e-18	0.482107
0.2	0.02	0.01	9.66667e-06	1199.9	0.3	6	4888.47	1782.25	2073.61	1999.89	0.00435046	0	554596	4.64767e-17	4.58232e-17	3.04725e-15	8.97002e-16	3.04613e-15	8.96447e-16	0.0783792	0.0472977	0.0487024	55.798	2.33021e-18	0.855842
0.2	0.02	0.01	9.66667e-06	1199.9	0.3	6	8443.73	1782.25	2073.61	1999.89	0.00677495	0	554596	8.02779e-17	7.93411e-17	4.14696e-15	9.16973e-16	4.1455e-15	9.16674e-16	0.0898215	0.0824315	0.0842446	49.5391	2.69956e-18	0.991496
0.2	0.02	0.01	9.66667e-06	1199.9	0.3	6	11999	1782.25	2073.61	1999.89	0.00993974	0	554596	1.14079e-16	1.12863e-16	4.52458e-15	9.25366e-16	4.52304e-15	9.25165e-16	0.0946636	0.117796	0.119812	46.9654	2.96219e-18	1.08796
0.2	0.02	0.01	9.66667e-06	1199.9	0.3	7	1333.22	1782.25	2073.61	1999.89	0.00101173	550950	554596	1.26755e-17	1.25221e-17	4.21477e-16	9.19654e-16	4.21318e-16	9.18633e-16	0.0381669	0.0129095	0.0133038	96.815	1.33386e-18	0.489901
0.2	0.02	0.01	9.66667e-06	1199.9	0.3	7	4888.47	1782.25	2073.61	1999.89	0.0042266	0	554596	4.64767e-17	4.58423e-17	3.04725e-15	1.0465e-15	3.04615e-15	1.04588e-15	0.0784088	0.0473527	0.0487179	57.4355	2.36512e-18	0.868664
0.2	0.02	0.01	9.66667e-06	1199.9	0.3	7	8443.73	1782.25	2073.61	1999.89	0.0066868	0	554596	8.02779e-17	7.93539e-17	4.14696e-15	1.0698e-15	4.14551e-15	1.06946e-15	0.089829	0.08247	0.0842559	50.2992	2.72024e-18	0.999093
0.2	0.02	0.01	9.66667e-06	1199.9	0.3	7	11999	1782.25	2073.61	1999.89	0.00986381	0	554596	1.14079e-16	1.12873e-16	4.52458e-15	1.07959e-15	4.52305e-15	1.07936e-15	0.0946663	0.117824	0.11982	47.413	2.9758e-18	1.09295
0.2	0.02	0.01	9.66667e-06	1199.9	0.45	5	1333.22	1897.06	2078.35	1999.89	0.00110218	551359	554596	1.26755e-17	1.25061e-17	5.4932e-16	6.56896e-16	5.49089e-16	6.56204e-16	0.0380401	0.0128525	0.0132904	86.8814	1.09164e-18	0.400938
0.2	0.02	0.01	9.66667e-06	1199.9	0.45	5	4888.47	1897.06	2078.35	1999.89	0.00410142	0	554596	4.64767e-17	4.58559e-17	3.97155e-15	7.47502e-16	3.97009e-15	7.47096e-16	0.078396	0.0473278	0.0487234	56.1746	2.48249e-18	0.91177
0.2	0.02	0.01	9.66667e-06	1199.9	0.45	5	8443.73	1897.06	2078.35	1999.89	0.0063837	0	554596	8.02779e-17	7.93935e-17	5.40482e-15	7.64144e-16	5.40291e-15	7.6392e-16	0.089836	0.082501	0.0842846	50.3681	3.02043e-18	1.10934
0.2	0.02	0.01	9.66667e-06	1199.9	0.45	5	11999	1897.06	2078.35	1999.89	0.00944034	0	554596	1.14079e-16	1.12931e-16	5.89698e-15	7.71138e-16	5.89496e-15	7.70986e-16	0.0946744	0.117894	0.11987	47.9284	3.32742e-18	1.2221
0.2	0.02	0.01	9.66667e-06	1199.9	0.45	6	1333.22	1897.06	2078.35	1999.89	0.000982552	551056	554596	1.26755e-17	1.25242e-17	5.4932e-16	7.88275e-16	5.49107e-16	7.87539e-16	0.0381345	0.0128949	0.0133027	93.5313	1.10068e-18	0.404258
0.2	0.02	0.01	9.66667e-06	1199.9	0.45	6	4888.47	1897.06	2078.35	1999.89	0.00396382	0	554596	4.64767e-17	4.58771e-17	3.97155e-15	8.97002e-16	3.97012e-15	8.96534e-16	0.0784289	0.0473891	0.0487404	58.043	2.49727e-18	0.9172
0.2	0.02	0.01	9.66667e-06	1199.9	0.45	6	8443.73	1897.06	2078.35	1999.89	0.00628411	0	554596	8.02779e-17	7.9408e-17	5.40482e-15	9.16973e-16	5.40292e-15	9.16709e-16	0.0898444	0.0825446	0.0842971	51.2651	3.02858e-18	1.11234
0.2	0.02	0.01	9.66667e-06	1199.9	0.45	6	11999	1897.06	2078.35	1999.89	0.00935377	0	554596	1.14079e-16	1.12943e-16	5.89698e-15	9.25366e-16	5.89497e-15	9.25185e-16	0.0946774	0.117926	0.119879	48.4687	3.33238e-18	1.22392
0.2	0.02	0.01	9.66667e-06	1199.9	0.45	7	1333.22	1897.06	2078.35	1999.89	0.000885679	550798	554596	1.26755e-17	1.25388e-17	5.4932e-16	9.19654e-16	5.4912e-16	9.18883e-16	0.0382117	0.0129296	0.0133125	99.7982	1.10721e-18	0.406656
0.2	0.02	0.01	9.66667e-06	1199.9	0.45	7	4888.47	1897.06	2078.35	1999.89	0.00383486	0	554596	4.64767e-17	4.5897e-17	3.97155e-15	1.0465e-15	3.97015e-15	1.04598e-15	0.0784593	0.0474458	0.048756	59.8845	2.51075e-18	0.922148
0.2	0.02	0.01	9.66667e-06	1199.9	0.45	7	8443.73	1897.06	2078.35	1999.89	0.0061875	0	554596	8.02779e-17	7.94221e-17	5.40482e-15	1.0698e-15	5.40294e-15	1.0695e-15	0.0898525	0.0825864	0.0843091	52.1573	3.03637e-18	1.1152
0.2	0.02	0.01	9.66667e-06	1199.9	0.45	7	11999	1897.06	2078.35	1999.89	0.00926878	0	554596	1.14079e-16	1.12954e-16	5.89698e-15	1.07959e-15	5.89498e-15	1.07938e-15	0.0946804	0.117957	0.119889	49.0076	3.3372e-18	1.22569
0.2	0.02	0.01	9.66667e-06	1199.9	0.6	5	1333.22	1998.94	2082.54	1999.9	0.000972143	551203	554596	1.26755e-17	1.25241e-17	6.79317e-16	6.56896e-16	6.7905e-16	6.56425e-16	0.0380916	0.0128756	0.0132998	89.8024	8.88354e-19	0.326275
0.2	0.02	0.01	9.66667e-06	1199.9	0.6	5	4888.47	1998.94	2082.54	1999.9	0.00375319	0	554596	4.64767e-17	4.59056e-17	4.91142e-15	7.47502e-16	4.9097e-15	7.47182e-16	0.0784451	0.0474184	0.0487579	58.5635	2.61368e-18	0.959953
0.2	0.02	0.01	9.66667e-06	1199.9	0.6	5	8443.73	1998.94	2082.54	1999.9	0.00595442	0	554596	8.02779e-17	7.94515e-17	6.68387e-15	7.64144e-16	6.68158e-15	7.63953e-16	0.0898579	0.08261	0.0843325	52.1693	3.31029e-18	1.21581
0.2	0.02	0.01	9.66667e-06	1199.9	0.6	5	11999	1998.94	2082.54	1999.9	0.00889941	0	554596	1.14079e-16	1.13e-16	7.29251e-15	7.71138e-16	7.29006e-15	7.71004e-16	0.0946875	0.118019	0.119935	49.4317	3.65848e-18	1.34369
0.2	0.02	0.01	9.66667e-06	1199.9	0.6	6	1333.22	1998.94	2082.54	1999.9	0.000861922	550888	554596	1.26755e-17	1.25409e-17	6.79317e-16	7.88275e-16	6.7907e-16	7.87777e-16	0.0381824	0.0129164	0.0133113	96.697	8.78631e-19	0.322704
0.2	0.02	0.01	9.66667e-06	1199.9	0.6	6	4888.47	1998.94	2082.54	1999.9	0.0036026	0	554596	4.64767e-17	4.59289e-17	4.91142e-15	8.97002e-16	4.90974e-15	8.96636e-16	0.0784799	0.0474835	0.0487757	60.7324	2.59932e-18	0.954679
0.2	0.02	0.01	9.66667e-06	1199.9	0.6	6	8443.73	1998.94	2082.54	1999.9	0.00583626	0	554596	8.02779e-17	7.94686e-17	6.68387e-15	9.16973e-16	6.68161e-15	9.16749e-16	0.0898675	0.0826598	0.0843466	53.276	3.29889e-18	1.21162
0.2	0.02	0.01	9.66667e-06	1199.9	0.6	6	11999	1998.94	2082.54	1999.9	0.00879256	0	554596	1.14079e-16	1.13014e-16	7.29251e-15	9.25366e-16	7.29008e-15	9.25207e-16	0.0946912	0.118057	0.119946	50.1225	3.64936e-18	1.34034
0.2	0.02	0.01	9.66667e-06	1199.9	0.6	7	1333.22	1998.94	2082.54	1999.9	0.00077338	550724	554596	1.26755e-17	1.25544e-17	6.79317e-16	9.19654e-16	6.79086e-16	9.19135e-16	0.0382563	0.0129497	0.0133205	103.172	8.70268e-19	0.319632
0.2	0.02	0.01	9.66667e-06	1199.9	0.6	7	4888.47	1998.94	2082.54	1999.9	0.00346334	0	554596	4.64767e-17	4.59503e-17	4.91142e-15	1.0465e-15	4.90977e-15	1.04609e-15	0.0785117	0.047543	0.048792	62.8616	2.58594e-18	0.949765
0.2	0.02	0.01	9.66667e-06	1199.9	0.6	7	8443.73	1998.94	2082.54	1999.9	0.00572255	0	554596	8.02779e-17	7.94852e-17	6.68387e-15	1.0698e-15	6.68163e-15	1.06955e-15	0.0898767	0.0827072	0.0843601	54.3739	3.28788e-18	1.20758
0.2	0.02	0.01	9.66667e-06	1199.9	0.6	7	11999	1998.94	2082.54	1999.9	0.00868822	0	554596	1.14079e-16	1.13027e-16	7.29251e-15	1.07959e-15	7.2901e-15	1.07941e-15	0.0946947	0.118094	0.119957	50.8106	3.64043e-18	1.33706
0.2	0.02	0.01	1.23333e-05	133.322	0.3	5	1333.22	3007.32	2045.45	1999.87	0.00162318	94450.4	596484	2.63254e-17	2.57975e-17	8.72727e-16	1.36429e-15	8.72466e-16	1.36162e-15	0.045424	0.0125352	0.0132433	64.1469	3.46252e-18	1.18088
0.2	0.02	0.01	1.23333e-05	133.322	0.3	5	4888.47	3007.32	2045.45	1999.87	0.00493766	0	596484	9.65264e-17	9.4924e-17	6.30977e-15	1.55247e-15	6.30843e-15	1.55129e-15	0.0688763	0.0468321	0.0486389	38.1218	4.11873e-18	1.40468
0.2	0.02	0.01	1.23333e-05	133.322	0.3	5	8443.73	3007.32	2045.45	1999.87	0.00645506	0	596484	1.66727e-16	1.64733e-16	8.58686e-15	1.58703e-15	8.58525e-15	1.58649e-15	0.0704035	0.0821477	0.0842405	33.6405	4.14334e-18	1.41307
0.2	0.02	0.01	1.23333e-05	133.322	0.3	5	11999	3007.32	2045.45	1999.87	0.00822426	0	596484	2.36929e-16	2.34587e-16	9.36878e-15	1.60156e-15	9.36714e-15	1.60123e-15	0.070893	0.117647	0.11987	31.8886	4.31316e-18	1.47099
0.2	0.02	0.01	1.23333e-05	133.322	0.3	6	1333.22	3007.32	2045.45	1999.87	0.00143799	76917.7	596484	2.63254e-17	2.58569e-17	8.72727e-16	1.63715e-15	8.72495e-16	1.63432e-15	0.0455993	0.0126047	0.0132618	69.3952	3.5286e-18	1.20341
0.2	0.02	0.01	1.23333e-05	133.322	0.3	6	4888.47	3007.32	2045.45	1999.87	0.0047563	0	596484	9.65264e-17	9.49834e-17	6.30977e-15	1.86296e-15	6.30846e-15	1.86161e-15	0.068884	0.0469179	0.0486612	39.5134	4.19908e-18	1.43208
0.2	0.02	0.01	1.23333e-05	133.322	0.3	6	8443.73	3007.32	2045.45	1999.87	0.006348	0	596484	1.66727e-16	1.64766e-16	8.58686e-15	1.90444e-15	8.58528e-15	1.9038e-15	0.0704046	0.0821998	0.0842544	34.2661	4.18609e-18	1.42765
0.2	0.02	0.01	1.23333e-05	133.322	0.3	6	11999	3007.32	2045.45	1999.87	0.00814573	0	596484	2.36929e-16	2.3461e-16	9.36878e-15	1.92187e-15	9.36715e-15	1.92148e-15	0.0708933	0.117681	0.119879	32.2465	4.33897e-18	1.47979
0.2	0.02	0.01	1.23333e-05	133.322	0.3	7	1333.22	3007.32	2045.45	1999.87	0.0012902	58162.6	596484	2.63254e-17	2.59043e-17	8.72727e-16	1.91001e-15	8.72518e-16	1.90706e-15	0.0457408	0.0126611	0.0132765	74.3289	3.57938e-18	1.22074
0.2	0.02	0.01	1.23333e-05	133.322	0.3	7	4888.47	3007.32	2045.45	1999.87	0.00458734	0	596484	9.65264e-17	9.50388e-17	6.30977e-15	2.17346e-15	6.3085e-15	2.17194e-15	0.0688909	0.0469966	0.0486816	40.8839	4.27246e-18	1.45711
0.2	0.02	0.01	1.23333e-05	133.322	0.3	7	8443.73	3007.32	2045.45	1999.87	0.00624421	0	596484	1.66727e-16	1.64799e-16	8.58686e-15	2.22185e-15	8.58529e-15	2.22111e-15	0.0704057	0.0822497	0.0842677	34.8884	4.2271e-18	1.44164
0.2	0.02	0.01	1.23333e-05	133.322	0.3	7	11999	3007.32	2045.45	1999.87	0.00806858	0	596484	2.36929e-16	2.34632e-16	9.36878e-15	2.24219e-15	9.36717e-15	2.24173e-15	0.0708936	0.117714	0.119889	32.6036	4.36417e-18	1.48838
0.2	0.02	0.01	1.23333e-05	133.322	0.45	5	1333.22	3187.93	2048.18	1999.87	0.00144329	86505.4	596484	2.63254e-17	2.58497e-17	1.108e-15	1.36429e-15	1.10771e-15	1.3622e-15	0.0455083	0.0125686	0.0132561	66.1889	2.85779e-18	0.97464
0.2	0.02	0.01	1.23333e-05	133.322	0.45	5	4888.47	3187.93	2048.18	1999.87	0.00454367	0	596484	9.65264e-17	9.50416e-17	8.01078e-15	1.55247e-15	8.00922e-15	1.55145e-15	0.0688858	0.0469371	0.0486769	39.5926	4.06866e-18	1.3876
0.2	0.02	0.01	1.23333e-05	133.322	0.45	5	8443.73	3187.93	2048.18	1999.87	0.00601496	0	596484	1.66727e-16	1.64857e-16	1.09017e-14	1.58703e-15	1.08998e-14	1.58654e-15	0.0704061	0.0822548	0.0842842	34.6925	4.28413e-18	1.46109
0.2	0.02	0.01	1.23333e-05	133.322	0.45	5	11999	3187.93	2048.18	1999.87	0.007694	0	596484	2.36929e-16	2.34728e-16	1.18945e-14	1.60156e-15	1.18925e-14	1.60126e-15	0.0708945	0.117757	0.119921	32.7605	4.49298e-18	1.53231
0.2	0.02	0.01	1.23333e-05	133.322	0.45	6	1333.22	3187.93	2048.18	1999.87	0.00127339	67315.1	596484	2.63254e-17	2.59047e-17	1.108e-15	1.63715e-15	1.10774e-15	1.63495e-15	0.0456768	0.0126355	0.0132734	71.6053	2.88313e-18	0.98328
0.2	0.02	0.01	1.23333e-05	133.322	0.45	6	4888.47	3187.93	2048.18	1999.87	0.00435357	0	596484	9.65264e-17	9.5104e-17	8.01078e-15	1.86296e-15	8.00927e-15	1.8618e-15	0.0688937	0.0470259	0.0486997	41.1593	4.103e-18	1.39931
0.2	0.02	0.01	1.23333e-05	133.322	0.45	6	8443.73	3187.93	2048.18	1999.87	0.00589674	0	596484	1.66727e-16	1.64894e-16	1.09017e-14	1.90444e-15	1.08998e-14	1.90386e-15	0.0704073	0.0823117	0.0842992	35.4256	4.3029e-18	1.46749
0.2	0.02	0.01	1.23333e-05	133.322	0.45	6	11999	3187.93	2048.18	1999.87	0.00760577	0	596484	2.36929e-16	2.34754e-16	1.18945e-14	1.92187e-15	1.18925e-14	1.92152e-15	0.0708948	0.117795	0.119931	33.1888	4.50395e-18	1.53606
0.2	0.02	0.01	1.23333e-05	133.322	0.45	7	1333.22	3187.93	2048.18	1999.87	0.00113854	45283.4	596484	2.63254e-17	2.59485e-17	1.108e-15	1.91001e-15	1.10777e-15	1.90772e-15	0.0458124	0.0126897	0.0132871	76.6844	2.90175e-18	0.98963
0.2	0.02	0.01	1.23333e-05	133.322	0.45	7	4888.47	3187.93	2048.18	1999.87	0.00417821	0	596484	9.65264e-17	9.51615e-17	8.01078e-15	2.17346e-15	8.00931e-15	2.17216e-15	0.0689008	0.0471066	0.0487203	42.6977	4.13362e-18	1.40976
0.2	0.02	0.01	1.23333e-05	133.322	0.45	7	8443.73	3187.93	2048.18	1999.87	0.00578273	0	596484	1.66727e-16	1.64931e-16	1.09017e-14	2.22185e-15	1.08999e-14	2.22119e-15	0.0704084	0.082366	0.0843135	36.1536	4.3206e-18	1.47353
0.2	0.02	0.01	1.23333e-05	133.322	0.45	7	11999	3187.93	2048.18	1999.87	0.00751937	0	596484	2.36929e-16	2.34779e-16	1.18945e-14	2.24219e-15	1.18925e-14	2.24177e-15	0.0708952	0.117833	0.119942	33.6157	4.51453e-18	1.53966
0.2	0.02	0.01	1.23333e-05	133.322	0.6	5	1333.22	3345.83	2050.58	1999.88	0.0012781	77559.1	596484	2.63254e-17	2.58995e-17	1.35189e-15	1.36429e-15	1.35158e-15	1.36279e-15	0.0455926	0.012602	0.013268	68.4633	2.2388e-18	0.763534
0.2	0.02	0.01	1.23333e-05	133.322	0.6	5	4888.47	3345.83	2050.58	1999.88	0.00415776	0	596484	9.65264e-17	9.51602e-17	9.77409e-15	1.55247e-15	9.77235e-15	1.55164e-15	0.0688959	0.0470488	0.0487138	41.3789	3.9481e-18	1.34648
0.2	0.02	0.01	1.23333e-05	133.322	0.6	5	8443.73	3345.83	2050.58	1999.88	0.00561306	0	596484	1.66727e-16	1.64973e-16	1.33014e-14	1.58703e-15	1.32992e-14	1.5866e-15	0.0704087	0.0823671	0.0843258	35.9469	4.3884e-18	1.49665
0.2	0.02	0.01	1.23333e-05	133.322	0.6	5	11999	3345.83	2050.58	1999.88	0.0072308	0	596484	2.36929e-16	2.34852e-16	1.45126e-14	1.60156e-15	1.45103e-14	1.60129e-15	0.0708959	0.117867	0.119968	33.7452	4.65763e-18	1.58847
0.2	0.02	0.01	1.23333e-05	133.322	0.6	6	1333.22	3345.83	2050.58	1999.88	0.00112139	55961.6	596484	2.63254e-17	2.59505e-17	1.35189e-15	1.63715e-15	1.35162e-15	1.63558e-15	0.0457544	0.0126665	0.0132842	74.0681	2.22393e-18	0.758464
0.2	0.02	0.01	1.23333e-05	133.322	0.6	6	4888.47	3345.83	2050.58	1999.88	0.00395366	0	596484	9.65264e-17	9.52272e-17	9.77409e-15	1.86296e-15	9.77241e-15	1.86202e-15	0.068904	0.0471419	0.0487375	43.1838	3.92622e-18	1.33902
0.2	0.02	0.01	1.23333e-05	133.322	0.6	6	8443.73	3345.83	2050.58	1999.88	0.00547497	0	596484	1.66727e-16	1.65017e-16	1.33014e-14	1.90444e-15	1.32992e-14	1.90394e-15	0.0704101	0.0824315	0.0843427	36.8412	4.37315e-18	1.49145
0.2	0.02	0.01	1.23333e-05	133.322	0.6	6	11999	3345.83	2050.58	1999.88	0.00712388	0	596484	2.36929e-16	2.34883e-16	1.45126e-14	1.92187e-15	1.45104e-14	1.92155e-15	0.0708963	0.117913	0.119981	34.2844	4.64623e-18	1.58458
0.2	0.02	0.01	1.23333e-05	133.322	0.6	7	1333.22	3345.83	2050.58	1999.88	0.000998042	25455.7	596484	2.63254e-17	2.59908e-17	1.35189e-15	1.91001e-15	1.35164e-15	1.90838e-15	0.0458844	0.0127184	0.013297	79.3069	2.21125e-18	0.75414
0.2	0.02	0.01	1.23333e-05	133.322	0.6	7	4888.47	3345.83	2050.58	1999.88	0.00376808	0	596484	9.65264e-17	9.52881e-17	9.77409e-15	2.17346e-15	9.77247e-15	2.17241e-15	0.0689114	0.0472255	0.0487586	44.9486	3.90591e-18	1.3321
0.2	0.02	0.01	1.23333e-05	133.322	0.6	7	8443.73	3345.83	2050.58	1999.88	0.00534304	0	596484	1.66727e-16	1.65059e-16	1.33014e-14	2.22185e-15	1.32993e-14	2.22128e-15	0.0704114	0.0824922	0.0843586	37.727	4.35836e-18	1.4864
0.2	0.02	0.01	1.23333e-05	133.322	0.6	7	11999	3345.83	2050.58	1999.88	0.00701979	0	596484	2.36929e-16	2.34914e-16	1.45126e-14	2.24219e-15	1.45104e-14	2.24182e-15	0.0708967	0.117957	0.119993	34.8211	4.63501e-18	1.58075
0.2	0.02	0.01	1.23333e-05	666.61	0.3	5	1333.22	3007.32	2045.45	1999.87	0.0011762	468378	596484	2.63254e-17	2.59431e-17	8.72727e-16	1.36429e-15	8.72525e-16	1.36236e-15	0.0327865	0.0127747	0.0132866	64.0492	2.51255e-18	0.856896
0.2	0.02	0.01	1.23333e-05	666.61	0.3	5	4888.47	3007.32	2045.45	1999.87	0.00430482	0	596484	9.65264e-17	9.51305e-17	6.30977e-15	1.55247e-15	6.30855e-15	1.55145e-15	0.059934	0.0471297	0.0487027	38.1014	3.62901e-18	1.23766
0.2	0.02	0.01	1.23333e-05	666.61	0.3	5	8443.73	3007.32	2045.45	1999.87	0.00600697	0	596484	1.66727e-16	1.64873e-16	8.58686e-15	1.58703e-15	8.58534e-15	1.58653e-15	0.0653676	0.0823417	0.084285	33.6377	3.88189e-18	1.32391
0.2	0.02	0.01	1.23333e-05	666.61	0.3	5	11999	3007.32	2045.45	1999.87	0.00784725	0	596484	2.36929e-16	2.34698e-16	9.36878e-15	1.60156e-15	9.3672e-15	1.60125e-15	0.0674335	0.11779	0.119905	31.8893	4.12979e-18	1.40845
0.2	0.02	0.01	1.23333e-05	666.61	0.3	6	1333.22	3007.32	2045.45	1999.87	0.0010408	466568	596484	2.63254e-17	2.59865e-17	8.72727e-16	1.63715e-15	8.72546e-16	1.63511e-15	0.0328793	0.0128257	0.0133002	69.2988	2.5578e-18	0.872328
0.2	0.02	0.01	1.23333e-05	666.61	0.3	6	4888.47	3007.32	2045.45	1999.87	0.00414817	0	596484	9.65264e-17	9.51818e-17	6.30977e-15	1.86296e-15	6.30859e-15	1.86179e-15	0.0599544	0.0472038	0.048722	39.4903	3.6997e-18	1.26177
0.2	0.02	0.01	1.23333e-05	666.61	0.3	6	8443.73	3007.32	2045.45	1999.87	0.0059079	0	596484	1.66727e-16	1.64905e-16	8.58686e-15	1.90444e-15	8.58535e-15	1.90385e-15	0.0653717	0.0823899	0.0842979	34.2626	3.92174e-18	1.3375
0.2	0.02	0.01	1.23333e-05	666.61	0.3	6	11999	3007.32	2045.45	1999.87	0.00777261	0	596484	2.36929e-16	2.3472e-16	9.36878e-15	1.92187e-15	9.36721e-15	1.9215e-15	0.0674348	0.117823	0.119914	32.2471	4.1544e-18	1.41684
0.2	0.02	0.01	1.23333e-05	666.61	0.3	7	1333.22	3007.32	2045.45	1999.87	0.000932922	464877	596484	2.63254e-17	2.60211e-17	8.72727e-16	1.91001e-15	8.72563e-16	1.90789e-15	0.0329543	0.0128669	0.0133108	74.2343	2.59239e-18	0.884125
0.2	0.02	0.01	1.23333e-05	666.61	0.3	7	4888.47	3007.32	2045.45	1999.87	0.00400205	0	596484	9.65264e-17	9.52297e-17	6.30977e-15	2.17346e-15	6.30862e-15	2.17214e-15	0.0599731	0.0472719	0.0487397	40.8584	3.76431e-18	1.2838
0.2	0.02	0.01	1.23333e-05	666.61	0.3	7	8443.73	3007.32	2045.45	1999.87	0.00581181	0	596484	1.66727e-16	1.64935e-16	8.58686e-15	2.22185e-15	8.58537e-15	2.22117e-15	0.0653756	0.0824362	0.0843102	34.8842	3.95997e-18	1.35053
0.2	0.02	0.01	1.23333e-05	666.61	0.3	7	11999	3007.32	2045.45	1999.87	0.00769927	0	596484	2.36929e-16	2.34741e-16	9.36878e-15	2.24219e-15	9.36722e-15	2.24176e-15	0.0674361	0.117855	0.119923	32.604	4.17843e-18	1.42504
0.2	0.02	0.01	1.23333e-05	666.61	0.45	5	1333.22	3187.93	2048.18	1999.87	0.00104502	467573	596484	2.63254e-17	2.59812e-17	1.108e-15	1.36429e-15	1.10777e-15	1.36279e-15	0.0328315	0.0127994	0.013296	66.1125	2.0806e-18	0.709582
0.2	0.02	0.01	1.23333e-05	666.61	0.45	5	4888.47	3187.93	2048.18	1999.87	0.00396342	0	596484	9.65264e-17	9.52324e-17	8.01078e-15	1.55247e-15	8.00936e-15	1.55159e-15	0.0599592	0.0472206	0.0487358	39.5736	3.60401e-18	1.22913
0.2	0.02	0.01	1.23333e-05	666.61	0.45	5	8443.73	3187.93	2048.18	1999.87	0.00559999	0	596484	1.66727e-16	1.64989e-16	1.09017e-14	1.58703e-15	1.08999e-14	1.58658e-15	0.0653763	0.082441	0.0843256	34.6898	4.02571e-18	1.37295
0.2	0.02	0.01	1.23333e-05	666.61	0.45	5	11999	3187.93	2048.18	1999.87	0.00734527	0	596484	2.36929e-16	2.34832e-16	1.18945e-14	1.60156e-15	1.18925e-14	1.60127e-15	0.0674382	0.117895	0.119953	32.7616	4.31028e-18	1.47001
0.2	0.02	0.01	1.23333e-05	666.61	0.45	6	1333.22	3187.93	2048.18	1999.87	0.000920984	465624	596484	2.63254e-17	2.60214e-17	1.108e-15	1.63715e-15	1.1078e-15	1.63556e-15	0.0329207	0.0128484	0.0133086	71.5302	2.09686e-18	0.715125
0.2	0.02	0.01	1.23333e-05	666.61	0.45	6	4888.47	3187.93	2048.18	1999.87	0.00379896	0	596484	9.65264e-17	9.52864e-17	8.01078e-15	1.86296e-15	8.0094e-15	1.86195e-15	0.0599804	0.0472974	0.0487555	41.138	3.63467e-18	1.23959
0.2	0.02	0.01	1.23333e-05	666.61	0.45	6	8443.73	3187.93	2048.18	1999.87	0.00549052	0	596484	1.66727e-16	1.65023e-16	1.09017e-14	1.90444e-15	1.08999e-14	1.90391e-15	0.0653808	0.0824937	0.0843395	35.4222	4.04332e-18	1.37896
0.2	0.02	0.01	1.23333e-05	666.61	0.45	6	11999	3187.93	2048.18	1999.87	0.00726138	0	596484	2.36929e-16	2.34857e-16	1.18945e-14	1.92187e-15	1.18926e-14	1.92153e-15	0.0674396	0.117932	0.119964	33.1897	4.32078e-18	1.47359
0.2	0.02	0.01	1.23333e-05	666.61	0.45	7	1333.22	3187.93	2048.18	1999.87	0.000822745	464087	596484	2.63254e-17	2.60533e-17	1.108e-15	1.91001e-15	1.10781e-15	1.90836e-15	0.0329924	0.0128879	0.0133186	76.6118	2.10864e-18	0.719143
0.2	0.02	0.01	1.23333e-05	666.61	0.45	7	4888.47	3187.93	2048.18	1999.87	0.00364712	0	596484	9.65264e-17	9.53362e-17	8.01078e-15	2.17346e-15	8.00944e-15	2.17233e-15	0.0599995	0.0473674	0.0487734	42.6745	3.66204e-18	1.24893
0.2	0.02	0.01	1.23333e-05	666.61	0.45	7	8443.73	3187.93	2048.18	1999.87	0.00538492	0	596484	1.66727e-16	1.65057e-16	1.09017e-14	2.22185e-15	1.09e-14	2.22124e-15	0.0653851	0.082544	0.0843527	36.1496	4.05993e-18	1.38462
0.2	0.02	0.01	1.23333e-05	666.61	0.45	7	11999	3187.93	2048.18	1999.87	0.00717923	0	596484	2.36929e-16	2.34881e-16	1.18945e-14	2.24219e-15	1.18926e-14	2.24179e-15	0.067441	0.117967	0.119973	33.6164	4.33091e-18	1.47704
0.2	0.02	0.01	1.23333e-05	666.61	0.6	5	1333.22	3345.83	2050.58	1999.88	0.000924492	466529	596484	2.63254e-17	2.60176e-17	1.35189e-15	1.36429e-15	1.35164e-15	1.36321e-15	0.0328765	0.0128241	0.0133047	68.4089	1.63755e-18	0.558481
0.2	0.02	0.01	1.23333e-05	666.61	0.6	5	4888.47	3345.83	2050.58	1999.88	0.00362827	0	596484	9.65264e-17	9.53354e-17	9.77409e-15	1.55247e-15	9.7725e-15	1.55174e-15	0.0599861	0.0473176	0.0487679	41.3622	3.51436e-18	1.19856
0.2	0.02	0.01	1.23333e-05	666.61	0.6	5	8443.73	3345.83	2050.58	1999.88	0.00522721	0	596484	1.66727e-16	1.65097e-16	1.33014e-14	1.58703e-15	1.32993e-14	1.58663e-15	0.0653855	0.0825452	0.0843643	35.9441	4.13314e-18	1.40959
0.2	0.02	0.01	1.23333e-05	666.61	0.6	5	11999	3345.83	2050.58	1999.88	0.00690468	0	596484	2.36929e-16	2.3495e-16	1.45126e-14	1.60156e-15	1.45104e-14	1.6013e-15	0.0674428	0.118	0.119999	33.7463	4.47424e-18	1.52592
0.2	0.02	0.01	1.23333e-05	666.61	0.6	6	1333.22	3345.83	2050.58	1999.88	0.000810362	464774	596484	2.63254e-17	2.60548e-17	1.35189e-15	1.63715e-15	1.35167e-15	1.63602e-15	0.0329621	0.0128712	0.0133165	74.0153	1.62528e-18	0.554295
0.2	0.02	0.01	1.23333e-05	666.61	0.6	6	4888.47	3345.83	2050.58	1999.88	0.00345142	0	596484	9.65264e-17	9.53934e-17	9.77409e-15	1.86296e-15	9.77255e-15	1.86214e-15	0.0600081	0.0473982	0.0487883	43.1653	3.49604e-18	1.19231
0.2	0.02	0.01	1.23333e-05	666.61	0.6	6	8443.73	3345.83	2050.58	1999.88	0.00509927	0	596484	1.66727e-16	1.65137e-16	1.33014e-14	1.90444e-15	1.32993e-14	1.90397e-15	0.0653905	0.0826048	0.0843799	36.8379	4.11917e-18	1.40483
0.2	0.02	0.01	1.23333e-05	666.61	0.6	6	11999	3345.83	2050.58	1999.88	0.006803	0	596484	2.36929e-16	2.3498e-16	1.45126e-14	1.92187e-15	1.45104e-14	1.92157e-15	0.0674445	0.118044	0.120011	34.2854	4.46345e-18	1.52224
0.2	0.02	0.01	1.23333e-05	666.61	0.6	7	1333.22	3345.83	2050.58	1999.88	0.00072062	463125	596484	2.63254e-17	2.60841e-17	1.35189e-15	1.91001e-15	1.35169e-15	1.90884e-15	0.0330308	0.012909	0.0133258	79.2571	1.6149e-18	0.550755
0.2	0.02	0.01	1.23333e-05	666.61	0.6	7	4888.47	3345.83	2050.58	1999.88	0.00329052	0	596484	9.65264e-17	9.54463e-17	9.77409e-15	2.17346e-15	9.77261e-15	2.17255e-15	0.0600278	0.0474706	0.0488067	44.9286	3.479e-18	1.1865
0.2	0.02	0.01	1.23333e-05	666.61	0.6	7	8443.73	3345.83	2050.58	1999.88	0.004977	0	596484	1.66727e-16	1.65176e-16	1.33014e-14	2.22185e-15	1.32994e-14	2.22132e-15	0.0653953	0.0826611	0.0843947	37.7232	4.10562e-18	1.40021
0.2	0.02	0.01	1.23333e-05	666.61	0.6	7	11999	3345.83	2050.58	1999.88	0.006704	0	596484	2.36929e-16	2.35008e-16	1.45126e-14	2.24219e-15	1.45105e-14	2.24183e-15	0.0674461	0.118085	0.120022	34.8218	4.45283e-18	1.51862
0.2	0.02	0.01	1.23333e-05	1199.9	0.3	5	1333.22	3007.32	2045.45	1999.87	0.000957978	591122	596484	2.63254e-17	2.60141e-17	8.72727e-16	1.36429e-15	8.72554e-16	1.36273e-15	0.0266629	0.0128915	0.0133078	64.0464	2.05103e-18	0.699495
0.2	0.02	0.01	1.23333e-05	1199.9	0.3	5	4888.47	3007.32	2045.45	1999.87	0.00385584	0	596484	9.65264e-17	9.5277e-17	6.30977e-15	1.55247e-15	6.30865e-15	1.55156e-15	0.053596	0.0473408	0.048748	38.0872	3.28214e-18	1.11936
0.2	0.02	0.01	1.23333e-05	1199.9	0.3	5	8443.73	3007.32	2045.45	1999.87	0.00563025	0	596484	1.66727e-16	1.64992e-16	8.58686e-15	1.58703e-15	8.5854e-15	1.58656e-15	0.0611343	0.0825049	0.0843224	33.6355	3.66216e-18	1.24897
0.2	0.02	0.01	1.23333e-05	1199.9	0.3	5	11999	3007.32	2045.45	1999.87	0.00751044	0	596484	2.36929e-16	2.34797e-16	9.36878e-15	1.60156e-15	9.36725e-15	1.60126e-15	0.064343	0.117919	0.119937	31.8902	3.96598e-18	1.35258
0.2	0.02	0.01	1.23333e-05	1199.9	0.3	6	1333.22	3007.32	2045.45	1999.87	0.000847276	590572	596484	2.63254e-17	2.60496e-17	8.72727e-16	1.63715e-15	8.72571e-16	1.6355e-15	0.0267265	0.0129331	0.0133188	69.2993	2.08697e-18	0.711752
0.2	0.02	0.01	1.23333e-05	1199.9	0.3	6	4888.47	3007.32	2045.45	1999.87	0.00371621	0	596484	9.65264e-17	9.53227e-17	6.30977e-15	1.86296e-15	6.30868e-15	1.86191e-15	0.0536194	0.0474069	0.0487652	39.4742	3.34564e-18	1.14102
0.2	0.02	0.01	1.23333e-05	1199.9	0.3	6	8443.73	3007.32	2045.45	1999.87	0.00553778	0	596484	1.66727e-16	1.65021e-16	8.58686e-15	1.90444e-15	8.58542e-15	1.90388e-15	0.0611401	0.0825499	0.0843345	34.2598	3.69953e-18	1.26171
0.2	0.02	0.01	1.23333e-05	1199.9	0.3	6	11999	3007.32	2045.45	1999.87	0.00743924	0	596484	2.36929e-16	2.34818e-16	9.36878e-15	1.92187e-15	9.36726e-15	1.92152e-15	0.064345	0.11795	0.119945	32.2478	3.98951e-18	1.36061
0.2	0.02	0.01	1.23333e-05	1199.9	0.3	7	1333.22	3007.32	2045.45	1999.87	0.000759135	590269	596484	2.63254e-17	2.60779e-17	8.72727e-16	1.91001e-15	8.72585e-16	1.90829e-15	0.0267777	0.0129668	0.0133275	74.2377	2.11438e-18	0.721101
0.2	0.02	0.01	1.23333e-05	1199.9	0.3	7	4888.47	3007.32	2045.45	1999.87	0.0035859	0	596484	9.65264e-17	9.53654e-17	6.30977e-15	2.17346e-15	6.3087e-15	2.17228e-15	0.0536408	0.0474676	0.048781	40.8407	3.40369e-18	1.16082
0.2	0.02	0.01	1.23333e-05	1199.9	0.3	7	8443.73	3007.32	2045.45	1999.87	0.0054481	0	596484	1.66727e-16	1.65049e-16	8.58686e-15	2.22185e-15	8.58544e-15	2.22121e-15	0.0611456	0.082593	0.084346	34.8809	3.73539e-18	1.27394
0.2	0.02	0.01	1.23333e-05	1199.9	0.3	7	11999	3007.32	2045.45	1999.87	0.00736928	0	596484	2.36929e-16	2.34839e-16	9.36878e-15	2.24219e-15	9.36727e-15	2.24178e-15	0.064347	0.11798	0.119954	32.6046	4.01249e-18	1.36844
0.2	0.02	0.01	1.23333e-05	1199.9	0.45	5	1333.22	3187.93	2048.18	1999.87	0.000850872	590846	596484	2.63254e-17	2.60453e-17	1.108e-15	1.36429e-15	1.1078e-15	1.36307e-15	0.0266939	0.0129117	0.0133154	66.1209	1.70319e-18	0.580865
0.2	0.02	0.01	1.23333e-05	1199.9	0.45	5	4888.47	3187.93	2048.18	1999.87	0.00355123	0	596484	9.65264e-17	9.5368e-17	8.01078e-15	1.55247e-15	8.00946e-15	1.55168e-15	0.0536249	0.047422	0.0487776	39.5605	3.27436e-18	1.11671
0.2	0.02	0.01	1.23333e-05	1199.9	0.45	5	8443.73	3187.93	2048.18	1999.87	0.00525095	0	596484	1.66727e-16	1.651e-16	1.09017e-14	1.58703e-15	1.09e-14	1.58661e-15	0.0611465	0.0825976	0.0843604	34.6878	3.80841e-18	1.29885
0.2	0.02	0.01	1.23333e-05	1199.9	0.45	5	11999	3187.93	2048.18	1999.87	0.00703365	0	596484	2.36929e-16	2.34925e-16	1.18945e-14	1.60156e-15	1.18926e-14	1.60129e-15	0.0643499	0.118019	0.119983	32.7628	4.14704e-18	1.41433
0.2	0.02	0.01	1.23333e-05	1199.9	0.45	6	1333.22	3187.93	2048.18	1999.87	0.00074954	590385	596484	2.63254e-17	2.60781e-17	1.108e-15	1.63715e-15	1.10782e-15	1.63586e-15	0.0267548	0.0129518	0.0133257	71.542	1.7157e-18	0.585134
0.2	0.02	0.01	1.23333e-05	1199.9	0.45	6	4888.47	3187.93	2048.18	1999.87	0.00340453	0	596484	9.65264e-17	9.54161e-17	8.01078e-15	1.86296e-15	8.0095e-15	1.86206e-15	0.053649	0.0474906	0.0487951	41.1232	3.30207e-18	1.12616
0.2	0.02	0.01	1.23333e-05	1199.9	0.45	6	8443.73	3187.93	2048.18	1999.87	0.00514875	0	596484	1.66727e-16	1.65132e-16	1.09017e-14	1.90444e-15	1.09e-14	1.90394e-15	0.0611528	0.0826468	0.0843734	35.4196	3.825e-18	1.3045
0.2	0.02	0.01	1.23333e-05	1199.9	0.45	6	11999	3187.93	2048.18	1999.87	0.00695362	0	596484	2.36929e-16	2.34948e-16	1.18945e-14	1.92187e-15	1.18926e-14	1.92155e-15	0.0643521	0.118054	0.119992	33.1907	4.15711e-18	1.41777
0.2	0.02	0.01	1.23333e-05	1199.9	0.45	7	1333.22	3187.93	2048.18	1999.87	0.000669348	590120	596484	2.63254e-17	2.61041e-17	1.108e-15	1.91001e-15	1.10784e-15	1.90867e-15	0.0268039	0.012984	0.0133338	76.6263	1.72472e-18	0.588208
0.2	0.02	0.01	1.23333e-05	1199.9	0.45	7	4888.47	3187.93	2048.18	1999.87	0.00326902	0	596484	9.65264e-17	9.54606e-17	8.01078e-15	2.17346e-15	8.00953e-15	2.17245e-15	0.053671	0.047553	0.0488111	42.6583	3.32683e-18	1.1346
0.2	0.02	0.01	1.23333e-05	1199.9	0.45	7	8443.73	3187.93	2048.18	1999.87	0.00505015	0	596484	1.66727e-16	1.65163e-16	1.09017e-14	2.22185e-15	1.09e-14	2.22128e-15	0.0611588	0.0826938	0.0843857	36.1466	3.84065e-18	1.30984
0.2	0.02	0.01	1.23333e-05	1199.9	0.45	7	11999	3187.93	2048.18	1999.87	0.00687523	0	596484	2.36929e-16	2.34971e-16	1.18945e-14	2.24219e-15	1.18926e-14	2.24181e-15	0.0643543	0.118087	0.120002	33.6173	4.16682e-18	1.42108
0.2	0.02	0.01	1.23333e-05	1199.9	0.6	5	1333.22	3345.83	2050.58	1999.88	0.000752428	590550	596484	2.63254e-17	2.6075e-17	1.35189e-15	1.36429e-15	1.35167e-15	1.36342e-15	0.0267248	0.012932	0.0133225	68.429	1.34574e-18	0.458959
0.2	0.02	0.01	1.23333e-05	1199.9	0.6	5	4888.47	3345.83	2050.58	1999.88	0.00325166	0	596484	9.65264e-17	9.54601e-17	9.77409e-15	1.55247e-15	9.7726e-15	1.55182e-15	0.0536556	0.0475087	0.0488063	41.3506	3.20613e-18	1.09344
0.2	0.02	0.01	1.23333e-05	1199.9	0.6	5	8443.73	3345.83	2050.58	1999.88	0.00490251	0	596484	1.66727e-16	1.652e-16	1.33014e-14	1.58703e-15	1.32994e-14	1.58666e-15	0.0611593	0.0826951	0.0843967	35.9421	3.91838e-18	1.33635
0.2	0.02	0.01	1.23333e-05	1199.9	0.6	5	11999	3345.83	2050.58	1999.88	0.00661319	0	596484	2.36929e-16	2.35037e-16	1.45126e-14	1.60156e-15	1.45105e-14	1.60131e-15	0.0643567	0.118119	0.120026	33.7475	4.31034e-18	1.47003
0.2	0.02	0.01	1.23333e-05	1199.9	0.6	6	1333.22	3345.83	2050.58	1999.88	0.000659277	590237	596484	2.63254e-17	2.61054e-17	1.35189e-15	1.63715e-15	1.3517e-15	1.63623e-15	0.0267833	0.0129704	0.0133322	74.0382	1.33523e-18	0.455375
0.2	0.02	0.01	1.23333e-05	1199.9	0.6	6	4888.47	3345.83	2050.58	1999.88	0.00309381	0	596484	9.65264e-17	9.55119e-17	9.77409e-15	1.86296e-15	9.77265e-15	1.86223e-15	0.0536808	0.0475806	0.0488246	43.1524	3.19002e-18	1.08794
0.2	0.02	0.01	1.23333e-05	1199.9	0.6	6	8443.73	3345.83	2050.58	1999.88	0.004783	0	596484	1.66727e-16	1.65238e-16	1.33014e-14	1.90444e-15	1.32994e-14	1.904e-15	0.0611664	0.0827507	0.0844113	36.8354	3.90543e-18	1.33193
0.2	0.02	0.01	1.23333e-05	1199.9	0.6	6	11999	3345.83	2050.58	1999.88	0.00651616	0	596484	2.36929e-16	2.35066e-16	1.45126e-14	1.92187e-15	1.45105e-14	1.92158e-15	0.0643593	0.118161	0.120038	34.2864	4.30009e-18	1.46653
0.2	0.02	0.01	1.23333e-05	1199.9	0.6	7	1333.22	3345.83	2050.58	1999.88	0.000586083	589996	596484	2.63254e-17	2.61293e-17	1.35189e-15	1.91001e-15	1.35171e-15	1.90906e-15	0.0268303	0.0130013	0.0133397	79.2831	1.32637e-18	0.452355
0.2	0.02	0.01	1.23333e-05	1199.9	0.6	7	4888.47	3345.83	2050.58	1999.88	0.0029501	0	596484	9.65264e-17	9.5559e-17	9.77409e-15	2.17346e-15	9.7727e-15	2.17264e-15	0.0537035	0.0476453	0.048841	44.9147	3.17501e-18	1.08282
0.2	0.02	0.01	1.23333e-05	1199.9	0.6	7	8443.73	3345.83	2050.58	1999.88	0.00466878	0	596484	1.66727e-16	1.65274e-16	1.33014e-14	2.22185e-15	1.32995e-14	2.22135e-15	0.0611731	0.0828033	0.084425	37.7202	3.89286e-18	1.32765
0.2	0.02	0.01	1.23333e-05	1199.9	0.6	7	11999	3345.83	2050.58	1999.88	0.00642169	0	596484	2.36929e-16	2.35093e-16	1.45126e-14	2.24219e-15	1.45105e-14	2.24185e-15	0.0643619	0.1182	0.120049	34.8228	4.28999e-18	1.46309
0.2	0.02	0.01	1.5e-05	133.322	0.3	5	1333.22	3076.95	2031.3	1999.86	0.00132906	0	638372	4.73595e-17	4.65634e-17	1.57062e-15	2.45437e-15	1.57033e-15	2.45011e-15	0.0348045	0.0125941	0.013272	51.3345	5.35046e-18	1.7031
0.2	0.02	0.01	1.5e-05	133.322	0.3	5	4888.47	3076.95	2031.3	1999.86	0.00415887	0	638372	1.73652e-16	1.71165e-16	1.13555e-14	2.7929e-15	1.1354e-14	2.79104e-15	0.0507915	0.0469805	0.0487168	29.2516	5.85426e-18	1.86347
0.2	0.02	0.01	1.5e-05	133.322	0.3	5	8443.73	3076.95	2031.3	1999.86	0.00535841	0	638372	2.99944e-16	2.96855e-16	1.54535e-14	2.85508e-15	1.54518e-14	2.85423e-15	0.0518603	0.0823091	0.0843381	25.5601	5.72064e-18	1.82094
0.2	0.02	0.01	1.5e-05	133.322	0.3	5	11999	3076.95	2031.3	1999.86	0.00659149	0	638372	4.26236e-16	4.22671e-16	1.68608e-14	2.88122e-15	1.68589e-14	2.88071e-15	0.0522101	0.117829	0.11999	24.1564	5.88365e-18	1.87282
0.2	0.02	0.01	1.5e-05	133.322	0.3	6	1333.22	3076.95	2031.3	1999.86	0.00117234	0	638372	4.73595e-17	4.66562e-17	1.57062e-15	2.94524e-15	1.57036e-15	2.94076e-15	0.0349257	0.0126605	0.0132877	55.6888	5.44939e-18	1.73459
0.2	0.02	0.01	1.5e-05	133.322	0.3	6	4888.47	3076.95	2031.3	1999.86	0.00399529	0	638372	1.73652e-16	1.71263e-16	1.13555e-14	3.35148e-15	1.13541e-14	3.34934e-15	0.0507967	0.0470653	0.0487368	30.3907	5.98273e-18	1.90436
0.2	0.02	0.01	1.5e-05	133.322	0.3	6	8443.73	3076.95	2031.3	1999.86	0.00526353	0	638372	2.99944e-16	2.9691e-16	1.54535e-14	3.4261e-15	1.54518e-14	3.42509e-15	0.0518611	0.0823606	0.0843505	26.0628	5.78992e-18	1.84299
0.2	0.02	0.01	1.5e-05	133.322	0.3	6	11999	3076.95	2031.3	1999.86	0.00652482	0	638372	4.26236e-16	4.22707e-16	1.68608e-14	3.45746e-15	1.6859e-14	3.45686e-15	0.0522103	0.117862	0.119999	24.4396	5.92523e-18	1.88606
0.2	0.02	0.01	1.5e-05	133.322	0.3	7	1333.22	3076.95	2031.3	1999.86	0.00104833	0	638372	4.73595e-17	4.67297e-17	1.57062e-15	3.43612e-15	1.57039e-15	3.43145e-15	0.0350232	0.0127141	0.0132999	59.7802	5.52517e-18	1.75872
0.2	0.02	0.01	1.5e-05	133.322	0.3	7	4888.47	3076.95	2031.3	1999.86	0.00384364	0	638372	1.73652e-16	1.71355e-16	1.13555e-14	3.91006e-15	1.13541e-14	3.90766e-15	0.0508014	0.0471428	0.048755	31.5118	6.09942e-18	1.94151
0.2	0.02	0.01	1.5e-05	133.322	0.3	7	8443.73	3076.95	2031.3	1999.86	0.00517169	0	638372	2.99944e-16	2.96964e-16	1.54535e-14	3.99712e-15	1.54518e-14	3.99596e-15	0.0518618	0.0824099	0.0843623	26.5627	5.8562e-18	1.86409
0.2	0.02	0.01	1.5e-05	133.322	0.3	7	11999	3076.95	2031.3	1999.86	0.00645934	0	638372	4.26236e-16	4.22743e-16	1.68608e-14	4.0337e-15	1.6859e-14	4.03301e-15	0.0522105	0.117895	0.120007	24.7222	5.96578e-18	1.89897
0.2	0.02	0.01	1.5e-05	133.322	0.45	5	1333.22	3289.3	2033.47	1999.86	0.00117818	0	638372	4.73595e-17	4.66456e-17	2.00049e-15	2.45437e-15	2.00017e-15	2.45101e-15	0.0348641	0.0126267	0.013283	53.1232	4.39355e-18	1.39851
0.2	0.02	0.01	1.5e-05	133.322	0.45	5	4888.47	3289.3	2033.47	1999.86	0.00382763	0	638372	1.73652e-16	1.71348e-16	1.44634e-14	2.7929e-15	1.44617e-14	2.79127e-15	0.0507977	0.0470815	0.0487493	30.4579	5.63473e-18	1.79359
0.2	0.02	0.01	1.5e-05	133.322	0.45	5	8443.73	3289.3	2033.47	1999.86	0.00499457	0	638372	2.99944e-16	2.97045e-16	1.9683e-14	2.85508e-15	1.9681e-14	2.8543e-15	0.051862	0.0824093	0.0843744	26.3926	5.74745e-18	1.82947
0.2	0.02	0.01	1.5e-05	133.322	0.45	5	11999	3289.3	2033.47	1999.86	0.00615126	0	638372	4.26236e-16	4.22885e-16	2.14754e-14	2.88122e-15	2.14732e-14	2.88075e-15	0.0522109	0.117929	0.120031	24.8338	5.95787e-18	1.89645
0.2	0.02	0.01	1.5e-05	133.322	0.45	6	1333.22	3289.3	2033.47	1999.86	0.00103478	0	638372	4.73595e-17	4.67312e-17	2.00049e-15	2.94524e-15	2.00021e-15	2.94172e-15	0.0349804	0.0126905	0.0132976	57.624	4.43559e-18	1.41189
0.2	0.02	0.01	1.5e-05	133.322	0.45	6	4888.47	3289.3	2033.47	1999.86	0.00365635	0	638372	1.73652e-16	1.71452e-16	1.44634e-14	3.35148e-15	1.44618e-14	3.34962e-15	0.0508031	0.0471693	0.0487697	31.7439	5.69653e-18	1.81326
0.2	0.02	0.01	1.5e-05	133.322	0.45	6	8443.73	3289.3	2033.47	1999.86	0.00488984	0	638372	2.99944e-16	2.97107e-16	1.9683e-14	3.4261e-15	1.9681e-14	3.42519e-15	0.0518628	0.0824656	0.0843877	26.9824	5.78249e-18	1.84062
0.2	0.02	0.01	1.5e-05	133.322	0.45	6	11999	3289.3	2033.47	1999.86	0.00607651	0	638372	4.26236e-16	4.22926e-16	2.14754e-14	3.45746e-15	2.14733e-14	3.45691e-15	0.0522112	0.117967	0.120041	25.1725	5.97872e-18	1.90309
0.2	0.02	0.01	1.5e-05	133.322	0.45	7	1333.22	3289.3	2033.47	1999.86	0.000922073	0	638372	4.73595e-17	4.67986e-17	2.00049e-15	3.43612e-15	2.00024e-15	3.43246e-15	0.0350736	0.0127418	0.0133089	61.8413	4.46683e-18	1.42184
0.2	0.02	0.01	1.5e-05	133.322	0.45	7	4888.47	3289.3	2033.47	1999.86	0.00349921	0	638372	1.73652e-16	1.71546e-16	1.44634e-14	3.91006e-15	1.44618e-14	3.90799e-15	0.0508079	0.0472486	0.048788	33.0058	5.75143e-18	1.83074
0.2	0.02	0.01	1.5e-05	133.322	0.45	7	8443.73	3289.3	2033.47	1999.86	0.00478904	0	638372	2.99944e-16	2.97165e-16	1.9683e-14	3.99712e-15	1.9681e-14	3.99607e-15	0.0518636	0.0825192	0.0844005	27.5681	5.81548e-18	1.85112
0.2	0.02	0.01	1.5e-05	133.322	0.45	7	11999	3289.3	2033.47	1999.86	0.00600337	0	638372	4.26236e-16	4.22967e-16	2.14754e-14	4.0337e-15	2.14733e-14	4.03307e-15	0.0522114	0.118003	0.12005	25.5101	5.99884e-18	1.90949
0.2	0.02	0.01	1.5e-05	133.322	0.6	5	1333.22	3470.09	2035.32	1999.87	0.0010411	0	638372	4.73595e-17	4.67224e-17	2.44486e-15	2.45437e-15	2.44452e-15	2.45189e-15	0.0349227	0.0126588	0.013293	55.0672	3.44504e-18	1.09659
0.2	0.02	0.01	1.5e-05	133.322	0.6	5	4888.47	3470.09	2035.32	1999.87	0.00350415	0	638372	1.73652e-16	1.71532e-16	1.76762e-14	2.7929e-15	1.76743e-14	2.79153e-15	0.0508043	0.047188	0.0487806	31.8996	5.33601e-18	1.69851
0.2	0.02	0.01	1.5e-05	133.322	0.6	5	8443.73	3470.09	2035.32	1999.87	0.00466706	0	638372	2.99944e-16	2.97221e-16	2.40552e-14	2.85508e-15	2.40529e-14	2.85439e-15	0.0518636	0.0825132	0.0844083	27.367	5.74451e-18	1.82854
0.2	0.02	0.01	1.5e-05	133.322	0.6	5	11999	3470.09	2035.32	1999.87	0.00578111	0	638372	4.26236e-16	4.23069e-16	2.62457e-14	2.88122e-15	2.62432e-14	2.88079e-15	0.0522118	0.118028	0.120068	25.5826	6.03581e-18	1.92126
0.2	0.02	0.01	1.5e-05	133.322	0.6	6	1333.22	3470.09	2035.32	1999.87	0.000909438	0	638372	4.73595e-17	4.68015e-17	2.44486e-15	2.94524e-15	2.44457e-15	2.94266e-15	0.0350341	0.01272	0.0133066	59.7265	3.4334e-18	1.09288
0.2	0.02	0.01	1.5e-05	133.322	0.6	6	4888.47	3470.09	2035.32	1999.87	0.00332155	0	638372	1.73652e-16	1.71643e-16	1.76762e-14	3.35148e-15	1.76744e-14	3.34993e-15	0.0508098	0.0472794	0.0488016	33.3796	5.31949e-18	1.69324
0.2	0.02	0.01	1.5e-05	133.322	0.6	6	8443.73	3470.09	2035.32	1999.87	0.00454581	0	638372	2.99944e-16	2.97292e-16	2.40552e-14	3.4261e-15	2.40529e-14	3.42529e-15	0.0518646	0.0825765	0.0844233	28.0834	5.73288e-18	1.82483
0.2	0.02	0.01	1.5e-05	133.322	0.6	6	11999	3470.09	2035.32	1999.87	0.00569162	0	638372	4.26236e-16	4.23118e-16	2.62457e-14	3.45746e-15	2.62433e-14	3.45696e-15	0.0522121	0.118072	0.120079	26.0057	6.02679e-18	1.91839
0.2	0.02	0.01	1.5e-05	133.322	0.6	7	1333.22	3470.09	2035.32	1999.87	0.000806709	0	638372	4.73595e-17	4.68633e-17	2.44486e-15	3.43612e-15	2.4446e-15	3.43344e-15	0.0351231	0.0127691	0.0133172	64.0785	3.42316e-18	1.08962
0.2	0.02	0.01	1.5e-05	133.322	0.6	7	4888.47	3470.09	2035.32	1999.87	0.00315647	0	638372	1.73652e-16	1.71742e-16	1.76762e-14	3.91006e-15	1.76745e-14	3.90835e-15	0.0508148	0.0473611	0.0488203	34.8254	5.30365e-18	1.68821
0.2	0.02	0.01	1.5e-05	133.322	0.6	7	8443.73	3470.09	2035.32	1999.87	0.0044302	0	638372	2.99944e-16	2.97359e-16	2.40552e-14	3.99712e-15	2.4053e-14	3.9962e-15	0.0518655	0.082636	0.0844373	28.7928	5.7213e-18	1.82115
0.2	0.02	0.01	1.5e-05	133.322	0.6	7	11999	3470.09	2035.32	1999.87	0.00560453	0	638372	4.26236e-16	4.23166e-16	2.62457e-14	4.0337e-15	2.62433e-14	4.03313e-15	0.0522124	0.118114	0.12009	26.4269	6.01777e-18	1.91552
0.2	0.02	0.01	1.5e-05	666.61	0.3	5	1333.22	3076.95	2031.3	1999.86	0.000952565	474975	638372	4.73595e-17	4.67891e-17	1.57062e-15	2.45437e-15	1.5704e-15	2.45133e-15	0.024855	0.0128234	0.0133084	51.2512	3.83013e-18	1.21917
0.2	0.02	0.01	1.5e-05	666.61	0.3	5	4888.47	3076.95	2031.3	1999.86	0.00363442	0	638372	1.73652e-16	1.71479e-16	1.13555e-14	2.7929e-15	1.13542e-14	2.79128e-15	0.044332	0.0472531	0.0487695	29.2347	5.1394e-18	1.63592
0.2	0.02	0.01	1.5e-05	666.61	0.3	5	8443.73	3076.95	2031.3	1999.86	0.00498579	0	638372	2.99944e-16	2.97071e-16	1.54535e-14	2.85508e-15	1.54519e-14	2.85429e-15	0.0482018	0.0824892	0.0843752	25.5572	5.34067e-18	1.69999
0.2	0.02	0.01	1.5e-05	666.61	0.3	5	11999	3076.95	2031.3	1999.86	0.00628225	0	638372	4.26236e-16	4.22841e-16	1.68608e-14	2.88122e-15	1.6859e-14	2.88073e-15	0.049688	0.117963	0.12002	24.1561	5.61786e-18	1.78822
0.2	0.02	0.01	1.5e-05	666.61	0.3	6	1333.22	3076.95	2031.3	1999.86	0.000839302	472661	638372	4.73595e-17	4.68561e-17	1.57062e-15	2.94524e-15	1.57043e-15	2.94204e-15	0.0249193	0.0128715	0.0133197	55.6069	3.89744e-18	1.24059
0.2	0.02	0.01	1.5e-05	666.61	0.3	6	4888.47	3076.95	2031.3	1999.86	0.00349258	0	638372	1.73652e-16	1.71565e-16	1.13555e-14	3.35148e-15	1.13542e-14	3.34961e-15	0.0443464	0.0473267	0.0487869	30.3717	5.25263e-18	1.67197
0.2	0.02	0.01	1.5e-05	666.61	0.3	6	8443.73	3076.95	2031.3	1999.86	0.0048979	0	638372	2.99944e-16	2.97123e-16	1.54535e-14	3.4261e-15	1.54519e-14	3.42516e-15	0.0482047	0.0825369	0.0843867	26.0592	5.40526e-18	1.72055
0.2	0.02	0.01	1.5e-05	666.61	0.3	6	11999	3076.95	2031.3	1999.86	0.00621888	0	638372	4.26236e-16	4.22876e-16	1.68608e-14	3.45746e-15	1.6859e-14	3.45689e-15	0.0496889	0.117995	0.120028	24.4391	5.6575e-18	1.80084
0.2	0.02	0.01	1.5e-05	666.61	0.3	7	1333.22	3076.95	2031.3	1999.86	0.000749817	470677	638372	4.73595e-17	4.69092e-17	1.57062e-15	3.43612e-15	1.57045e-15	3.43279e-15	0.024971	0.0129102	0.0133285	59.7005	3.94879e-18	1.25694
0.2	0.02	0.01	1.5e-05	666.61	0.3	7	4888.47	3076.95	2031.3	1999.86	0.00336097	0	638372	1.73652e-16	1.71644e-16	1.13555e-14	3.91006e-15	1.13543e-14	3.90797e-15	0.0443595	0.047394	0.0488027	31.4909	5.35557e-18	1.70473
0.2	0.02	0.01	1.5e-05	666.61	0.3	7	8443.73	3076.95	2031.3	1999.86	0.00481281	0	638372	2.99944e-16	2.97173e-16	1.54535e-14	3.99712e-15	1.54519e-14	3.99604e-15	0.0482075	0.0825826	0.0843977	26.5587	5.46708e-18	1.74022
0.2	0.02	0.01	1.5e-05	666.61	0.3	7	11999	3076.95	2031.3	1999.86	0.00615666	0	638372	4.26236e-16	4.2291e-16	1.68608e-14	4.0337e-15	1.6859e-14	4.03304e-15	0.0496898	0.118026	0.120035	24.7215	5.69616e-18	1.81314
0.2	0.02	0.01	1.5e-05	666.61	0.45	5	1333.22	3289.3	2033.47	1999.86	0.000843673	473742	638372	4.73595e-17	4.68485e-17	2.00049e-15	2.45437e-15	2.00025e-15	2.45197e-15	0.0248869	0.0128473	0.0133163	53.0569	3.14966e-18	1.00257
0.2	0.02	0.01	1.5e-05	666.61	0.45	5	4888.47	3289.3	2033.47	1999.86	0.00334624	0	638372	1.73652e-16	1.71639e-16	1.44634e-14	2.7929e-15	1.44619e-14	2.79148e-15	0.0443493	0.047341	0.0487978	30.4418	4.96158e-18	1.57932
0.2	0.02	0.01	1.5e-05	666.61	0.45	5	8443.73	3289.3	2033.47	1999.86	0.00464845	0	638372	2.99944e-16	2.97248e-16	1.9683e-14	2.85508e-15	1.96811e-14	2.85436e-15	0.0482076	0.0825822	0.0844089	26.3896	5.37488e-18	1.71088
0.2	0.02	0.01	1.5e-05	666.61	0.45	5	11999	3289.3	2033.47	1999.86	0.00586426	0	638372	4.26236e-16	4.23045e-16	2.14754e-14	2.88122e-15	2.14733e-14	2.88077e-15	0.0496909	0.118058	0.120059	24.8336	5.6951e-18	1.81281
0.2	0.02	0.01	1.5e-05	666.61	0.45	6	1333.22	3289.3	2033.47	1999.86	0.000740232	471534	638372	4.73595e-17	4.69102e-17	2.00049e-15	2.94524e-15	2.00028e-15	2.94273e-15	0.0249485	0.0128934	0.0133268	57.5595	3.17695e-18	1.01126
0.2	0.02	0.01	1.5e-05	666.61	0.45	6	4888.47	3289.3	2033.47	1999.86	0.00319752	0	638372	1.73652e-16	1.71729e-16	1.44634e-14	3.35148e-15	1.44619e-14	3.34986e-15	0.0443641	0.0474172	0.0488155	31.726	5.01663e-18	1.59684
0.2	0.02	0.01	1.5e-05	666.61	0.45	6	8443.73	3289.3	2033.47	1999.86	0.00455139	0	638372	2.99944e-16	2.97305e-16	1.9683e-14	3.4261e-15	1.96811e-14	3.42525e-15	0.0482108	0.0826344	0.0844214	26.9788	5.40769e-18	1.72132
0.2	0.02	0.01	1.5e-05	666.61	0.45	6	11999	3289.3	2033.47	1999.86	0.00579321	0	638372	4.26236e-16	4.23084e-16	2.14754e-14	3.45746e-15	2.14733e-14	3.45693e-15	0.0496919	0.118094	0.120068	25.172	5.71502e-18	1.81915
0.2	0.02	0.01	1.5e-05	666.61	0.45	7	1333.22	3289.3	2033.47	1999.86	0.000659025	469751	638372	4.73595e-17	4.69588e-17	2.00049e-15	3.43612e-15	2.0003e-15	3.43351e-15	0.0249978	0.0129304	0.013335	61.7791	3.19704e-18	1.01765
0.2	0.02	0.01	1.5e-05	666.61	0.45	7	4888.47	3289.3	2033.47	1999.86	0.00306098	0	638372	1.73652e-16	1.71811e-16	1.44634e-14	3.91006e-15	1.4462e-14	3.90825e-15	0.0443775	0.0474861	0.0488315	32.9863	5.06558e-18	1.61243
0.2	0.02	0.01	1.5e-05	666.61	0.45	7	8443.73	3289.3	2033.47	1999.86	0.00445795	0	638372	2.99944e-16	2.97359e-16	1.9683e-14	3.99712e-15	1.96811e-14	3.99615e-15	0.0482138	0.082684	0.0844331	27.564	5.43859e-18	1.73116
0.2	0.02	0.01	1.5e-05	666.61	0.45	7	11999	3289.3	2033.47	1999.86	0.00572368	0	638372	4.26236e-16	4.23122e-16	2.14754e-14	4.0337e-15	2.14734e-14	4.0331e-15	0.0496929	0.118128	0.120076	25.5094	5.73425e-18	1.82527
0.2	0.02	0.01	1.5e-05	666.61	0.6	5	1333.22	3470.09	2035.32	1999.87	0.000744802	472601	638372	4.73595e-17	4.69039e-17	2.44486e-15	2.45437e-15	2.4446e-15	2.4526e-15	0.0249181	0.0128706	0.0133235	55.0185	2.47455e-18	0.787675
0.2	0.02	0.01	1.5e-05	666.61	0.6	5	4888.47	3470.09	2035.32	1999.87	0.0030644	0	638372	1.73652e-16	1.71799e-16	1.76762e-14	2.7929e-15	1.76745e-14	2.79171e-15	0.0443674	0.0474336	0.0488251	31.8849	4.71151e-18	1.49972
0.2	0.02	0.01	1.5e-05	666.61	0.6	5	8443.73	3470.09	2035.32	1999.87	0.00434428	0	638372	2.99944e-16	2.97411e-16	2.40552e-14	2.85508e-15	2.4053e-14	2.85444e-15	0.0482136	0.0826786	0.0844406	27.3639	5.37917e-18	1.71224
0.2	0.02	0.01	1.5e-05	666.61	0.6	5	11999	3470.09	2035.32	1999.87	0.0055119	0	638372	4.26236e-16	4.23219e-16	2.62457e-14	2.88122e-15	2.62433e-14	2.88081e-15	0.0496938	0.118152	0.120094	25.5822	5.77398e-18	1.83791
0.2	0.02	0.01	1.5e-05	666.61	0.6	6	1333.22	3470.09	2035.32	1999.87	0.000649961	470506	638372	4.73595e-17	4.69609e-17	2.44486e-15	2.94524e-15	2.44463e-15	2.9434e-15	0.0249771	0.0129148	0.0133333	59.68	2.46413e-18	0.784356
0.2	0.02	0.01	1.5e-05	666.61	0.6	6	4888.47	3470.09	2035.32	1999.87	0.00290564	0	638372	1.73652e-16	1.71895e-16	1.76762e-14	3.35148e-15	1.76746e-14	3.35013e-15	0.0443828	0.0475131	0.0488434	33.3634	4.69811e-18	1.49546
0.2	0.02	0.01	1.5e-05	666.61	0.6	6	8443.73	3470.09	2035.32	1999.87	0.00423185	0	638372	2.99944e-16	2.97477e-16	2.40552e-14	3.4261e-15	2.4053e-14	3.42535e-15	0.0482172	0.0827373	0.0844544	28.0797	5.36863e-18	1.70889
0.2	0.02	0.01	1.5e-05	666.61	0.6	6	11999	3470.09	2035.32	1999.87	0.00542681	0	638372	4.26236e-16	4.23266e-16	2.62457e-14	3.45746e-15	2.62434e-14	3.45698e-15	0.049695	0.118194	0.120104	26.0052	5.76548e-18	1.83521
0.2	0.02	0.01	1.5e-05	666.61	0.6	7	1333.22	3470.09	2035.32	1999.87	0.000576079	468594	638372	4.73595e-17	4.70053e-17	2.44486e-15	3.43612e-15	2.44466e-15	3.43421e-15	0.0250242	0.0129502	0.013341	64.0337	2.45515e-18	0.7815
0.2	0.02	0.01	1.5e-05	666.61	0.6	7	4888.47	3470.09	2035.32	1999.87	0.00276201	0	638372	1.73652e-16	1.71982e-16	1.76762e-14	3.91006e-15	1.76746e-14	3.90857e-15	0.0443965	0.0475842	0.0488596	34.8079	4.6852e-18	1.49134
0.2	0.02	0.01	1.5e-05	666.61	0.6	7	8443.73	3470.09	2035.32	1999.87	0.00412463	0	638372	2.99944e-16	2.9754e-16	2.40552e-14	3.99712e-15	2.40531e-14	3.99626e-15	0.0482205	0.0827925	0.0844674	28.7886	5.35813e-18	1.70555
0.2	0.02	0.01	1.5e-05	666.61	0.6	7	11999	3470.09	2035.32	1999.87	0.005344	0	638372	4.26236e-16	4.23311e-16	2.62457e-14	4.0337e-15	2.62434e-14	4.03315e-15	0.0496962	0.118234	0.120114	26.4261	5.75698e-18	1.8325
0.2	0.02	0.01	1.5e-05	1199.9	0.3	5	1333.22	3076.95	2031.3	1999.86	0.00077213	630293	638372	4.73595e-17	4.68972e-17	1.57062e-15	2.45437e-15	1.57044e-15	2.45191e-15	0.0201197	0.0129331	0.0133258	51.2381	3.10524e-18	0.988428
0.2	0.02	0.01	1.5e-05	1199.9	0.3	5	4888.47	3076.95	2031.3	1999.86	0.00325746	0	638372	1.73652e-16	1.71705e-16	1.13555e-14	2.7929e-15	1.13543e-14	2.79145e-15	0.0396944	0.0474491	0.0488074	29.2227	4.62648e-18	1.47265
0.2	0.02	0.01	1.5e-05	1199.9	0.3	5	8443.73	3076.95	2031.3	1999.86	0.00467109	0	638372	2.99944e-16	2.97254e-16	1.54535e-14	2.85508e-15	1.5452e-14	2.85434e-15	0.0451124	0.0826413	0.0844066	25.5548	5.01987e-18	1.59787
0.2	0.02	0.01	1.5e-05	1199.9	0.3	5	11999	3076.95	2031.3	1999.86	0.00600538	0	638372	4.26236e-16	4.22993e-16	1.68608e-14	2.88122e-15	1.68591e-14	2.88076e-15	0.0474299	0.118082	0.120046	24.1559	5.37992e-18	1.71248
0.2	0.02	0.01	1.5e-05	1199.9	0.3	6	1333.22	3076.95	2031.3	1999.86	0.000679987	629703	638372	4.73595e-17	4.69518e-17	1.57062e-15	2.94524e-15	1.57046e-15	2.94266e-15	0.0201639	0.0129723	0.013335	55.5956	3.15857e-18	1.0054
0.2	0.02	0.01	1.5e-05	1199.9	0.3	6	4888.47	3076.95	2031.3	1999.86	0.00313086	0	638372	1.73652e-16	1.71781e-16	1.13555e-14	3.35148e-15	1.13543e-14	3.34981e-15	0.039711	0.0475148	0.0488229	30.3581	4.72829e-18	1.50506
0.2	0.02	0.01	1.5e-05	1199.9	0.3	6	8443.73	3076.95	2031.3	1999.86	0.00458903	0	638372	2.99944e-16	2.97302e-16	1.54535e-14	3.4261e-15	1.5452e-14	3.42522e-15	0.0451165	0.0826859	0.0844174	26.0563	5.08045e-18	1.61716
0.2	0.02	0.01	1.5e-05	1199.9	0.3	6	11999	3076.95	2031.3	1999.86	0.00594495	0	638372	4.26236e-16	4.23026e-16	1.68608e-14	3.45746e-15	1.68591e-14	3.45691e-15	0.0474313	0.118113	0.120054	24.4387	5.41781e-18	1.72454
0.2	0.02	0.01	1.5e-05	1199.9	0.3	7	1333.22	3076.95	2031.3	1999.86	0.000607248	629249	638372	4.73595e-17	4.69949e-17	1.57062e-15	3.43612e-15	1.57048e-15	3.43343e-15	0.0201993	0.0130038	0.0133421	59.6913	3.19918e-18	1.01833
0.2	0.02	0.01	1.5e-05	1199.9	0.3	7	4888.47	3076.95	2031.3	1999.86	0.00301333	0	638372	1.73652e-16	1.71852e-16	1.13555e-14	3.91006e-15	1.13544e-14	3.90819e-15	0.0397262	0.0475749	0.048837	31.4761	4.82087e-18	1.53453
0.2	0.02	0.01	1.5e-05	1199.9	0.3	7	8443.73	3076.95	2031.3	1999.86	0.00450956	0	638372	2.99944e-16	2.97349e-16	1.54535e-14	3.99712e-15	1.5452e-14	3.99611e-15	0.0451204	0.0827285	0.0844276	26.5553	5.13843e-18	1.63561
0.2	0.02	0.01	1.5e-05	1199.9	0.3	7	11999	3076.95	2031.3	1999.86	0.00588561	0	638372	4.26236e-16	4.23059e-16	1.68608e-14	4.0337e-15	1.68591e-14	4.03307e-15	0.0474326	0.118142	0.120061	24.7209	5.45476e-18	1.7363
0.2	0.02	0.01	1.5e-05	1199.9	0.45	5	1333.22	3289.3	2033.47	1999.86	0.000683605	630005	638372	4.73595e-17	4.69455e-17	2.00049e-15	2.45437e-15	2.00028e-15	2.45243e-15	0.0201417	0.0129526	0.0133323	53.0523	2.55683e-18	0.813864
0.2	0.02	0.01	1.5e-05	1199.9	0.45	5	4888.47	3289.3	2033.47	1999.86	0.00299983	0	638372	1.73652e-16	1.71848e-16	1.44634e-14	2.7929e-15	1.4462e-14	2.79163e-15	0.0397144	0.0475277	0.0488327	30.4304	4.47788e-18	1.42535
0.2	0.02	0.01	1.5e-05	1199.9	0.45	5	8443.73	3289.3	2033.47	1999.86	0.004356	0	638372	2.99944e-16	2.97419e-16	1.9683e-14	2.85508e-15	1.96812e-14	2.85441e-15	0.0451206	0.0827282	0.0844382	26.3871	5.06018e-18	1.6107
0.2	0.02	0.01	1.5e-05	1199.9	0.45	5	11999	3289.3	2033.47	1999.86	0.00560726	0	638372	4.26236e-16	4.23188e-16	2.14754e-14	2.88122e-15	2.14734e-14	2.88079e-15	0.0474343	0.118173	0.120083	24.8334	5.4598e-18	1.73791
0.2	0.02	0.01	1.5e-05	1199.9	0.45	6	1333.22	3289.3	2033.47	1999.86	0.000599528	629469	638372	4.73595e-17	4.69957e-17	2.00049e-15	2.94524e-15	2.00031e-15	2.94321e-15	0.0201839	0.0129901	0.0133408	57.5567	2.57798e-18	0.820595
0.2	0.02	0.01	1.5e-05	1199.9	0.45	6	4888.47	3289.3	2033.47	1999.86	0.002867	0	638372	1.73652e-16	1.71928e-16	1.44634e-14	3.35148e-15	1.44621e-14	3.35003e-15	0.0397316	0.0475957	0.0488485	31.7132	4.5276e-18	1.44118
0.2	0.02	0.01	1.5e-05	1199.9	0.45	6	8443.73	3289.3	2033.47	1999.86	0.00426534	0	638372	2.99944e-16	2.97472e-16	1.9683e-14	3.4261e-15	1.96812e-14	3.42531e-15	0.0451251	0.082777	0.0844498	26.9759	5.09104e-18	1.62053
0.2	0.02	0.01	1.5e-05	1199.9	0.45	6	11999	3289.3	2033.47	1999.86	0.00553949	0	638372	4.26236e-16	4.23225e-16	2.14754e-14	3.45746e-15	2.14734e-14	3.45696e-15	0.0474359	0.118207	0.120092	25.1717	5.47888e-18	1.74398
0.2	0.02	0.01	1.5e-05	1199.9	0.45	7	1333.22	3289.3	2033.47	1999.86	0.000533549	629058	638372	4.73595e-17	4.70352e-17	2.00049e-15	3.43612e-15	2.00033e-15	3.43401e-15	0.0202178	0.0130202	0.0133474	61.7792	2.59346e-18	0.825525
0.2	0.02	0.01	1.5e-05	1199.9	0.45	7	4888.47	3289.3	2033.47	1999.86	0.00274498	0	638372	1.73652e-16	1.72002e-16	1.44634e-14	3.91006e-15	1.44621e-14	3.90844e-15	0.0397471	0.0476573	0.0488628	32.9723	4.57184e-18	1.45526
0.2	0.02	0.01	1.5e-05	1199.9	0.45	7	8443.73	3289.3	2033.47	1999.86	0.00417805	0	638372	2.99944e-16	2.97523e-16	1.9683e-14	3.99712e-15	1.96812e-14	3.99621e-15	0.0451293	0.0828233	0.0844608	27.5606	5.12011e-18	1.62978
0.2	0.02	0.01	1.5e-05	1199.9	0.45	7	11999	3289.3	2033.47	1999.86	0.00547317	0	638372	4.26236e-16	4.23261e-16	2.14754e-14	4.0337e-15	2.14734e-14	4.03312e-15	0.0474374	0.11824	0.1201	25.5089	5.49729e-18	1.74984
0.2	0.02	0.01	1.5e-05	1199.9	0.6	5	1333.22	3470.09	2035.32	1999.87	0.000603221	629673	638372	4.73595e-17	4.69906e-17	2.44486e-15	2.45437e-15	2.44464e-15	2.45294e-15	0.0201632	0.0129717	0.0133381	55.0225	2.01223e-18	0.640511
0.2	0.02	0.01	1.5e-05	1199.9	0.6	5	4888.47	3470.09	2035.32	1999.87	0.00274759	0	638372	1.73652e-16	1.71991e-16	1.76762e-14	2.7929e-15	1.76746e-14	2.79184e-15	0.0397354	0.0476106	0.0488572	31.8745	4.26208e-18	1.35666
0.2	0.02	0.01	1.5e-05	1199.9	0.6	5	8443.73	3470.09	2035.32	1999.87	0.00407144	0	638372	2.99944e-16	2.97572e-16	2.40552e-14	2.85508e-15	2.40531e-14	2.85448e-15	0.045129	0.0828184	0.0844678	27.3613	5.07042e-18	1.61396
0.2	0.02	0.01	1.5e-05	1199.9	0.6	5	11999	3470.09	2035.32	1999.87	0.00527076	0	638372	4.26236e-16	4.23354e-16	2.62457e-14	2.88122e-15	2.62434e-14	2.88083e-15	0.0474386	0.118263	0.120117	25.582	5.53947e-18	1.76327
0.2	0.02	0.01	1.5e-05	1199.9	0.6	6	1333.22	3470.09	2035.32	1999.87	0.000526195	629196	638372	4.73595e-17	4.70369e-17	2.44486e-15	2.94524e-15	2.44467e-15	2.94375e-15	0.0202036	0.0130076	0.0133461	59.6863	2.00306e-18	0.637594
0.2	0.02	0.01	1.5e-05	1199.9	0.6	6	4888.47	3470.09	2035.32	1999.87	0.00260568	0	638372	1.73652e-16	1.72077e-16	1.76762e-14	3.35148e-15	1.76747e-14	3.35027e-15	0.0397533	0.0476816	0.0488735	33.3518	4.25048e-18	1.35297
0.2	0.02	0.01	1.5e-05	1199.9	0.6	6	8443.73	3470.09	2035.32	1999.87	0.00396639	0	638372	2.99944e-16	2.97633e-16	2.40552e-14	3.4261e-15	2.40531e-14	3.4254e-15	0.0451341	0.0828732	0.0844808	28.0767	5.06073e-18	1.61088
0.2	0.02	0.01	1.5e-05	1199.9	0.6	6	11999	3470.09	2035.32	1999.87	0.00518959	0	638372	4.26236e-16	4.23399e-16	2.62457e-14	3.45746e-15	2.62434e-14	3.457e-15	0.0474404	0.118303	0.120127	26.0048	5.53142e-18	1.76071
0.2	0.02	0.01	1.5e-05	1199.9	0.6	7	1333.22	3470.09	2035.32	1999.87	0.000466217	628828	638372	4.73595e-17	4.7073e-17	2.44486e-15	3.43612e-15	2.44469e-15	3.43458e-15	0.0202359	0.0130363	0.0133523	64.0439	1.99522e-18	0.6351
0.2	0.02	0.01	1.5e-05	1199.9	0.6	7	4888.47	3470.09	2035.32	1999.87	0.00247725	0	638372	1.73652e-16	1.72154e-16	1.76762e-14	3.91006e-15	1.76748e-14	3.90873e-15	0.0397692	0.0477451	0.0488881	34.7954	4.23926e-18	1.3494
0.2	0.02	0.01	1.5e-05	1199.9	0.6	7	8443.73	3470.09	2035.32	1999.87	0.00386617	0	638372	2.99944e-16	2.97692e-16	2.40552e-14	3.99712e-15	2.40532e-14	3.99632e-15	0.0451388	0.0829248	0.0844929	28.7852	5.05106e-18	1.6078
0.2	0.02	0.01	1.5e-05	1199.9	0.6	7	11999	3470.09	2035.32	1999.87	0.0051106	0	638372	4.26236e-16	4.23442e-16	2.62457e-14	4.0337e-15	2.62435e-14	4.03318e-15	0.0474422	0.118341	0.120136	26.4255	5.52336e-18	1.75814
0.2	0.02	0.1	7e-06	133.322	0.3	5	1333.22	355390	3652.75	2000.76	0.00156081	234802	512708	4.81313e-18	4.72068e-18	1.64405e-16	2.49437e-16	1.64221e-16	2.49298e-16	0.100304	0.0126171	0.013259	156.27	4.14648e-19	1.64983
0.2	0.02	0.1	7e-06	133.322	0.3	5	4888.47	355390	3652.75	2000.76	0.0026789	0	512708	1.76481e-17	1.74838e-17	1.18864e-15	2.83842e-16	1.18746e-15	2.83785e-16	0.170524	0.0477036	0.0489072	141.68	1.39278e-18	5.54168
0.2	0.02	0.1	7e-06	133.322	0.3	5	8443.73	355390	3652.75	2000.76	0.00301219	0	512708	3.04832e-17	3.02827e-17	1.6176e-15	2.90161e-16	1.61604e-15	2.90134e-16	0.175084	0.0833647	0.0846743	133.695	1.7807e-18	7.08516
0.2	0.02	0.1	7e-06	133.322	0.3	5	11999	355390	3652.75	2000.76	0.00252779	0	512708	4.33182e-17	4.30977e-17	1.76489e-15	2.92817e-16	1.76321e-15	2.92805e-16	0.176688	0.119165	0.120532	129.298	1.92151e-18	7.64545
0.2	0.02	0.1	7e-06	133.322	0.3	6	1333.22	355390	3652.75	2000.76	0.00144009	233250	512708	4.81313e-18	4.7274e-18	1.64405e-16	2.99324e-16	1.64224e-16	2.99168e-16	0.10051	0.012651	0.0132684	162.787	4.21506e-19	1.67712
0.2	0.02	0.1	7e-06	133.322	0.3	6	4888.47	355390	3652.75	2000.76	0.00263251	0	512708	1.76481e-17	1.74866e-17	1.18864e-15	3.4061e-16	1.18747e-15	3.40543e-16	0.170529	0.0477219	0.0489115	143.356	1.39769e-18	5.56123
0.2	0.02	0.1	7e-06	133.322	0.3	6	8443.73	355390	3652.75	2000.76	0.00298779	0	512708	3.04832e-17	3.02845e-17	1.6176e-15	3.48193e-16	1.61604e-15	3.48161e-16	0.175085	0.0833755	0.0846766	134.566	1.78313e-18	7.09485
0.2	0.02	0.1	7e-06	133.322	0.3	6	11999	355390	3652.75	2000.76	0.00252262	0	512708	4.33182e-17	4.30989e-17	1.76489e-15	3.5138e-16	1.76321e-15	3.51366e-16	0.176688	0.119172	0.120533	129.832	1.92266e-18	7.65002
0.2	0.02	0.1	7e-06	133.322	0.3	7	1333.22	355390	3652.75	2000.76	0.00133598	231884	512708	4.81313e-18	4.73323e-18	1.64405e-16	3.49211e-16	1.64227e-16	3.49041e-16	0.100694	0.0126812	0.0132767	169.093	4.27509e-19	1.701
0.2	0.02	0.1	7e-06	133.322	0.3	7	4888.47	355390	3652.75	2000.76	0.00258775	0	512708	1.76481e-17	1.74893e-17	1.18864e-15	3.97378e-16	1.18747e-15	3.97301e-16	0.170534	0.0477397	0.0489156	145.02	1.40242e-18	5.58007
0.2	0.02	0.1	7e-06	133.322	0.3	7	8443.73	355390	3652.75	2000.76	0.00296388	0	512708	3.04832e-17	3.02862e-17	1.6176e-15	4.06225e-16	1.61604e-15	4.06188e-16	0.175086	0.0833861	0.0846789	135.434	1.78551e-18	7.10433
0.2	0.02	0.1	7e-06	133.322	0.3	7	11999	355390	3652.75	2000.76	0.0025175	0	512708	4.33182e-17	4.31e-17	1.76489e-15	4.09944e-16	1.76321e-15	4.09927e-16	0.176689	0.119178	0.120533	130.365	1.92379e-18	7.65452
0.2	0.02	0.1	7e-06	133.322	0.45	5	1333.22	481394	4238.1	2000.68	0.00125718	231397	512708	4.81313e-18	4.73565e-18	2.74148e-16	2.49437e-16	2.7383e-16	2.49351e-16	0.100786	0.012679	0.013286	166.031	4.81463e-19	1.91568
0.2	0.02	0.1	7e-06	133.322	0.45	5	4888.47	481394	4238.1	2000.68	0.00193307	0	512708	1.76481e-17	1.75205e-17	1.98208e-15	2.83842e-16	1.98e-15	2.83812e-16	0.170722	0.0478976	0.0489947	155.613	2.23598e-18	8.89669
0.2	0.02	0.1	7e-06	133.322	0.45	5	8443.73	481394	4238.1	2000.68	0.00157609	0	512708	3.04832e-17	3.03361e-17	2.69737e-15	2.90161e-16	2.69458e-15	2.90153e-16	0.175364	0.0836753	0.0848636	147.582	2.94432e-18	11.7151
0.2	0.02	0.1	7e-06	133.322	0.45	5	11999	481394	4238.1	2000.68	-0.000806932	0	512708	4.33182e-17	4.31893e-17	2.943e-15	2.92817e-16	2.93993e-15	2.92825e-16	0.177087	0.119689	0.120928	142.945	3.18668e-18	12.6794
0.2	0.02	0.1	7e-06	133.322	0.45	6	1333.22	481394	4238.1	2000.68	0.00117617	230178	512708	4.81313e-18	4.7404e-18	2.74148e-16	2.99324e-16	2.73833e-16	2.99227e-16	0.100948	0.0127059	0.0132926	172.071	4.84441e-19	1.92753
0.2	0.02	0.1	7e-06	133.322	0.45	6	4888.47	481394	4238.1	2000.68	0.00190659	0	512708	1.76481e-17	1.75223e-17	1.98208e-15	3.4061e-16	1.98e-15	3.40574e-16	0.170726	0.0479108	0.0489971	157.161	2.23786e-18	8.90418
0.2	0.02	0.1	7e-06	133.322	0.45	6	8443.73	481394	4238.1	2000.68	0.00156929	0	512708	3.04832e-17	3.03372e-17	2.69737e-15	3.48193e-16	2.69458e-15	3.48184e-16	0.175365	0.0836822	0.0848642	148.357	2.94492e-18	11.7175
0.2	0.02	0.1	7e-06	133.322	0.45	6	11999	481394	4238.1	2000.68	-0.000785825	0	512708	4.33182e-17	4.31896e-17	2.943e-15	3.5138e-16	2.93993e-15	3.51389e-16	0.177088	0.119692	0.120927	143.356	3.18644e-18	12.6784
0.2	0.02	0.1	7e-06	133.322	0.45	7	1333.22	481394	4238.1	2000.68	0.00110464	228921	512708	4.81313e-18	4.74462e-18	2.74148e-16	3.49211e-16	2.73836e-16	3.49105e-16	0.101096	0.0127304	0.0132985	177.951	4.8705e-19	1.93791
0.2	0.02	0.1	7e-06	133.322	0.45	7	4888.47	481394	4238.1	2000.68	0.00188087	0	512708	1.76481e-17	1.75241e-17	1.98208e-15	3.97378e-16	1.98e-15	3.97338e-16	0.170729	0.0479237	0.0489995	158.699	2.23968e-18	8.91141
0.2	0.02	0.1	7e-06	133.322	0.45	7	8443.73	481394	4238.1	2000.68	0.0015626	0	512708	3.04832e-17	3.03382e-17	2.69737e-15	4.06225e-16	2.69458e-15	4.06215e-16	0.175366	0.0836889	0.0848648	149.13	2.9455e-18	11.7198
0.2	0.02	0.1	7e-06	133.322	0.45	7	11999	481394	4238.1	2000.68	-0.00076501	0	512708	4.33182e-17	4.319e-17	2.943e-15	4.09944e-16	2.93993e-15	4.09954e-16	0.177088	0.119694	0.120926	143.766	3.1862e-18	12.6775
0.2	0.02	0.1	7e-06	133.322	0.6	5	1333.22	622427	4892.53	1999.9	0.001055	228282	512708	4.81313e-18	4.74513e-18	3.88301e-16	2.49437e-16	3.87873e-16	2.49389e-16	0.101205	0.0127257	0.0133061	174.376	5.43619e-19	2.16299
0.2	0.02	0.1	7e-06	133.322	0.6	5	4888.47	622427	4892.53	1999.9	0.0014006	0	512708	1.76481e-17	1.7542e-17	2.80739e-15	2.83842e-16	2.80457e-15	2.83831e-16	0.170923	0.0480373	0.049066	166.163	2.93886e-18	11.6934
0.2	0.02	0.1	7e-06	133.322	0.6	5	8443.73	622427	4892.53	1999.9	5.20003e-05	0	512708	3.04832e-17	3.03791e-17	3.82054e-15	2.90161e-16	3.81672e-15	2.9017e-16	0.175677	0.083951	0.0850662	157.536	3.90988e-18	15.5569
0.2	0.02	0.1	7e-06	133.322	0.6	5	11999	622427	4892.53	1999.9	-0.00518868	0	512708	4.33182e-17	4.32907e-17	4.16844e-15	2.92817e-16	4.1642e-15	2.92845e-16	0.17755	0.120245	0.121422	150.9	4.2344e-18	16.8481
0.2	0.02	0.1	7e-06	133.322	0.6	6	1333.22	622427	4892.53	1999.9	0.00099561	227231	512708	4.81313e-18	4.7488e-18	3.88301e-16	2.99324e-16	3.87877e-16	2.9927e-16	0.10134	0.0127482	0.013311	180.062	5.43114e-19	2.16098
0.2	0.02	0.1	7e-06	133.322	0.6	6	4888.47	622427	4892.53	1999.9	0.00138205	0	512708	1.76481e-17	1.75433e-17	2.80739e-15	3.4061e-16	2.80457e-15	3.40597e-16	0.170927	0.0480477	0.0490674	167.614	2.93855e-18	11.6921
0.2	0.02	0.1	7e-06	133.322	0.6	6	8443.73	622427	4892.53	1999.9	5.37041e-05	0	512708	3.04832e-17	3.03798e-17	3.82054e-15	3.48193e-16	3.81672e-15	3.48204e-16	0.175678	0.083955	0.0850657	158.174	3.90935e-18	15.5548
0.2	0.02	0.1	7e-06	133.322	0.6	6	11999	622427	4892.53	1999.9	-0.00514881	0	512708	4.33182e-17	4.32904e-17	4.16844e-15	3.5138e-16	4.1642e-15	3.51414e-16	0.17755	0.120244	0.121419	151.072	4.23363e-18	16.8451
0.2	0.02	0.1	7e-06	133.322	0.6	7	1333.22	622427	4892.53	1999.9	0.000942351	226270	512708	4.81313e-18	4.75211e-18	3.88301e-16	3.49211e-16	3.87879e-16	3.49151e-16	0.101463	0.0127687	0.0133154	185.621	5.42588e-19	2.15889
0.2	0.02	0.1	7e-06	133.322	0.6	7	4888.47	622427	4892.53	1999.9	0.001364	0	512708	1.76481e-17	1.75447e-17	2.80739e-15	3.97378e-16	2.80457e-15	3.97363e-16	0.17093	0.0480578	0.0490688	169.056	2.93824e-18	11.6909
0.2	0.02	0.1	7e-06	133.322	0.6	7	8443.73	622427	4892.53	1999.9	5.53933e-05	0	512708	3.04832e-17	3.03805e-17	3.82054e-15	4.06225e-16	3.81672e-15	4.06238e-16	0.175678	0.083959	0.0850652	158.809	3.90882e-18	15.5527
0.2	0.02	0.1	7e-06	133.322	0.6	7	11999	622427	4892.53	1999.9	-0.0051094	0	512708	4.33182e-17	4.32902e-17	4.16844e-15	4.09944e-16	4.16419e-15	4.09982e-16	0.177549	0.120242	0.121416	151.246	4.23288e-18	16.8421
0.2	0.02	0.1	7e-06	666.61	0.3	5	1333.22	355390	3652.75	2000.76	0.00116024	445889	512708	4.81313e-18	4.74426e-18	1.64405e-16	2.49437e-16	1.64231e-16	2.49334e-16	0.0747744	0.0128172	0.0132955	156.351	3.45678e-19	1.37541
0.2	0.02	0.1	7e-06	666.61	0.3	5	4888.47	355390	3652.75	2000.76	0.00230816	0	512708	1.76481e-17	1.75059e-17	1.18864e-15	2.83842e-16	1.18748e-15	2.83793e-16	0.147456	0.0479017	0.0489418	141.765	1.34567e-18	5.35426
0.2	0.02	0.1	7e-06	666.61	0.3	5	8443.73	355390	3652.75	2000.76	0.00275498	0	512708	3.04832e-17	3.02975e-17	1.6176e-15	2.90161e-16	1.61605e-15	2.90136e-16	0.162292	0.083484	0.0846969	133.814	1.75429e-18	6.98012
0.2	0.02	0.1	7e-06	666.61	0.3	5	11999	355390	3652.75	2000.76	0.00231106	0	512708	4.33182e-17	4.31098e-17	1.76489e-15	2.92817e-16	1.76321e-15	2.92806e-16	0.167982	0.119252	0.120549	129.495	1.90274e-18	7.57078
0.2	0.02	0.1	7e-06	666.61	0.3	6	1333.22	355390	3652.75	2000.76	0.00107039	445331	512708	4.81313e-18	4.74929e-18	1.64405e-16	2.99324e-16	1.64233e-16	2.99209e-16	0.0748865	0.0128427	0.0133025	162.856	3.50676e-19	1.3953
0.2	0.02	0.1	7e-06	666.61	0.3	6	4888.47	355390	3652.75	2000.76	0.00226888	0	512708	1.76481e-17	1.75083e-17	1.18864e-15	3.4061e-16	1.18748e-15	3.40553e-16	0.147468	0.0479173	0.0489454	143.435	1.3499e-18	5.37107
0.2	0.02	0.1	7e-06	666.61	0.3	6	8443.73	355390	3652.75	2000.76	0.0027334	0	512708	3.04832e-17	3.02991e-17	1.6176e-15	3.48193e-16	1.61605e-15	3.48164e-16	0.162295	0.0834939	0.0846989	134.681	1.75651e-18	6.98895
0.2	0.02	0.1	7e-06	666.61	0.3	6	11999	355390	3652.75	2000.76	0.00230758	0	512708	4.33182e-17	4.31109e-17	1.76489e-15	3.5138e-16	1.76321e-15	3.51367e-16	0.167983	0.119258	0.12055	130.025	1.9038e-18	7.57497
0.2	0.02	0.1	7e-06	666.61	0.3	7	1333.22	355390	3652.75	2000.76	0.000992922	444934	512708	4.81313e-18	4.75364e-18	1.64405e-16	3.49211e-16	1.64235e-16	3.49085e-16	0.0749866	0.0128654	0.0133087	169.152	3.55045e-19	1.41268
0.2	0.02	0.1	7e-06	666.61	0.3	7	4888.47	355390	3652.75	2000.76	0.00223098	0	512708	1.76481e-17	1.75106e-17	1.18864e-15	3.97378e-16	1.18749e-15	3.97313e-16	0.147479	0.0479325	0.0489489	145.092	1.35397e-18	5.38727
0.2	0.02	0.1	7e-06	666.61	0.3	7	8443.73	355390	3652.75	2000.76	0.00271225	0	512708	3.04832e-17	3.03008e-17	1.6176e-15	4.06225e-16	1.61605e-15	4.06191e-16	0.162297	0.0835035	0.0847009	135.544	1.75869e-18	6.99759
0.2	0.02	0.1	7e-06	666.61	0.3	7	11999	355390	3652.75	2000.76	0.00230413	0	512708	4.33182e-17	4.31119e-17	1.76489e-15	4.09944e-16	1.76321e-15	4.09928e-16	0.167984	0.119264	0.120551	130.554	1.90483e-18	7.5791
0.2	0.02	0.1	7e-06	666.61	0.45	5	1333.22	481394	4238.1	2000.68	0.000928363	444735	512708	4.81313e-18	4.75555e-18	2.74148e-16	2.49437e-16	2.73842e-16	2.49373e-16	0.0750574	0.0128645	0.0133164	166.117	4.26671e-19	1.69767
0.2	0.02	0.1	7e-06	666.61	0.45	5	4888.47	481394	4238.1	2000.68	0.00165688	0	512708	1.76481e-17	1.75375e-17	1.98208e-15	2.83842e-16	1.98002e-15	2.83817e-16	0.14774	0.0480721	0.049021	155.692	2.19533e-18	8.73492
0.2	0.02	0.1	7e-06	666.61	0.45	5	8443.73	481394	4238.1	2000.68	0.00138708	0	512708	3.04832e-17	3.03473e-17	2.69737e-15	2.90161e-16	2.69459e-15	2.90155e-16	0.162624	0.0837795	0.0848806	147.691	2.9213e-18	11.6235
0.2	0.02	0.1	7e-06	666.61	0.45	5	11999	481394	4238.1	2000.68	-0.000967102	0	512708	4.33182e-17	4.31984e-17	2.943e-15	2.92817e-16	2.93994e-15	2.92825e-16	0.168423	0.119765	0.120942	143.142	3.17037e-18	12.6145
0.2	0.02	0.1	7e-06	666.61	0.45	6	1333.22	481394	4238.1	2000.68	0.000868676	444381	512708	4.81313e-18	4.75909e-18	2.74148e-16	2.99324e-16	2.73845e-16	2.99253e-16	0.0751456	0.0128847	0.0133212	172.139	4.28807e-19	1.70617
0.2	0.02	0.1	7e-06	666.61	0.45	6	4888.47	481394	4238.1	2000.68	0.00163477	0	512708	1.76481e-17	1.75391e-17	1.98208e-15	3.4061e-16	1.98002e-15	3.4058e-16	0.147748	0.0480833	0.049023	157.228	2.19692e-18	8.74126
0.2	0.02	0.1	7e-06	666.61	0.45	6	8443.73	481394	4238.1	2000.68	0.00138204	0	512708	3.04832e-17	3.03483e-17	2.69737e-15	3.48193e-16	2.69459e-15	3.48186e-16	0.162626	0.0837856	0.0848811	148.456	2.92181e-18	11.6255
0.2	0.02	0.1	7e-06	666.61	0.45	6	11999	481394	4238.1	2000.68	-0.0009449	0	512708	4.33182e-17	4.31987e-17	2.943e-15	3.5138e-16	2.93994e-15	3.5139e-16	0.168424	0.119767	0.12094	143.541	3.17009e-18	12.6134
0.2	0.02	0.1	7e-06	666.61	0.45	7	1333.22	481394	4238.1	2000.68	0.000815993	443970	512708	4.81313e-18	4.76222e-18	2.74148e-16	3.49211e-16	2.73847e-16	3.49133e-16	0.0752257	0.012903	0.0133256	178.003	4.30674e-19	1.7136
0.2	0.02	0.1	7e-06	666.61	0.45	7	4888.47	481394	4238.1	2000.68	0.00161328	0	512708	1.76481e-17	1.75406e-17	1.98208e-15	3.97378e-16	1.98002e-15	3.97344e-16	0.147757	0.0480942	0.049025	158.755	2.19845e-18	8.74737
0.2	0.02	0.1	7e-06	666.61	0.45	7	8443.73	481394	4238.1	2000.68	0.00137707	0	512708	3.04832e-17	3.03493e-17	2.69737e-15	4.06225e-16	2.69459e-15	4.06217e-16	0.162628	0.0837917	0.0848815	149.218	2.9223e-18	11.6274
0.2	0.02	0.1	7e-06	666.61	0.45	7	11999	481394	4238.1	2000.68	-0.000923004	0	512708	4.33182e-17	4.3199e-17	2.943e-15	4.09944e-16	2.93994e-15	4.09955e-16	0.168424	0.119769	0.120939	143.941	3.16981e-18	12.6123
0.2	0.02	0.1	7e-06	666.61	0.6	5	1333.22	622427	4892.53	1999.9	0.000768723	443795	512708	4.81313e-18	4.76281e-18	3.88301e-16	2.49437e-16	3.87887e-16	2.49402e-16	0.0753092	0.0129006	0.0133323	174.425	4.98674e-19	1.98416
0.2	0.02	0.1	7e-06	666.61	0.6	5	4888.47	622427	4892.53	1999.9	0.00117001	0	512708	1.76481e-17	1.75565e-17	2.80739e-15	2.83842e-16	2.80459e-15	2.83833e-16	0.148011	0.0481972	0.0490877	166.203	2.90194e-18	11.5465
0.2	0.02	0.1	7e-06	666.61	0.6	5	8443.73	622427	4892.53	1999.9	-0.000103112	0	512708	3.04832e-17	3.03885e-17	3.82054e-15	2.90161e-16	3.81673e-15	2.90171e-16	0.162986	0.0840457	0.0850801	157.562	3.88879e-18	15.473
0.2	0.02	0.1	7e-06	666.61	0.6	5	11999	622427	4892.53	1999.9	-0.00531911	0	512708	4.33182e-17	4.32983e-17	4.16844e-15	2.92817e-16	4.16421e-15	2.92845e-16	0.16893	0.120314	0.121433	150.94	4.21951e-18	16.7889
0.2	0.02	0.1	7e-06	666.61	0.6	6	1333.22	622427	4892.53	1999.9	0.000725637	443444	512708	4.81313e-18	4.76552e-18	3.88301e-16	2.99324e-16	3.8789e-16	2.99285e-16	0.0753818	0.0129173	0.0133359	180.083	4.98244e-19	1.98245
0.2	0.02	0.1	7e-06	666.61	0.6	6	4888.47	622427	4892.53	1999.9	0.00115481	0	512708	1.76481e-17	1.75576e-17	2.80739e-15	3.4061e-16	2.80459e-15	3.406e-16	0.148018	0.0482059	0.0490889	167.632	2.90165e-18	11.5453
0.2	0.02	0.1	7e-06	666.61	0.6	6	8443.73	622427	4892.53	1999.9	-0.000100026	0	512708	3.04832e-17	3.03892e-17	3.82054e-15	3.48193e-16	3.81673e-15	3.48205e-16	0.162987	0.0840491	0.0850795	158.177	3.88826e-18	15.4709
0.2	0.02	0.1	7e-06	666.61	0.6	6	11999	622427	4892.53	1999.9	-0.00527837	0	512708	4.33182e-17	4.3298e-17	4.16844e-15	3.5138e-16	4.1642e-15	3.51414e-16	0.16893	0.120312	0.12143	151.087	4.21875e-18	16.7859
0.2	0.02	0.1	7e-06	666.61	0.6	7	1333.22	622427	4892.53	1999.9	0.000687019	443136	512708	4.81313e-18	4.76796e-18	3.88301e-16	3.49211e-16	3.87892e-16	3.49168e-16	0.0754484	0.0129326	0.0133391	185.615	4.97805e-19	1.9807
0.2	0.02	0.1	7e-06	666.61	0.6	7	4888.47	622427	4892.53	1999.9	0.00114002	0	512708	1.76481e-17	1.75588e-17	2.80739e-15	3.97378e-16	2.80459e-15	3.97367e-16	0.148024	0.0482144	0.04909	169.052	2.90136e-18	11.5441
0.2	0.02	0.1	7e-06	666.61	0.6	7	8443.73	622427	4892.53	1999.9	-9.69778e-05	0	512708	3.04832e-17	3.03898e-17	3.82054e-15	4.06225e-16	3.81673e-15	4.06239e-16	0.162988	0.0840525	0.0850789	158.79	3.88774e-18	15.4688
0.2	0.02	0.1	7e-06	666.61	0.6	7	11999	622427	4892.53	1999.9	-0.0052381	0	512708	4.33182e-17	4.32977e-17	4.16844e-15	4.09944e-16	4.1642e-15	4.09983e-16	0.16893	0.12031	0.121427	151.237	4.218e-18	16.7829
0.2	0.02	0.1	7e-06	1199.9	0.3	5	1333.22	355390	3652.75	2000.76	0.000953971	510660	512708	4.81313e-18	4.75641e-18	1.64405e-16	2.49437e-16	1.64236e-16	2.49352e-16	0.0616983	0.0129203	0.0133143	156.608	3.10192e-19	1.23422
0.2	0.02	0.1	7e-06	1199.9	0.3	5	4888.47	355390	3652.75	2000.76	0.00205315	0	512708	1.76481e-17	1.75211e-17	1.18864e-15	2.83842e-16	1.18749e-15	2.83799e-16	0.131572	0.048038	0.0489656	141.838	1.31326e-18	5.22528
0.2	0.02	0.1	7e-06	1199.9	0.3	5	8443.73	355390	3652.75	2000.76	0.00254078	0	512708	3.04832e-17	3.03098e-17	1.6176e-15	2.90161e-16	1.61606e-15	2.90138e-16	0.151635	0.0835834	0.0847156	133.929	1.7323e-18	6.89262
0.2	0.02	0.1	7e-06	1199.9	0.3	5	11999	355390	3652.75	2000.76	0.00211821	0	512708	4.33182e-17	4.31205e-17	1.76489e-15	2.92817e-16	1.76322e-15	2.92807e-16	0.160235	0.11933	0.120565	129.689	1.88604e-18	7.50433
0.2	0.02	0.1	7e-06	1199.9	0.3	6	1333.22	355390	3652.75	2000.76	0.000880143	510579	512708	4.81313e-18	4.76055e-18	1.64405e-16	2.99324e-16	1.64238e-16	2.99229e-16	0.061775	0.0129413	0.0133201	163.113	3.14268e-19	1.25043
0.2	0.02	0.1	7e-06	1199.9	0.3	6	4888.47	355390	3652.75	2000.76	0.00201869	0	512708	1.76481e-17	1.75232e-17	1.18864e-15	3.4061e-16	1.18749e-15	3.40559e-16	0.131585	0.0480519	0.0489688	143.503	1.317e-18	5.24018
0.2	0.02	0.1	7e-06	1199.9	0.3	6	8443.73	355390	3652.75	2000.76	0.00252153	0	512708	3.04832e-17	3.03114e-17	1.6176e-15	3.48193e-16	1.61606e-15	3.48166e-16	0.151638	0.0835925	0.0847175	134.791	1.73434e-18	6.90074
0.2	0.02	0.1	7e-06	1199.9	0.3	6	11999	355390	3652.75	2000.76	0.00211623	0	512708	4.33182e-17	4.31215e-17	1.76489e-15	3.5138e-16	1.76322e-15	3.51368e-16	0.160236	0.119335	0.120566	130.215	1.88701e-18	7.50818
0.2	0.02	0.1	7e-06	1199.9	0.3	7	1333.22	355390	3652.75	2000.76	0.000816504	510513	512708	4.81313e-18	4.76414e-18	1.64405e-16	3.49211e-16	1.64239e-16	3.49108e-16	0.0618435	0.0129601	0.0133252	169.41	3.17828e-19	1.2646
0.2	0.02	0.1	7e-06	1199.9	0.3	7	4888.47	355390	3652.75	2000.76	0.00198544	0	512708	1.76481e-17	1.75253e-17	1.18864e-15	3.97378e-16	1.1875e-15	3.9732e-16	0.131597	0.0480653	0.0489719	145.155	1.32061e-18	5.25453
0.2	0.02	0.1	7e-06	1199.9	0.3	7	8443.73	355390	3652.75	2000.76	0.00250267	0	512708	3.04832e-17	3.03129e-17	1.6176e-15	4.06225e-16	1.61606e-15	4.06194e-16	0.151642	0.0836014	0.0847193	135.65	1.73634e-18	6.90868
0.2	0.02	0.1	7e-06	1199.9	0.3	7	11999	355390	3652.75	2000.76	0.00211426	0	512708	4.33182e-17	4.31225e-17	1.76489e-15	4.09944e-16	1.76322e-15	4.0993e-16	0.160237	0.119341	0.120566	130.74	1.88797e-18	7.51198
0.2	0.02	0.1	7e-06	1199.9	0.45	5	1333.22	481394	4238.1	2000.68	0.000759423	510457	512708	4.81313e-18	4.76578e-18	2.74148e-16	2.49437e-16	2.73849e-16	2.49385e-16	0.061906	0.0129599	0.0133319	166.377	3.98535e-19	1.58572
0.2	0.02	0.1	7e-06	1199.9	0.45	5	4888.47	481394	4238.1	2000.68	0.00146643	0	512708	1.76481e-17	1.75493e-17	1.98208e-15	2.83842e-16	1.98003e-15	2.8382e-16	0.131874	0.0481925	0.0490392	155.759	2.16727e-18	8.6233
0.2	0.02	0.1	7e-06	1199.9	0.45	5	8443.73	481394	4238.1	2000.68	0.00122948	0	512708	3.04832e-17	3.03567e-17	2.69737e-15	2.90161e-16	2.6946e-15	2.90156e-16	0.151997	0.0838664	0.0848948	147.795	2.9021e-18	11.5471
0.2	0.02	0.1	7e-06	1199.9	0.45	5	11999	481394	4238.1	2000.68	-0.00110975	0	512708	4.33182e-17	4.32065e-17	2.943e-15	2.92817e-16	2.93994e-15	2.92826e-16	0.160707	0.119832	0.120954	143.335	3.15584e-18	12.5567
0.2	0.02	0.1	7e-06	1199.9	0.45	6	1333.22	481394	4238.1	2000.68	0.000710782	510407	512708	4.81313e-18	4.76868e-18	2.74148e-16	2.99324e-16	2.73851e-16	2.99266e-16	0.0619663	0.0129765	0.0133359	172.393	4.00262e-19	1.59259
0.2	0.02	0.1	7e-06	1199.9	0.45	6	4888.47	481394	4238.1	2000.68	0.00144729	0	512708	1.76481e-17	1.75506e-17	1.98208e-15	3.4061e-16	1.98003e-15	3.40584e-16	0.131883	0.0482024	0.0490409	157.286	2.16866e-18	8.62882
0.2	0.02	0.1	7e-06	1199.9	0.45	6	8443.73	481394	4238.1	2000.68	0.0012259	0	512708	3.04832e-17	3.03576e-17	2.69737e-15	3.48193e-16	2.6946e-15	3.48187e-16	0.152	0.0838719	0.0848951	148.55	2.90253e-18	11.5488
0.2	0.02	0.1	7e-06	1199.9	0.45	6	11999	481394	4238.1	2000.68	-0.00108658	0	512708	4.33182e-17	4.32068e-17	2.943e-15	3.5138e-16	2.93994e-15	3.51391e-16	0.160707	0.119834	0.120952	143.724	3.15552e-18	12.5554
0.2	0.02	0.1	7e-06	1199.9	0.45	7	1333.22	481394	4238.1	2000.68	0.000667855	510339	512708	4.81313e-18	4.77126e-18	2.74148e-16	3.49211e-16	2.73852e-16	3.49147e-16	0.062021	0.0129915	0.0133395	178.252	4.01769e-19	1.59859
0.2	0.02	0.1	7e-06	1199.9	0.45	7	4888.47	481394	4238.1	2000.68	0.00142869	0	512708	1.76481e-17	1.7552e-17	1.98208e-15	3.97378e-16	1.98003e-15	3.97349e-16	0.131892	0.048212	0.0490426	158.803	2.17e-18	8.63414
0.2	0.02	0.1	7e-06	1199.9	0.45	7	8443.73	481394	4238.1	2000.68	0.00122237	0	512708	3.04832e-17	3.03585e-17	2.69737e-15	4.06225e-16	2.6946e-15	4.06219e-16	0.152002	0.0838774	0.0848955	149.302	2.90294e-18	11.5504
0.2	0.02	0.1	7e-06	1199.9	0.45	7	11999	481394	4238.1	2000.68	-0.00106372	0	512708	4.33182e-17	4.32071e-17	2.943e-15	4.09944e-16	2.93994e-15	4.09956e-16	0.160707	0.119836	0.120951	144.112	3.1552e-18	12.5542
0.2	0.02	0.1	7e-06	1199.9	0.6	5	1333.22	622427	4892.53	1999.9	0.000621902	510296	512708	4.81313e-18	4.77187e-18	3.88301e-16	2.49437e-16	3.87895e-16	2.49409e-16	0.0620943	0.0129902	0.0133457	174.658	4.75628e-19	1.89247
0.2	0.02	0.1	7e-06	1199.9	0.6	5	4888.47	622427	4892.53	1999.9	0.00101069	0	512708	1.76481e-17	1.75665e-17	2.80739e-15	2.83842e-16	2.80461e-15	2.83835e-16	0.132163	0.0483077	0.0491028	166.236	2.87642e-18	11.4449
0.2	0.02	0.1	7e-06	1199.9	0.6	5	8443.73	622427	4892.53	1999.9	-0.000232601	0	512708	3.04832e-17	3.03964e-17	3.82054e-15	2.90161e-16	3.81674e-15	2.90172e-16	0.152388	0.0841247	0.0850917	157.588	3.87117e-18	15.4029
0.2	0.02	0.1	7e-06	1199.9	0.6	5	11999	622427	4892.53	1999.9	-0.00543539	0	512708	4.33182e-17	4.33051e-17	4.16844e-15	2.92817e-16	4.16422e-15	2.92846e-16	0.161247	0.120375	0.121443	150.978	4.20624e-18	16.7361
0.2	0.02	0.1	7e-06	1199.9	0.6	6	1333.22	622427	4892.53	1999.9	0.000587242	510232	512708	4.81313e-18	4.77409e-18	3.88301e-16	2.99324e-16	3.87897e-16	2.99292e-16	0.0621437	0.0130039	0.0133486	180.3	4.75253e-19	1.89097
0.2	0.02	0.1	7e-06	1199.9	0.6	6	4888.47	622427	4892.53	1999.9	0.00099779	0	512708	1.76481e-17	1.75675e-17	2.80739e-15	3.4061e-16	2.80461e-15	3.40603e-16	0.13217	0.0483153	0.0491037	167.645	2.87613e-18	11.4438
0.2	0.02	0.1	7e-06	1199.9	0.6	6	8443.73	622427	4892.53	1999.9	-0.000228366	0	512708	3.04832e-17	3.0397e-17	3.82054e-15	3.48193e-16	3.81674e-15	3.48206e-16	0.152389	0.0841276	0.085091	158.181	3.87065e-18	15.4008
0.2	0.02	0.1	7e-06	1199.9	0.6	6	11999	622427	4892.53	1999.9	-0.00539387	0	512708	4.33182e-17	4.33047e-17	4.16844e-15	3.5138e-16	4.16421e-15	3.51415e-16	0.161246	0.120372	0.12144	151.101	4.20549e-18	16.7331
0.2	0.02	0.1	7e-06	1199.9	0.6	7	1333.22	622427	4892.53	1999.9	0.000556185	510209	512708	4.81313e-18	4.77608e-18	3.88301e-16	3.49211e-16	3.87898e-16	3.49176e-16	0.0621891	0.0130165	0.0133512	185.818	4.7487e-19	1.88945
0.2	0.02	0.1	7e-06	1199.9	0.6	7	4888.47	622427	4892.53	1999.9	0.000985232	0	512708	1.76481e-17	1.75685e-17	2.80739e-15	3.97378e-16	2.80461e-15	3.9737e-16	0.132177	0.0483227	0.0491046	169.046	2.87585e-18	11.4426
0.2	0.02	0.1	7e-06	1199.9	0.6	7	8443.73	622427	4892.53	1999.9	-0.000224189	0	512708	3.04832e-17	3.03975e-17	3.82054e-15	4.06225e-16	3.81674e-15	4.0624e-16	0.152391	0.0841305	0.0850903	158.772	3.87014e-18	15.3988
0.2	0.02	0.1	7e-06	1199.9	0.6	7	11999	622427	4892.53	1999.9	-0.00535283	0	512708	4.33182e-17	4.33044e-17	4.16844e-15	4.09944e-16	4.16421e-15	4.09984e-16	0.161246	0.12037	0.121436	151.228	4.20474e-18	16.7301
0.2	0.02	0.1	9.66667e-06	133.322	0.3	5	1333.22	17646.5	2730.41	2000.38	0.00133033	177824	554596	1.26755e-17	1.2461e-17	4.21477e-16	6.56896e-16	4.21438e-16	6.56656e-16	0.0640724	0.0126365	0.0132762	100.151	4.93055e-19	1.8109
0.2	0.02	0.1	9.66667e-06	133.322	0.3	5	4888.47	17646.5	2730.41	2000.38	0.00358719	0	554596	4.64767e-17	4.58951e-17	3.04725e-15	7.47502e-16	3.047e-15	7.47349e-16	0.101444	0.0474723	0.0488358	74.3984	9.87318e-19	3.62623
0.2	0.02	0.1	9.66667e-06	133.322	0.3	5	8443.73	17646.5	2730.41	2000.38	0.00400022	0	554596	8.02779e-17	7.96046e-17	4.14696e-15	7.64144e-16	4.14662e-15	7.64058e-16	0.103833	0.0830411	0.084548	68.9063	1.09738e-18	4.03047
0.2	0.02	0.1	9.66667e-06	133.322	0.3	5	11999	17646.5	2730.41	2000.38	0.00366168	0	554596	1.14079e-16	1.13388e-16	4.52458e-15	7.71138e-16	4.5242e-15	7.71086e-16	0.104626	0.118718	0.120305	65.9105	1.12862e-18	4.14521
0.2	0.02	0.1	9.66667e-06	133.322	0.3	6	1333.22	17646.5	2730.41	2000.38	0.00117606	173861	554596	1.26755e-17	1.24849e-17	4.21477e-16	7.88275e-16	4.2144e-16	7.88014e-16	0.0642456	0.0126836	0.013288	106.297	4.88705e-19	1.79492
0.2	0.02	0.1	9.66667e-06	133.322	0.3	6	4888.47	17646.5	2730.41	2000.38	0.00341351	0	554596	4.64767e-17	4.59224e-17	3.04725e-15	8.97002e-16	3.047e-15	8.96826e-16	0.101451	0.0475199	0.0488476	76.4102	9.80919e-19	3.60272
0.2	0.02	0.1	9.66667e-06	133.322	0.3	6	8443.73	17646.5	2730.41	2000.38	0.00388608	0	554596	8.02779e-17	7.96227e-17	4.14696e-15	9.16973e-16	4.14662e-15	9.16872e-16	0.103834	0.0830717	0.0845556	69.9733	1.09293e-18	4.01411
0.2	0.02	0.1	9.66667e-06	133.322	0.3	6	11999	17646.5	2730.41	2000.38	0.00358729	0	554596	1.14079e-16	1.13401e-16	4.52458e-15	9.25366e-16	4.5242e-15	9.25304e-16	0.104626	0.118739	0.12031	66.571	1.12549e-18	4.1337
0.2	0.02	0.1	9.66667e-06	133.322	0.3	7	1333.22	17646.5	2730.41	2000.38	0.00105142	170262	554596	1.26755e-17	1.25043e-17	4.21477e-16	9.19654e-16	4.21441e-16	9.19376e-16	0.0643926	0.0127236	0.0132978	112.153	4.85367e-19	1.78266
0.2	0.02	0.1	9.66667e-06	133.322	0.3	7	4888.47	17646.5	2730.41	2000.38	0.00325427	0	554596	4.64767e-17	4.59474e-17	3.04725e-15	1.0465e-15	3.04701e-15	1.0463e-15	0.101457	0.0475643	0.0488586	78.3898	9.75104e-19	3.58137
0.2	0.02	0.1	9.66667e-06	133.322	0.3	7	8443.73	17646.5	2730.41	2000.38	0.0037776	0	554596	8.02779e-17	7.96399e-17	4.14696e-15	1.0698e-15	4.14662e-15	1.06969e-15	0.103836	0.0831011	0.0845629	71.0304	1.08871e-18	3.99861
0.2	0.02	0.1	9.66667e-06	133.322	0.3	7	11999	17646.5	2730.41	2000.38	0.00351549	0	554596	1.14079e-16	1.13413e-16	4.52458e-15	1.07959e-15	4.5242e-15	1.07952e-15	0.104627	0.118759	0.120315	67.2272	1.12247e-18	4.1226
0.2	0.02	0.1	9.66667e-06	133.322	0.45	5	1333.22	18774.6	2776.97	2000.4	0.00127143	176973	554596	1.26755e-17	1.24689e-17	5.4932e-16	6.56896e-16	5.49292e-16	6.56728e-16	0.0641154	0.0126475	0.0132806	101.285	4.02186e-19	1.47715
0.2	0.02	0.1	9.66667e-06	133.322	0.45	5	4888.47	18774.6	2776.97	2000.4	0.00334324	0	554596	4.64767e-17	4.59277e-17	3.97155e-15	7.47502e-16	3.97139e-15	7.47392e-16	0.101455	0.047515	0.0488529	75.8302	8.23931e-19	3.02614
0.2	0.02	0.1	9.66667e-06	133.322	0.45	5	8443.73	18774.6	2776.97	2000.4	0.00360236	0	554596	8.02779e-17	7.96503e-17	5.40482e-15	7.64144e-16	5.4046e-15	7.64081e-16	0.103844	0.0830947	0.0845757	70.1203	9.12803e-19	3.35255
0.2	0.02	0.1	9.66667e-06	133.322	0.45	5	11999	18774.6	2776.97	2000.4	0.00296771	0	554596	1.14079e-16	1.13452e-16	5.89698e-15	7.71138e-16	5.89671e-15	7.71101e-16	0.10464	0.118781	0.120351	66.6249	9.3509e-19	3.4344
0.2	0.02	0.1	9.66667e-06	133.322	0.45	6	1333.22	18774.6	2776.97	2000.4	0.00112436	172773	554596	1.26755e-17	1.24919e-17	5.4932e-16	7.88275e-16	5.49294e-16	7.88092e-16	0.0642845	0.0126936	0.0132918	107.468	3.92395e-19	1.44119
0.2	0.02	0.1	9.66667e-06	133.322	0.45	6	4888.47	18774.6	2776.97	2000.4	0.00317519	0	554596	4.64767e-17	4.59544e-17	3.97155e-15	8.97002e-16	3.97139e-15	8.96876e-16	0.101462	0.047562	0.0488643	77.9139	8.11441e-19	2.98027
0.2	0.02	0.1	9.66667e-06	133.322	0.45	6	8443.73	18774.6	2776.97	2000.4	0.00348912	0	554596	8.02779e-17	7.96684e-17	5.40482e-15	9.16973e-16	5.4046e-15	9.169e-16	0.103846	0.0831257	0.0845831	71.2507	9.04203e-19	3.32096
0.2	0.02	0.1	9.66667e-06	133.322	0.45	6	11999	18774.6	2776.97	2000.4	0.00289315	0	554596	1.14079e-16	1.13464e-16	5.89698e-15	9.25366e-16	5.89671e-15	9.25322e-16	0.104641	0.118802	0.120356	67.3309	9.29067e-19	3.41228
0.2	0.02	0.1	9.66667e-06	133.322	0.45	7	1333.22	18774.6	2776.97	2000.4	0.0010053	169279	554596	1.26755e-17	1.25106e-17	5.4932e-16	9.19654e-16	5.49295e-16	9.19459e-16	0.0644285	0.0127328	0.0133012	113.365	3.84549e-19	1.41238
0.2	0.02	0.1	9.66667e-06	133.322	0.45	7	4888.47	18774.6	2776.97	2000.4	0.00302131	0	554596	4.64767e-17	4.59788e-17	3.97155e-15	1.0465e-15	3.97139e-15	1.04636e-15	0.101468	0.0476059	0.0488748	79.9647	8.00025e-19	2.93834
0.2	0.02	0.1	9.66667e-06	133.322	0.45	7	8443.73	18774.6	2776.97	2000.4	0.00338174	0	554596	8.02779e-17	7.96856e-17	5.40482e-15	1.0698e-15	5.4046e-15	1.06972e-15	0.103847	0.0831554	0.0845903	72.3704	8.96046e-19	3.291
0.2	0.02	0.1	9.66667e-06	133.322	0.45	7	11999	18774.6	2776.97	2000.4	0.00282139	0	554596	1.14079e-16	1.13476e-16	5.89698e-15	1.07959e-15	5.89671e-15	1.07954e-15	0.104641	0.118823	0.120361	68.032	9.23257e-19	3.39095
0.2	0.02	0.1	9.66667e-06	133.322	0.6	5	1333.22	19814.5	2819.75	2000.42	0.00122069	176071	554596	1.26755e-17	1.24757e-17	6.79317e-16	6.56896e-16	6.7932e-16	6.56794e-16	0.0641539	0.0126574	0.0132843	102.34	2.98179e-19	1.09515
0.2	0.02	0.1	9.66667e-06	133.322	0.6	5	4888.47	19814.5	2819.75	2000.42	0.00313049	0	554596	4.64767e-17	4.59555e-17	4.91142e-15	7.47502e-16	4.91149e-15	7.47434e-16	0.101465	0.0475525	0.0488676	77.1595	5.23823e-19	1.9239
0.2	0.02	0.1	9.66667e-06	133.322	0.6	5	8443.73	19814.5	2819.75	2000.42	0.00322046	0	554596	8.02779e-17	7.96911e-17	6.68387e-15	7.64144e-16	6.68396e-15	7.64106e-16	0.103855	0.0831427	0.0846009	71.2222	5.39261e-19	1.9806
0.2	0.02	0.1	9.66667e-06	133.322	0.6	5	11999	19814.5	2819.75	2000.42	0.00225106	0	554596	1.14079e-16	1.13512e-16	7.29251e-15	7.71138e-16	7.29256e-15	7.71117e-16	0.104654	0.118838	0.120396	67.1875	5.35319e-19	1.96612
0.2	0.02	0.1	9.66667e-06	133.322	0.6	6	1333.22	19814.5	2819.75	2000.42	0.00107925	172069	554596	1.26755e-17	1.2498e-17	6.79317e-16	7.88275e-16	6.79322e-16	7.88164e-16	0.0643197	0.0127026	0.0132951	108.563	2.8312e-19	1.03984
0.2	0.02	0.1	9.66667e-06	133.322	0.6	6	4888.47	19814.5	2819.75	2000.42	0.00296545	0	554596	4.64767e-17	4.59818e-17	4.91142e-15	8.97002e-16	4.91149e-15	8.96925e-16	0.101472	0.0475993	0.0488786	79.3207	5.05163e-19	1.85537
0.2	0.02	0.1	9.66667e-06	133.322	0.6	6	8443.73	19814.5	2819.75	2000.42	0.00310598	0	554596	8.02779e-17	7.97095e-17	6.68387e-15	9.16973e-16	6.68396e-15	9.16928e-16	0.103856	0.0831743	0.0846083	72.4226	5.26196e-19	1.93262
0.2	0.02	0.1	9.66667e-06	133.322	0.6	6	11999	19814.5	2819.75	2000.42	0.00217419	0	554596	1.14079e-16	1.13525e-16	7.29251e-15	9.25366e-16	7.29256e-15	9.25341e-16	0.104654	0.118861	0.120401	67.9445	5.26036e-19	1.93203
0.2	0.02	0.1	9.66667e-06	133.322	0.6	7	1333.22	19814.5	2819.75	2000.42	0.00096458	168590	554596	1.26755e-17	1.25161e-17	6.79317e-16	9.19654e-16	6.79323e-16	9.19536e-16	0.0644611	0.0127412	0.0133042	114.502	2.70906e-19	0.994985
0.2	0.02	0.1	9.66667e-06	133.322	0.6	7	4888.47	19814.5	2819.75	2000.42	0.00281455	0	554596	4.64767e-17	4.60059e-17	4.91142e-15	1.0465e-15	4.91149e-15	1.04642e-15	0.101478	0.047643	0.0488889	81.4482	4.8809e-19	1.79266
0.2	0.02	0.1	9.66667e-06	133.322	0.6	7	8443.73	19814.5	2819.75	2000.42	0.00299769	0	554596	8.02779e-17	7.9727e-17	6.68387e-15	1.0698e-15	6.68396e-15	1.06975e-15	0.103857	0.0832045	0.0846154	73.6115	5.13819e-19	1.88716
0.2	0.02	0.1	9.66667e-06	133.322	0.6	7	11999	19814.5	2819.75	2000.42	0.00210044	0	554596	1.14079e-16	1.13537e-16	7.29251e-15	1.07959e-15	7.29256e-15	1.07957e-15	0.104655	0.118882	0.120406	68.6959	5.171e-19	1.89921
0.2	0.02	0.1	9.66667e-06	666.61	0.3	5	1333.22	17646.5	2730.41	2000.38	0.000970309	456483	554596	1.26755e-17	1.25188e-17	4.21477e-16	6.56896e-16	4.21441e-16	6.56721e-16	0.0468048	0.0128422	0.0133097	100.102	3.67722e-19	1.35057
0.2	0.02	0.1	9.66667e-06	666.61	0.3	5	4888.47	17646.5	2730.41	2000.38	0.00310544	0	554596	4.64767e-17	4.59721e-17	3.04725e-15	7.47502e-16	3.04701e-15	7.47369e-16	0.0881159	0.047691	0.0488759	74.3641	8.83744e-19	3.24582
0.2	0.02	0.1	9.66667e-06	666.61	0.3	5	8443.73	17646.5	2730.41	2000.38	0.00368422	0	554596	8.02779e-17	7.96546e-17	4.14696e-15	7.64144e-16	4.14662e-15	7.64064e-16	0.0963741	0.0831734	0.0845731	68.8525	1.0374e-18	3.81017
0.2	0.02	0.1	9.66667e-06	666.61	0.3	5	11999	17646.5	2730.41	2000.38	0.00342583	0	554596	1.14079e-16	1.13425e-16	4.52458e-15	7.71138e-16	4.5242e-15	7.71089e-16	0.0995169	0.118812	0.120323	65.8273	1.08662e-18	3.99094
0.2	0.02	0.1	9.66667e-06	666.61	0.3	6	1333.22	17646.5	2730.41	2000.38	0.000857093	455410	554596	1.26755e-17	1.25364e-17	4.21477e-16	7.88275e-16	4.21442e-16	7.88084e-16	0.0468973	0.0128769	0.0133183	106.244	3.64295e-19	1.33798
0.2	0.02	0.1	9.66667e-06	666.61	0.3	6	4888.47	17646.5	2730.41	2000.38	0.00295533	0	554596	4.64767e-17	4.59957e-17	3.04725e-15	8.97002e-16	3.04701e-15	8.96849e-16	0.0881331	0.0477321	0.0488861	76.3726	8.78282e-19	3.22576
0.2	0.02	0.1	9.66667e-06	666.61	0.3	6	8443.73	17646.5	2730.41	2000.38	0.00357887	0	554596	8.02779e-17	7.96713e-17	4.14696e-15	9.16973e-16	4.14663e-15	9.1688e-16	0.0963779	0.0832017	0.0845802	69.9168	1.0333e-18	3.7951
0.2	0.02	0.1	9.66667e-06	666.61	0.3	6	11999	17646.5	2730.41	2000.38	0.00335574	0	554596	1.14079e-16	1.13437e-16	4.52458e-15	9.25366e-16	4.5242e-15	9.25308e-16	0.0995182	0.118831	0.120328	66.4854	1.08366e-18	3.98006
0.2	0.02	0.1	9.66667e-06	666.61	0.3	7	1333.22	17646.5	2730.41	2000.38	0.000765692	454558	554596	1.26755e-17	1.25506e-17	4.21477e-16	9.19654e-16	4.21443e-16	9.19451e-16	0.0469758	0.0129065	0.0133255	112.099	3.61646e-19	1.32826
0.2	0.02	0.1	9.66667e-06	666.61	0.3	7	4888.47	17646.5	2730.41	2000.38	0.00281768	0	554596	4.64767e-17	4.60173e-17	3.04725e-15	1.0465e-15	3.04701e-15	1.04633e-15	0.0881492	0.0477705	0.0488956	78.3489	8.73318e-19	3.20753
0.2	0.02	0.1	9.66667e-06	666.61	0.3	7	8443.73	17646.5	2730.41	2000.38	0.00347874	0	554596	8.02779e-17	7.96872e-17	4.14696e-15	1.0698e-15	4.14663e-15	1.0697e-15	0.0963815	0.0832289	0.0845869	70.9713	1.02941e-18	3.78082
0.2	0.02	0.1	9.66667e-06	666.61	0.3	7	11999	17646.5	2730.41	2000.38	0.00328809	0	554596	1.14079e-16	1.13448e-16	4.52458e-15	1.07959e-15	4.5242e-15	1.07953e-15	0.0995195	0.118851	0.120333	67.1393	1.0808e-18	3.96957
0.2	0.02	0.1	9.66667e-06	666.61	0.45	5	1333.22	18774.6	2776.97	2000.4	0.000926041	456237	554596	1.26755e-17	1.25247e-17	5.4932e-16	6.56896e-16	5.49295e-16	6.56773e-16	0.0468286	0.0128504	0.013313	101.234	2.9788e-19	1.09406
0.2	0.02	0.1	9.66667e-06	666.61	0.45	5	4888.47	18774.6	2776.97	2000.4	0.00289031	0	554596	4.64767e-17	4.60006e-17	3.97155e-15	7.47502e-16	3.97139e-15	7.47407e-16	0.0881367	0.047728	0.048891	75.7849	7.29843e-19	2.68057
0.2	0.02	0.1	9.66667e-06	666.61	0.45	5	8443.73	18774.6	2776.97	2000.4	0.00330629	0	554596	8.02779e-17	7.96975e-17	5.40482e-15	7.64144e-16	5.4046e-15	7.64086e-16	0.0963899	0.0832234	0.0845995	70.0437	8.57039e-19	3.14774
0.2	0.02	0.1	9.66667e-06	666.61	0.45	5	11999	18774.6	2776.97	2000.4	0.00274676	0	554596	1.14079e-16	1.13487e-16	5.89698e-15	7.71138e-16	5.89672e-15	7.71103e-16	0.0995341	0.118872	0.120368	66.5049	8.95641e-19	3.28951
0.2	0.02	0.1	9.66667e-06	666.61	0.45	6	1333.22	18774.6	2776.97	2000.4	0.000818204	455229	554596	1.26755e-17	1.25416e-17	5.4932e-16	7.88275e-16	5.49297e-16	7.88142e-16	0.046919	0.0128844	0.0133212	107.413	2.90531e-19	1.06706
0.2	0.02	0.1	9.66667e-06	666.61	0.45	6	4888.47	18774.6	2776.97	2000.4	0.00274506	0	554596	4.64767e-17	4.60236e-17	3.97155e-15	8.97002e-16	3.97139e-15	8.96893e-16	0.0881538	0.0477687	0.0489008	77.8645	7.19088e-19	2.64107
0.2	0.02	0.1	9.66667e-06	666.61	0.45	6	8443.73	18774.6	2776.97	2000.4	0.00320181	0	554596	8.02779e-17	7.97142e-17	5.40482e-15	9.16973e-16	5.4046e-15	9.16905e-16	0.0963938	0.083252	0.0846064	71.1704	8.49097e-19	3.11857
0.2	0.02	0.1	9.66667e-06	666.61	0.45	6	11999	18774.6	2776.97	2000.4	0.0026766	0	554596	1.14079e-16	1.13498e-16	5.89698e-15	9.25366e-16	5.89672e-15	9.25325e-16	0.0995355	0.118892	0.120373	67.2073	8.89943e-19	3.26859
0.2	0.02	0.1	9.66667e-06	666.61	0.45	7	1333.22	18774.6	2776.97	2000.4	0.000730978	454395	554596	1.26755e-17	1.25553e-17	5.4932e-16	9.19654e-16	5.49297e-16	9.19512e-16	0.0469958	0.0129133	0.0133281	113.307	2.84637e-19	1.04542
0.2	0.02	0.1	9.66667e-06	666.61	0.45	7	4888.47	18774.6	2776.97	2000.4	0.00261203	0	554596	4.64767e-17	4.60447e-17	3.97155e-15	1.0465e-15	3.9714e-15	1.04638e-15	0.0881697	0.0478066	0.04891	79.9113	7.09255e-19	2.60495
0.2	0.02	0.1	9.66667e-06	666.61	0.45	7	8443.73	18774.6	2776.97	2000.4	0.00310273	0	554596	8.02779e-17	7.97301e-17	5.40482e-15	1.0698e-15	5.4046e-15	1.06972e-15	0.0963974	0.0832794	0.084613	72.2864	8.41564e-19	3.0909
0.2	0.02	0.1	9.66667e-06	666.61	0.45	7	11999	18774.6	2776.97	2000.4	0.00260907	0	554596	1.14079e-16	1.1351e-16	5.89698e-15	1.07959e-15	5.89672e-15	1.07955e-15	0.0995368	0.118912	0.120378	67.905	8.84447e-19	3.2484
0.2	0.02	0.1	9.66667e-06	666.61	0.6	5	1333.22	19814.5	2819.75	2000.42	0.0008876	455958	554596	1.26755e-17	1.25297e-17	6.79317e-16	6.56896e-16	6.79323e-16	6.56821e-16	0.0468499	0.0128577	0.0133158	102.285	2.13151e-19	0.782861
0.2	0.02	0.1	9.66667e-06	666.61	0.6	5	4888.47	19814.5	2819.75	2000.42	0.00270094	0	554596	4.64767e-17	4.60249e-17	4.91142e-15	7.47502e-16	4.91149e-15	7.47443e-16	0.0881553	0.0477607	0.0489041	77.1017	4.38462e-19	1.61039
0.2	0.02	0.1	9.66667e-06	666.61	0.6	5	8443.73	19814.5	2819.75	2000.42	0.00294075	0	554596	8.02779e-17	7.97359e-17	6.68387e-15	7.64144e-16	6.68396e-15	7.64109e-16	0.0964043	0.0832681	0.0846236	71.1204	4.87402e-19	1.79013
0.2	0.02	0.1	9.66667e-06	666.61	0.6	5	11999	19814.5	2819.75	2000.42	0.00204251	0	554596	1.14079e-16	1.13545e-16	7.29251e-15	7.71138e-16	7.29256e-15	7.71119e-16	0.09955	0.118927	0.120412	67.0274	4.98234e-19	1.82992
0.2	0.02	0.1	9.66667e-06	666.61	0.6	6	1333.22	19814.5	2819.75	2000.42	0.00078396	455022	554596	1.26755e-17	1.25461e-17	6.79317e-16	7.88275e-16	6.79325e-16	7.88194e-16	0.0469385	0.0128911	0.0133237	108.503	2.02001e-19	0.741911
0.2	0.02	0.1	9.66667e-06	666.61	0.6	6	4888.47	19814.5	2819.75	2000.42	0.00255828	0	554596	4.64767e-17	4.60477e-17	4.91142e-15	8.97002e-16	4.91149e-15	8.96935e-16	0.0881722	0.0478011	0.0489136	79.2578	4.22346e-19	1.5512
0.2	0.02	0.1	9.66667e-06	666.61	0.6	6	8443.73	19814.5	2819.75	2000.42	0.00283516	0	554596	8.02779e-17	7.9753e-17	6.68387e-15	9.16973e-16	6.68396e-15	9.16932e-16	0.0964083	0.0832973	0.0846305	72.3158	4.75329e-19	1.74579
0.2	0.02	0.1	9.66667e-06	666.61	0.6	6	11999	19814.5	2819.75	2000.42	0.00197025	0	554596	1.14079e-16	1.13557e-16	7.29251e-15	9.25366e-16	7.29256e-15	9.25343e-16	0.0995515	0.118948	0.120417	67.7794	4.89455e-19	1.79767
0.2	0.02	0.1	9.66667e-06	666.61	0.6	7	1333.22	19814.5	2819.75	2000.42	0.000700036	454218	554596	1.26755e-17	1.25594e-17	6.79317e-16	9.19654e-16	6.79326e-16	9.19568e-16	0.047014	0.0129195	0.0133303	114.438	1.92962e-19	0.708714
0.2	0.02	0.1	9.66667e-06	666.61	0.6	7	4888.47	19814.5	2819.75	2000.42	0.00242782	0	554596	4.64767e-17	4.60685e-17	4.91142e-15	1.0465e-15	4.9115e-15	1.04643e-15	0.088188	0.0478389	0.0489225	81.3803	4.07598e-19	1.49703
0.2	0.02	0.1	9.66667e-06	666.61	0.6	7	8443.73	19814.5	2819.75	2000.42	0.00273528	0	554596	8.02779e-17	7.97691e-17	6.68387e-15	1.0698e-15	6.68396e-15	1.06976e-15	0.096412	0.0833253	0.0846371	73.4997	4.63892e-19	1.70379
0.2	0.02	0.1	9.66667e-06	666.61	0.6	7	11999	19814.5	2819.75	2000.42	0.00190093	0	554596	1.14079e-16	1.13569e-16	7.29251e-15	1.07959e-15	7.29256e-15	1.07957e-15	0.0995529	0.118969	0.120422	68.5259	4.81003e-19	1.76663
0.2	0.02	0.1	9.66667e-06	1199.9	0.3	5	1333.22	17646.5	2730.41	2000.38	0.000791323	550700	554596	1.26755e-17	1.25475e-17	4.21477e-16	6.56896e-16	4.21442e-16	6.56753e-16	0.0382676	0.0129444	0.0133264	100.175	3.05461e-19	1.1219
0.2	0.02	0.1	9.66667e-06	1199.9	0.3	5	4888.47	17646.5	2730.41	2000.38	0.00276671	0	554596	4.64767e-17	4.60262e-17	3.04725e-15	7.47502e-16	3.04701e-15	7.47383e-16	0.0787466	0.0478448	0.0489041	74.3345	8.1094e-19	2.97843
0.2	0.02	0.1	9.66667e-06	1199.9	0.3	5	8443.73	17646.5	2730.41	2000.38	0.00341908	0	554596	8.02779e-17	7.96966e-17	4.14696e-15	7.64144e-16	4.14663e-15	7.6407e-16	0.0901161	0.0832844	0.0845942	68.8009	9.87076e-19	3.62534
0.2	0.02	0.1	9.66667e-06	1199.9	0.3	5	11999	17646.5	2730.41	2000.38	0.00321527	0	554596	1.14079e-16	1.13458e-16	4.52458e-15	7.71138e-16	4.5242e-15	7.71091e-16	0.0949557	0.118895	0.12034	65.7458	1.04912e-18	3.85321
0.2	0.02	0.1	9.66667e-06	1199.9	0.3	6	1333.22	17646.5	2730.41	2000.38	0.000698719	550507	554596	1.26755e-17	1.25619e-17	4.21477e-16	7.88275e-16	4.21443e-16	7.88119e-16	0.0383307	0.0129729	0.0133334	106.32	3.02576e-19	1.1113
0.2	0.02	0.1	9.66667e-06	1199.9	0.3	6	4888.47	17646.5	2730.41	2000.38	0.00263299	0	554596	4.64767e-17	4.60472e-17	3.04725e-15	8.97002e-16	3.04701e-15	8.96866e-16	0.0787661	0.0478814	0.0489132	76.3401	8.06095e-19	2.96063
0.2	0.02	0.1	9.66667e-06	1199.9	0.3	6	8443.73	17646.5	2730.41	2000.38	0.00332107	0	554596	8.02779e-17	7.97122e-17	4.14696e-15	9.16973e-16	4.14663e-15	9.16886e-16	0.0901213	0.0833108	0.0846008	69.8627	9.83261e-19	3.61133
0.2	0.02	0.1	9.66667e-06	1199.9	0.3	6	11999	17646.5	2730.41	2000.38	0.003149	0	554596	1.14079e-16	1.13469e-16	4.52458e-15	9.25366e-16	4.5242e-15	9.25311e-16	0.0949576	0.118914	0.120344	66.4016	1.04631e-18	3.84289
0.2	0.02	0.1	9.66667e-06	1199.9	0.3	7	1333.22	17646.5	2730.41	2000.38	0.000624004	550328	554596	1.26755e-17	1.25736e-17	4.21477e-16	9.19654e-16	4.21444e-16	9.19488e-16	0.0383844	0.0129971	0.0133393	112.176	3.00341e-19	1.1031
0.2	0.02	0.1	9.66667e-06	1199.9	0.3	7	4888.47	17646.5	2730.41	2000.38	0.00251035	0	554596	4.64767e-17	4.60666e-17	3.04725e-15	1.0465e-15	3.04702e-15	1.04635e-15	0.0787842	0.0479157	0.0489217	78.3137	8.01693e-19	2.94446
0.2	0.02	0.1	9.66667e-06	1199.9	0.3	7	8443.73	17646.5	2730.41	2000.38	0.00322791	0	554596	8.02779e-17	7.9727e-17	4.14696e-15	1.0698e-15	4.14663e-15	1.0697e-15	0.0901263	0.0833361	0.084607	70.9147	9.79647e-19	3.59805
0.2	0.02	0.1	9.66667e-06	1199.9	0.3	7	11999	17646.5	2730.41	2000.38	0.00308504	0	554596	1.14079e-16	1.1348e-16	4.52458e-15	1.07959e-15	4.5242e-15	1.07953e-15	0.0949595	0.118933	0.120349	67.0532	1.0436e-18	3.83293
0.2	0.02	0.1	9.66667e-06	1199.9	0.45	5	1333.22	18774.6	2776.97	2000.4	0.000754431	550648	554596	1.26755e-17	1.25524e-17	5.4932e-16	6.56896e-16	5.49297e-16	6.56796e-16	0.0382843	0.0129511	0.013329	101.304	2.46077e-19	0.903795
0.2	0.02	0.1	9.66667e-06	1199.9	0.45	5	4888.47	18774.6	2776.97	2000.4	0.00257173	0	554596	4.64767e-17	4.60518e-17	3.97155e-15	7.47502e-16	3.9714e-15	7.47417e-16	0.0787696	0.0478779	0.0489179	75.7449	6.63672e-19	2.43754
0.2	0.02	0.1	9.66667e-06	1199.9	0.45	5	8443.73	18774.6	2776.97	2000.4	0.00305783	0	554596	8.02779e-17	7.97371e-17	5.40482e-15	7.64144e-16	5.4046e-15	7.6409e-16	0.0901346	0.0833313	0.0846195	69.9701	8.10245e-19	2.97587
0.2	0.02	0.1	9.66667e-06	1199.9	0.45	5	11999	18774.6	2776.97	2000.4	0.00254946	0	554596	1.14079e-16	1.13518e-16	5.89698e-15	7.71138e-16	5.89672e-15	7.71105e-16	0.0949748	0.118953	0.120384	66.3873	8.60417e-19	3.16015
0.2	0.02	0.1	9.66667e-06	1199.9	0.45	6	1333.22	18774.6	2776.97	2000.4	0.000666274	550465	554596	1.26755e-17	1.25662e-17	5.4932e-16	7.88275e-16	5.49298e-16	7.88166e-16	0.038346	0.012979	0.0133358	107.484	2.40007e-19	0.8815
0.2	0.02	0.1	9.66667e-06	1199.9	0.45	6	4888.47	18774.6	2776.97	2000.4	0.00244234	0	554596	4.64767e-17	4.60724e-17	3.97155e-15	8.97002e-16	3.9714e-15	8.96905e-16	0.0787888	0.0479142	0.0489266	77.821	6.541e-19	2.40238
0.2	0.02	0.1	9.66667e-06	1199.9	0.45	6	8443.73	18774.6	2776.97	2000.4	0.00296067	0	554596	8.02779e-17	7.97527e-17	5.40482e-15	9.16973e-16	5.4046e-15	9.1691e-16	0.0901398	0.083358	0.0846259	71.0933	8.02849e-19	2.94871
0.2	0.02	0.1	9.66667e-06	1199.9	0.45	6	11999	18774.6	2776.97	2000.4	0.00248322	0	554596	1.14079e-16	1.13529e-16	5.89698e-15	9.25366e-16	5.89672e-15	9.25327e-16	0.0949768	0.118973	0.120388	67.0863	8.55008e-19	3.14028
0.2	0.02	0.1	9.66667e-06	1199.9	0.45	7	1333.22	18774.6	2776.97	2000.4	0.000595011	550292	554596	1.26755e-17	1.25774e-17	5.4932e-16	9.19654e-16	5.49299e-16	9.19538e-16	0.0383985	0.0130028	0.0133414	113.379	2.35138e-19	0.863617
0.2	0.02	0.1	9.66667e-06	1199.9	0.45	7	4888.47	18774.6	2776.97	2000.4	0.00232382	0	554596	4.64767e-17	4.60912e-17	3.97155e-15	1.0465e-15	3.9714e-15	1.04639e-15	0.0788067	0.047948	0.0489347	79.8642	6.45348e-19	2.37024
0.2	0.02	0.1	9.66667e-06	1199.9	0.45	7	8443.73	18774.6	2776.97	2000.4	0.00286853	0	554596	8.02779e-17	7.97675e-17	5.40482e-15	1.0698e-15	5.4046e-15	1.06973e-15	0.0901449	0.0833836	0.0846321	72.2058	7.95834e-19	2.92294
0.2	0.02	0.1	9.66667e-06	1199.9	0.45	7	11999	18774.6	2776.97	2000.4	0.00241948	0	554596	1.14079e-16	1.1354e-16	5.89698e-15	1.07959e-15	5.89672e-15	1.07955e-15	0.0949787	0.118992	0.120393	67.7806	8.49791e-19	3.12112
0.2	0.02	0.1	9.66667e-06	1199.9	0.6	5	1333.22	19814.5	2819.75	2000.42	0.000722188	550588	554596	1.26755e-17	1.25566e-17	6.79317e-16	6.56896e-16	6.79325e-16	6.56835e-16	0.0382993	0.0129572	0.0133314	102.349	1.70933e-19	0.627805
0.2	0.02	0.1	9.66667e-06	1199.9	0.6	5	4888.47	19814.5	2819.75	2000.42	0.0023987	0	554596	4.64767e-17	4.60738e-17	4.91142e-15	7.47502e-16	4.9115e-15	7.4745e-16	0.0787901	0.0479072	0.0489298	77.0499	3.78402e-19	1.3898
0.2	0.02	0.1	9.66667e-06	1199.9	0.6	5	8443.73	19814.5	2819.75	2000.42	0.00270599	0	554596	8.02779e-17	7.97736e-17	6.68387e-15	7.64144e-16	6.68396e-15	7.64111e-16	0.0901514	0.0833734	0.0846427	71.0224	4.43877e-19	1.63028
0.2	0.02	0.1	9.66667e-06	1199.9	0.6	5	11999	19814.5	2819.75	2000.42	0.00185628	0	554596	1.14079e-16	1.13574e-16	7.29251e-15	7.71138e-16	7.29257e-15	7.7112e-16	0.0949925	0.119006	0.120427	66.8707	4.65117e-19	1.70829
0.2	0.02	0.1	9.66667e-06	1199.9	0.6	6	1333.22	19814.5	2819.75	2000.42	0.000637504	550421	554596	1.26755e-17	1.25699e-17	6.79317e-16	7.88275e-16	6.79326e-16	7.88209e-16	0.0383598	0.0129845	0.0133379	108.568	1.61776e-19	0.594173
0.2	0.02	0.1	9.66667e-06	1199.9	0.6	6	4888.47	19814.5	2819.75	2000.42	0.00227164	0	554596	4.64767e-17	4.60941e-17	4.91142e-15	8.97002e-16	4.9115e-15	8.96943e-16	0.0788092	0.0479432	0.0489383	79.2016	3.64045e-19	1.33707
0.2	0.02	0.1	9.66667e-06	1199.9	0.6	6	8443.73	19814.5	2819.75	2000.42	0.00260782	0	554596	8.02779e-17	7.97894e-17	6.68387e-15	9.16973e-16	6.68397e-15	9.16935e-16	0.0901568	0.0834006	0.0846491	72.2131	4.32631e-19	1.58897
0.2	0.02	0.1	9.66667e-06	1199.9	0.6	6	11999	19814.5	2819.75	2000.42	0.00178812	0	554596	1.14079e-16	1.13586e-16	7.29251e-15	9.25366e-16	7.29257e-15	9.25345e-16	0.0949946	0.119027	0.120432	67.6179	4.56787e-19	1.67769
0.2	0.02	0.1	9.66667e-06	1199.9	0.6	7	1333.22	19814.5	2819.75	2000.42	0.000568973	550250	554596	1.26755e-17	1.25808e-17	6.79317e-16	9.19654e-16	6.79327e-16	9.19584e-16	0.0384114	0.0130079	0.0133433	114.503	1.54354e-19	0.566914
0.2	0.02	0.1	9.66667e-06	1199.9	0.6	7	4888.47	19814.5	2819.75	2000.42	0.00215543	0	554596	4.64767e-17	4.61126e-17	4.91142e-15	1.0465e-15	4.9115e-15	1.04644e-15	0.078827	0.0479768	0.0489462	81.3196	3.50904e-19	1.2888
0.2	0.02	0.1	9.66667e-06	1199.9	0.6	7	8443.73	19814.5	2819.75	2000.42	0.00251497	0	554596	8.02779e-17	7.98045e-17	6.68387e-15	1.0698e-15	6.68397e-15	1.06976e-15	0.0901619	0.0834267	0.0846552	73.3922	4.21977e-19	1.54984
0.2	0.02	0.1	9.66667e-06	1199.9	0.6	7	11999	19814.5	2819.75	2000.42	0.00172275	0	554596	1.14079e-16	1.13597e-16	7.29251e-15	1.07959e-15	7.29257e-15	1.07957e-15	0.0949966	0.119046	0.120436	68.3595	4.48767e-19	1.64823
0.2	0.02	0.1	1.23333e-05	133.322	0.3	5	1333.22	29735.2	2450.89	2000.21	0.000983621	29316.9	596484	2.63254e-17	2.59877e-17	8.72727e-16	1.36429e-15	8.72716e-16	1.36386e-15	0.0458664	0.0127075	0.0133058	76.6579	7.85504e-19	2.67893
0.2	0.02	0.1	1.23333e-05	133.322	0.3	5	4888.47	29735.2	2450.89	2000.21	0.00279376	0	596484	9.65264e-17	9.55694e-17	6.30977e-15	1.55247e-15	6.3097e-15	1.55219e-15	0.0689755	0.0476497	0.0489007	55.1388	1.29815e-18	4.42731
0.2	0.02	0.1	1.23333e-05	133.322	0.3	5	8443.73	29735.2	2450.89	2000.21	0.00322923	0	596484	1.66727e-16	1.65596e-16	8.58686e-15	1.58703e-15	8.58677e-15	1.58688e-15	0.0704755	0.0832181	0.0846071	50.7395	1.3727e-18	4.68154
0.2	0.02	0.1	1.23333e-05	133.322	0.3	5	11999	29735.2	2450.89	2000.21	0.0031886	0	596484	2.36929e-16	2.35738e-16	9.36878e-15	1.60156e-15	9.36867e-15	1.60146e-15	0.0709762	0.118884	0.120342	48.6688	1.39758e-18	4.76639
0.2	0.02	0.1	1.23333e-05	133.322	0.3	6	1333.22	29735.2	2450.89	2000.21	0.000861104	3366.14	596484	2.63254e-17	2.60284e-17	8.72727e-16	1.63715e-15	8.72717e-16	1.63668e-15	0.0459791	0.0127527	0.0133154	81.7009	7.78137e-19	2.65381
0.2	0.02	0.1	1.23333e-05	133.322	0.3	6	4888.47	29735.2	2450.89	2000.21	0.00264226	0	596484	9.65264e-17	9.56199e-17	6.30977e-15	1.86296e-15	6.3097e-15	1.86265e-15	0.0689796	0.0476965	0.0489109	56.8015	1.28557e-18	4.38437
0.2	0.02	0.1	1.23333e-05	133.322	0.3	6	8443.73	29735.2	2450.89	2000.21	0.00312764	0	596484	1.66727e-16	1.6563e-16	8.58686e-15	1.90444e-15	8.58678e-15	1.90426e-15	0.0704762	0.0832485	0.0846138	51.6187	1.3639e-18	4.65152
0.2	0.02	0.1	1.23333e-05	133.322	0.3	6	11999	29735.2	2450.89	2000.21	0.00311996	0	596484	2.36929e-16	2.35761e-16	9.36878e-15	1.92187e-15	9.36867e-15	1.92176e-15	0.0709765	0.118904	0.120347	49.2168	1.39138e-18	4.74525
0.2	0.02	0.1	1.23333e-05	133.322	0.3	7	1333.22	29735.2	2450.89	2000.21	0.000763825	0	596484	2.63254e-17	2.60607e-17	8.72727e-16	1.91001e-15	8.72718e-16	1.90951e-15	0.0460736	0.0127907	0.0133234	86.4897	7.72687e-19	2.63522
0.2	0.02	0.1	1.23333e-05	133.322	0.3	7	4888.47	29735.2	2450.89	2000.21	0.00250473	0	596484	9.65264e-17	9.56657e-17	6.30977e-15	2.17346e-15	6.30971e-15	2.1731e-15	0.0689833	0.0477398	0.0489203	58.4347	1.27425e-18	4.3458
0.2	0.02	0.1	1.23333e-05	133.322	0.3	7	8443.73	29735.2	2450.89	2000.21	0.00303156	0	596484	1.66727e-16	1.65662e-16	8.58686e-15	2.22185e-15	8.58678e-15	2.22164e-15	0.0704769	0.0832775	0.0846202	52.4891	1.35561e-18	4.62326
0.2	0.02	0.1	1.23333e-05	133.322	0.3	7	11999	29735.2	2450.89	2000.21	0.00305385	0	596484	2.36929e-16	2.35783e-16	9.36878e-15	2.24219e-15	9.36867e-15	2.24205e-15	0.0709767	0.118925	0.120351	49.761	1.38542e-18	4.72493
0.2	0.02	0.1	1.23333e-05	133.322	0.45	5	1333.22	31501.4	2477.68	2000.23	0.000945895	23211.3	596484	2.63254e-17	2.59991e-17	1.108e-15	1.36429e-15	1.10801e-15	1.36397e-15	0.0458905	0.0127169	0.0133087	77.5441	6.43436e-19	2.19441
0.2	0.02	0.1	1.23333e-05	133.322	0.45	5	4888.47	31501.4	2477.68	2000.23	0.00263243	0	596484	9.65264e-17	9.56174e-17	8.01078e-15	1.55247e-15	8.01084e-15	1.55226e-15	0.0689804	0.0476853	0.0489119	56.2386	1.06041e-18	3.6165
0.2	0.02	0.1	1.23333e-05	133.322	0.45	5	8443.73	31501.4	2477.68	2000.23	0.00298674	0	596484	1.66727e-16	1.65659e-16	1.09017e-14	1.58703e-15	1.09018e-14	1.58691e-15	0.0704798	0.0832612	0.0846234	51.739	1.1104e-18	3.78697
0.2	0.02	0.1	1.23333e-05	133.322	0.45	5	11999	31501.4	2477.68	2000.23	0.0028155	0	596484	2.36929e-16	2.35817e-16	1.18945e-14	1.60156e-15	1.18945e-14	1.60148e-15	0.0709815	0.11893	0.120366	49.4554	1.12789e-18	3.84662
0.2	0.02	0.1	1.23333e-05	133.322	0.45	6	1333.22	31501.4	2477.68	2000.23	0.000827709	0	596484	2.63254e-17	2.60385e-17	1.108e-15	1.63715e-15	1.10801e-15	1.6368e-15	0.046001	0.0127612	0.0133179	82.6282	6.28253e-19	2.14264
0.2	0.02	0.1	1.23333e-05	133.322	0.45	6	4888.47	31501.4	2477.68	2000.23	0.00248415	0	596484	9.65264e-17	9.5667e-17	8.01078e-15	1.86296e-15	8.01084e-15	1.86272e-15	0.0689845	0.0477318	0.0489218	57.9672	1.0386e-18	3.5421
0.2	0.02	0.1	1.23333e-05	133.322	0.45	6	8443.73	31501.4	2477.68	2000.23	0.00288459	0	596484	1.66727e-16	1.65693e-16	1.09017e-14	1.90444e-15	1.09018e-14	1.9043e-15	0.0704805	0.0832921	0.0846301	52.6769	1.09511e-18	3.73484
0.2	0.02	0.1	1.23333e-05	133.322	0.45	6	11999	31501.4	2477.68	2000.23	0.00274513	0	596484	2.36929e-16	2.35841e-16	1.18945e-14	1.92187e-15	1.18945e-14	1.92178e-15	0.0709818	0.118952	0.12037	50.0499	1.11703e-18	3.80958
0.2	0.02	0.1	1.23333e-05	133.322	0.45	7	1333.22	31501.4	2477.68	2000.23	0.000733762	0	596484	2.63254e-17	2.60699e-17	1.108e-15	1.91001e-15	1.10801e-15	1.90964e-15	0.0460939	0.0127986	0.0133256	87.4586	6.16437e-19	2.10234
0.2	0.02	0.1	1.23333e-05	133.322	0.45	7	4888.47	31501.4	2477.68	2000.23	0.00234974	0	596484	9.65264e-17	9.57121e-17	8.01078e-15	2.17346e-15	8.01085e-15	2.17319e-15	0.0689882	0.0477747	0.048931	59.6654	1.01889e-18	3.4749
0.2	0.02	0.1	1.23333e-05	133.322	0.45	7	8443.73	31501.4	2477.68	2000.23	0.00278823	0	596484	1.66727e-16	1.65726e-16	1.09017e-14	2.22185e-15	1.09018e-14	2.22169e-15	0.0704812	0.0833216	0.0846364	53.6053	1.08071e-18	3.68571
0.2	0.02	0.1	1.23333e-05	133.322	0.45	7	11999	31501.4	2477.68	2000.23	0.00267755	0	596484	2.36929e-16	2.35864e-16	1.18945e-14	2.24219e-15	1.18945e-14	2.24208e-15	0.070982	0.118973	0.120375	50.6401	1.1066e-18	3.774
0.2	0.02	0.1	1.23333e-05	133.322	0.6	5	1333.22	33089.4	2501.76	2000.25	0.000912291	18318.8	596484	2.63254e-17	2.60093e-17	1.35189e-15	1.36429e-15	1.35193e-15	1.36408e-15	0.0459123	0.0127254	0.0133112	78.377	4.95297e-19	1.68919
0.2	0.02	0.1	1.23333e-05	133.322	0.6	5	4888.47	33089.4	2501.76	2000.25	0.00248913	0	596484	9.65264e-17	9.56595e-17	9.77409e-15	1.55247e-15	9.77438e-15	1.55233e-15	0.0689849	0.0477171	0.0489216	57.2737	7.27971e-19	2.48272
0.2	0.02	0.1	1.23333e-05	133.322	0.6	5	8443.73	33089.4	2501.76	2000.25	0.00275853	0	596484	1.66727e-16	1.65716e-16	1.33014e-14	1.58703e-15	1.33018e-14	1.58695e-15	0.0704836	0.0833	0.0846381	52.6741	7.15821e-19	2.44128
0.2	0.02	0.1	1.23333e-05	133.322	0.6	5	11999	33089.4	2501.76	2000.25	0.00244258	0	596484	2.36929e-16	2.35891e-16	1.45126e-14	1.60156e-15	1.4513e-14	1.60151e-15	0.0709863	0.118973	0.120388	50.1615	7.13664e-19	2.43393
0.2	0.02	0.1	1.23333e-05	133.322	0.6	6	1333.22	33089.4	2501.76	2000.25	0.000797611	0	596484	2.63254e-17	2.60477e-17	1.35189e-15	1.63715e-15	1.35193e-15	1.63692e-15	0.0460211	0.0127691	0.0133202	83.5064	4.72408e-19	1.61113
0.2	0.02	0.1	1.23333e-05	133.322	0.6	6	4888.47	33089.4	2501.76	2000.25	0.00234233	0	596484	9.65264e-17	9.57089e-17	9.77409e-15	1.86296e-15	9.77438e-15	1.8628e-15	0.0689889	0.0477636	0.0489314	59.0754	6.96598e-19	2.37572
0.2	0.02	0.1	1.23333e-05	133.322	0.6	6	8443.73	33089.4	2501.76	2000.25	0.00265424	0	596484	1.66727e-16	1.65752e-16	1.33014e-14	1.90444e-15	1.33018e-14	1.90434e-15	0.0704844	0.0833318	0.0846448	53.6795	6.93368e-19	2.36471
0.2	0.02	0.1	1.23333e-05	133.322	0.6	6	11999	33089.4	2501.76	2000.25	0.00236885	0	596484	2.36929e-16	2.35916e-16	1.45126e-14	1.92187e-15	1.4513e-14	1.92181e-15	0.0709866	0.118996	0.120393	50.8111	6.97362e-19	2.37833
0.2	0.02	0.1	1.23333e-05	133.322	0.6	7	1333.22	33089.4	2501.76	2000.25	0.000706409	0	596484	2.63254e-17	2.60783e-17	1.35189e-15	1.91001e-15	1.35193e-15	1.90976e-15	0.0461126	0.0128059	0.0133276	88.3816	4.5432e-19	1.54944
0.2	0.02	0.1	1.23333e-05	133.322	0.6	7	4888.47	33089.4	2501.76	2000.25	0.00220956	0	596484	9.65264e-17	9.57536e-17	9.77409e-15	2.17346e-15	9.77438e-15	2.17328e-15	0.0689927	0.0478065	0.0489404	60.8456	6.68244e-19	2.27902
0.2	0.02	0.1	1.23333e-05	133.322	0.6	7	8443.73	33089.4	2501.76	2000.25	0.00255614	0	596484	1.66727e-16	1.65785e-16	1.33014e-14	2.22185e-15	1.33018e-14	2.22174e-15	0.0704851	0.083362	0.0846512	54.6746	6.72242e-19	2.29266
0.2	0.02	0.1	1.23333e-05	133.322	0.6	7	11999	33089.4	2501.76	2000.25	0.00229825	0	596484	2.36929e-16	2.35941e-16	1.45126e-14	2.24219e-15	1.4513e-14	2.24211e-15	0.0709868	0.119018	0.120397	51.4559	6.81732e-19	2.32502
0.2	0.02	0.1	1.23333e-05	666.61	0.3	5	1333.22	29735.2	2450.89	2000.21	0.000707518	463567	596484	2.63254e-17	2.60822e-17	8.72727e-16	1.36429e-15	8.72718e-16	1.36398e-15	0.0330254	0.0129013	0.0133322	76.636	5.66207e-19	1.93103
0.2	0.02	0.1	1.23333e-05	666.61	0.3	5	4888.47	29735.2	2450.89	2000.21	0.0024315	0	596484	9.65264e-17	9.56922e-17	6.30977e-15	1.55247e-15	6.30971e-15	1.55223e-15	0.060156	0.0478395	0.0489308	55.1222	1.13404e-18	3.86761
0.2	0.02	0.1	1.23333e-05	666.61	0.3	5	8443.73	29735.2	2450.89	2000.21	0.00298766	0	596484	1.66727e-16	1.65677e-16	8.58686e-15	1.58703e-15	8.58678e-15	1.58689e-15	0.0655014	0.0833348	0.0846263	50.7174	1.27676e-18	4.35435
0.2	0.02	0.1	1.23333e-05	666.61	0.3	5	11999	29735.2	2450.89	2000.21	0.00300833	0	596484	2.36929e-16	2.35798e-16	9.36878e-15	1.60156e-15	9.36868e-15	1.60147e-15	0.0675523	0.118967	0.120356	48.6354	1.3302e-18	4.5366
0.2	0.02	0.1	1.23333e-05	666.61	0.3	6	1333.22	29735.2	2450.89	2000.21	0.000618905	462169	596484	2.63254e-17	2.61116e-17	8.72727e-16	1.63715e-15	8.72719e-16	1.63681e-15	0.0330848	0.0129341	0.0133392	81.6789	5.60531e-19	1.91167
0.2	0.02	0.1	1.23333e-05	666.61	0.3	6	4888.47	29735.2	2450.89	2000.21	0.00229982	0	596484	9.65264e-17	9.57361e-17	6.30977e-15	1.86296e-15	6.30971e-15	1.86269e-15	0.0601669	0.0478801	0.0489397	56.7832	1.12321e-18	3.83066
0.2	0.02	0.1	1.23333e-05	666.61	0.3	6	8443.73	29735.2	2450.89	2000.21	0.00289352	0	596484	1.66727e-16	1.65708e-16	8.58686e-15	1.90444e-15	8.58678e-15	1.90427e-15	0.0655038	0.083363	0.0846326	51.5955	1.26862e-18	4.32659
0.2	0.02	0.1	1.23333e-05	666.61	0.3	6	11999	29735.2	2450.89	2000.21	0.00294329	0	596484	2.36929e-16	2.3582e-16	9.36878e-15	1.92187e-15	9.36868e-15	1.92176e-15	0.0675531	0.118987	0.12036	49.1823	1.32432e-18	4.51655
0.2	0.02	0.1	1.23333e-05	666.61	0.3	7	1333.22	29735.2	2450.89	2000.21	0.000548614	461102	596484	2.63254e-17	2.6135e-17	8.72727e-16	1.91001e-15	8.7272e-16	1.90965e-15	0.0331347	0.0129618	0.013345	86.4669	5.56299e-19	1.89724
0.2	0.02	0.1	1.23333e-05	666.61	0.3	7	4888.47	29735.2	2450.89	2000.21	0.00218026	0	596484	9.65264e-17	9.5776e-17	6.30977e-15	2.17346e-15	6.30971e-15	2.17315e-15	0.060177	0.0479177	0.0489479	58.4148	1.11347e-18	3.79746
0.2	0.02	0.1	1.23333e-05	666.61	0.3	7	8443.73	29735.2	2450.89	2000.21	0.0028045	0	596484	1.66727e-16	1.65738e-16	8.58686e-15	2.22185e-15	8.58678e-15	2.22165e-15	0.0655061	0.0833899	0.0846385	52.4647	1.26096e-18	4.30046
0.2	0.02	0.1	1.23333e-05	666.61	0.3	7	11999	29735.2	2450.89	2000.21	0.00288065	0	596484	2.36929e-16	2.35841e-16	9.36878e-15	2.24219e-15	9.36868e-15	2.24206e-15	0.0675539	0.119006	0.120365	49.7256	1.31867e-18	4.49727
0.2	0.02	0.1	1.23333e-05	666.61	0.45	5	1333.22	31501.4	2477.68	2000.23	0.000679735	463257	596484	2.63254e-17	2.60906e-17	1.108e-15	1.36429e-15	1.10801e-15	1.36406e-15	0.0330384	0.0129081	0.0133343	77.5244	4.58986e-19	1.56535
0.2	0.02	0.1	1.23333e-05	666.61	0.45	5	4888.47	31501.4	2477.68	2000.23	0.00228934	0	596484	9.65264e-17	9.57342e-17	8.01078e-15	1.55247e-15	8.01085e-15	1.55229e-15	0.0601662	0.0478705	0.0489407	56.2187	9.1069e-19	3.10587
0.2	0.02	0.1	1.23333e-05	666.61	0.45	5	8443.73	31501.4	2477.68	2000.23	0.00275841	0	596484	1.66727e-16	1.65736e-16	1.09017e-14	1.58703e-15	1.09018e-14	1.58692e-15	0.0655081	0.0833748	0.0846417	51.7087	1.02084e-18	3.48155
0.2	0.02	0.1	1.23333e-05	666.61	0.45	5	11999	31501.4	2477.68	2000.23	0.00264501	0	596484	2.36929e-16	2.35874e-16	1.18945e-14	1.60156e-15	1.18945e-14	1.60149e-15	0.0675589	0.119012	0.120379	49.4082	1.06434e-18	3.6299
0.2	0.02	0.1	1.23333e-05	666.61	0.45	6	1333.22	31501.4	2477.68	2000.23	0.000594299	461977	596484	2.63254e-17	2.61191e-17	1.108e-15	1.63715e-15	1.10801e-15	1.6369e-15	0.0330967	0.0129404	0.013341	82.6083	4.47751e-19	1.52704
0.2	0.02	0.1	1.23333e-05	666.61	0.45	6	4888.47	31501.4	2477.68	2000.23	0.00216043	0	596484	9.65264e-17	9.57774e-17	8.01078e-15	1.86296e-15	8.01085e-15	1.86276e-15	0.0601771	0.0479108	0.0489493	57.9454	8.91797e-19	3.04144
0.2	0.02	0.1	1.23333e-05	666.61	0.45	6	8443.73	31501.4	2477.68	2000.23	0.00266377	0	596484	1.66727e-16	1.65768e-16	1.09017e-14	1.90444e-15	1.09018e-14	1.90431e-15	0.0655105	0.0834035	0.0846479	52.6451	1.00668e-18	3.43326
0.2	0.02	0.1	1.23333e-05	666.61	0.45	6	11999	31501.4	2477.68	2000.23	0.00257836	0	596484	2.36929e-16	2.35897e-16	1.18945e-14	1.92187e-15	1.18945e-14	1.92179e-15	0.0675598	0.119032	0.120383	50.0013	1.05404e-18	3.59475
0.2	0.02	0.1	1.23333e-05	666.61	0.45	7	1333.22	31501.4	2477.68	2000.23	0.000526466	460932	596484	2.63254e-17	2.61418e-17	1.108e-15	1.91001e-15	1.10801e-15	1.90974e-15	0.0331457	0.0129675	0.0133466	87.4373	4.38999e-19	1.49719
0.2	0.02	0.1	1.23333e-05	666.61	0.45	7	4888.47	31501.4	2477.68	2000.23	0.00204356	0	596484	9.65264e-17	9.58166e-17	8.01078e-15	2.17346e-15	8.01085e-15	2.17323e-15	0.0601871	0.0479482	0.0489573	59.6418	8.74731e-19	2.98324
0.2	0.02	0.1	1.23333e-05	666.61	0.45	7	8443.73	31501.4	2477.68	2000.23	0.00257448	0	596484	1.66727e-16	1.65798e-16	1.09017e-14	2.22185e-15	1.09018e-14	2.2217e-15	0.0655129	0.0834309	0.0846538	53.572	9.93341e-19	3.38775
0.2	0.02	0.1	1.23333e-05	666.61	0.45	7	11999	31501.4	2477.68	2000.23	0.00251435	0	596484	2.36929e-16	2.35919e-16	1.18945e-14	2.24219e-15	1.18945e-14	2.24209e-15	0.0675606	0.119052	0.120388	50.5901	1.04414e-18	3.56098
0.2	0.02	0.1	1.23333e-05	666.61	0.6	5	1333.22	33089.4	2501.76	2000.25	0.000654869	463019	596484	2.63254e-17	2.6098e-17	1.35189e-15	1.36429e-15	1.35193e-15	1.36414e-15	0.0330502	0.0129144	0.0133362	78.3589	3.43505e-19	1.17151
0.2	0.02	0.1	1.23333e-05	666.61	0.6	5	4888.47	33089.4	2501.76	2000.25	0.00216243	0	596484	9.65264e-17	9.57711e-17	9.77409e-15	1.55247e-15	9.77438e-15	1.55235e-15	0.0601754	0.0478982	0.0489493	57.2499	5.91818e-19	2.01837
0.2	0.02	0.1	1.23333e-05	666.61	0.6	5	8443.73	33089.4	2501.76	2000.25	0.00254162	0	596484	1.66727e-16	1.6579e-16	1.33014e-14	1.58703e-15	1.33018e-14	1.58696e-15	0.0655142	0.083411	0.0846557	52.6346	6.32313e-19	2.15648
0.2	0.02	0.1	1.23333e-05	666.61	0.6	5	11999	33089.4	2501.76	2000.25	0.00228059	0	596484	2.36929e-16	2.35946e-16	1.45126e-14	1.60156e-15	1.4513e-14	1.60151e-15	0.0675649	0.119052	0.120401	50.099	6.53737e-19	2.22955
0.2	0.02	0.1	1.23333e-05	666.61	0.6	6	1333.22	33089.4	2501.76	2000.25	0.000572014	461825	596484	2.63254e-17	2.61258e-17	1.35189e-15	1.63715e-15	1.35193e-15	1.63698e-15	0.0331076	0.0129461	0.0133427	83.4877	3.26786e-19	1.11449
0.2	0.02	0.1	1.23333e-05	666.61	0.6	6	4888.47	33089.4	2501.76	2000.25	0.0020348	0	596484	9.65264e-17	9.58141e-17	9.77409e-15	1.86296e-15	9.77438e-15	1.86282e-15	0.0601862	0.0479385	0.0489578	59.0494	5.64581e-19	1.92548
0.2	0.02	0.1	1.23333e-05	666.61	0.6	6	8443.73	33089.4	2501.76	2000.25	0.002445	0	596484	1.66727e-16	1.65823e-16	1.33014e-14	1.90444e-15	1.33018e-14	1.90435e-15	0.0655167	0.0834404	0.0846619	53.638	6.11499e-19	2.0855
0.2	0.02	0.1	1.23333e-05	666.61	0.6	6	11999	33089.4	2501.76	2000.25	0.00221077	0	596484	2.36929e-16	2.3597e-16	1.45126e-14	1.92187e-15	1.4513e-14	1.92181e-15	0.0675658	0.119074	0.120405	50.7466	6.38262e-19	2.17677
0.2	0.02	0.1	1.23333e-05	666.61	0.6	7	1333.22	33089.4	2501.76	2000.25	0.000506209	460747	596484	2.63254e-17	2.61479e-17	1.35189e-15	1.91001e-15	1.35193e-15	1.90983e-15	0.0331558	0.0129729	0.0133481	88.361	3.13581e-19	1.06946
0.2	0.02	0.1	1.23333e-05	666.61	0.6	7	4888.47	33089.4	2501.76	2000.25	0.00191934	0	596484	9.65264e-17	9.58529e-17	9.77409e-15	2.17346e-15	9.77439e-15	2.1733e-15	0.0601962	0.0479758	0.0489656	60.8176	5.39961e-19	1.84152
0.2	0.02	0.1	1.23333e-05	666.61	0.6	7	8443.73	33089.4	2501.76	2000.25	0.00235411	0	596484	1.66727e-16	1.65853e-16	1.33014e-14	2.22185e-15	1.33018e-14	2.22174e-15	0.0655191	0.0834685	0.0846678	54.6311	5.91915e-19	2.0187
0.2	0.02	0.1	1.23333e-05	666.61	0.6	7	11999	33089.4	2501.76	2000.25	0.00214393	0	596484	2.36929e-16	2.35993e-16	1.45126e-14	2.24219e-15	1.4513e-14	2.24212e-15	0.0675667	0.119095	0.12041	51.3893	6.23426e-19	2.12617
0.2	0.02	0.1	1.23333e-05	1199.9	0.3	5	1333.22	29735.2	2450.89	2000.21	0.000573819	589963	596484	2.63254e-17	2.6128e-17	8.72727e-16	1.36429e-15	8.72719e-16	1.36404e-15	0.0268292	0.0129951	0.013345	76.6729	4.60104e-19	1.56917
0.2	0.02	0.1	1.23333e-05	1199.9	0.3	5	4888.47	29735.2	2450.89	2000.21	0.00217229	0	596484	9.65264e-17	9.57801e-17	6.30977e-15	1.55247e-15	6.30971e-15	1.55226e-15	0.0538471	0.0479753	0.0489524	55.1083	1.01665e-18	3.46726
0.2	0.02	0.1	1.23333e-05	1199.9	0.3	5	8443.73	29735.2	2450.89	2000.21	0.00278373	0	596484	1.66727e-16	1.65746e-16	8.58686e-15	1.58703e-15	8.58678e-15	1.5869e-15	0.0613028	0.0834333	0.0846425	50.6962	1.19578e-18	4.07818
0.2	0.02	0.1	1.23333e-05	1199.9	0.3	5	11999	29735.2	2450.89	2000.21	0.00284692	0	596484	2.36929e-16	2.35852e-16	9.36878e-15	1.60156e-15	9.36868e-15	1.60147e-15	0.0644866	0.119042	0.120368	48.6025	1.26987e-18	4.33085
0.2	0.02	0.1	1.23333e-05	1199.9	0.3	6	1333.22	29735.2	2450.89	2000.21	0.000501766	589740	596484	2.63254e-17	2.61519e-17	8.72727e-16	1.63715e-15	8.7272e-16	1.63688e-15	0.0268699	0.0130219	0.0133507	81.7174	4.55369e-19	1.55302
0.2	0.02	0.1	1.23333e-05	1199.9	0.3	6	4888.47	29735.2	2450.89	2000.21	0.00205466	0	596484	9.65264e-17	9.58193e-17	6.30977e-15	1.86296e-15	6.30971e-15	1.86272e-15	0.0538597	0.0480115	0.0489603	56.7679	1.00701e-18	3.43438
0.2	0.02	0.1	1.23333e-05	1199.9	0.3	6	8443.73	29735.2	2450.89	2000.21	0.00269586	0	596484	1.66727e-16	1.65775e-16	8.58686e-15	1.90444e-15	8.58678e-15	1.90428e-15	0.0613062	0.0834596	0.0846484	51.5732	1.1882e-18	4.0523
0.2	0.02	0.1	1.23333e-05	1199.9	0.3	6	11999	29735.2	2450.89	2000.21	0.0027851	0	596484	2.36929e-16	2.35873e-16	9.36878e-15	1.92187e-15	9.36868e-15	1.92177e-15	0.0644878	0.119061	0.120373	49.1485	1.26428e-18	4.31177
0.2	0.02	0.1	1.23333e-05	1199.9	0.3	7	1333.22	29735.2	2450.89	2000.21	0.000444622	589448	596484	2.63254e-17	2.6171e-17	8.72727e-16	1.91001e-15	8.72721e-16	1.90972e-15	0.026904	0.0130444	0.0133554	86.5087	4.5183e-19	1.54095
0.2	0.02	0.1	1.23333e-05	1199.9	0.3	7	4888.47	29735.2	2450.89	2000.21	0.00194783	0	596484	9.65264e-17	9.5855e-17	6.30977e-15	2.17346e-15	6.30972e-15	2.17318e-15	0.0538713	0.0480452	0.0489677	58.3982	9.98348e-19	3.40483
0.2	0.02	0.1	1.23333e-05	1199.9	0.3	7	8443.73	29735.2	2450.89	2000.21	0.00261277	0	596484	1.66727e-16	1.65803e-16	8.58686e-15	2.22185e-15	8.58678e-15	2.22167e-15	0.0613094	0.0834848	0.0846539	52.4413	1.18105e-18	4.02793
0.2	0.02	0.1	1.23333e-05	1199.9	0.3	7	11999	29735.2	2450.89	2000.21	0.00272556	0	596484	2.36929e-16	2.35893e-16	9.36878e-15	2.24219e-15	9.36868e-15	2.24207e-15	0.064489	0.119079	0.120377	49.6908	1.2589e-18	4.29342
0.2	0.02	0.1	1.23333e-05	1199.9	0.45	5	1333.22	31501.4	2477.68	2000.23	0.000550907	589913	596484	2.63254e-17	2.61348e-17	1.108e-15	1.36429e-15	1.10801e-15	1.3641e-15	0.0268383	0.0130007	0.0133467	77.5616	3.69759e-19	1.26105
0.2	0.02	0.1	1.23333e-05	1199.9	0.45	5	4888.47	31501.4	2477.68	2000.23	0.00204376	0	596484	9.65264e-17	9.58178e-17	8.01078e-15	1.55247e-15	8.01085e-15	1.55231e-15	0.0538587	0.048003	0.0489613	56.2014	8.03545e-19	2.74046
0.2	0.02	0.1	1.23333e-05	1199.9	0.45	5	8443.73	31501.4	2477.68	2000.23	0.00256563	0	596484	1.66727e-16	1.65802e-16	1.09017e-14	1.58703e-15	1.09018e-14	1.58693e-15	0.0613109	0.0834708	0.0846572	51.6795	9.45242e-19	3.22371
0.2	0.02	0.1	1.23333e-05	1199.9	0.45	5	11999	31501.4	2477.68	2000.23	0.00249235	0	596484	2.36929e-16	2.35925e-16	1.18945e-14	1.60156e-15	1.18945e-14	1.60149e-15	0.0644942	0.119084	0.120391	49.3619	1.00744e-18	3.43585
0.2	0.02	0.1	1.23333e-05	1199.9	0.45	6	1333.22	31501.4	2477.68	2000.23	0.000481461	589695	596484	2.63254e-17	2.6158e-17	1.108e-15	1.63715e-15	1.10801e-15	1.63695e-15	0.0268782	0.013027	0.0133522	82.6471	3.60535e-19	1.22959
0.2	0.02	0.1	1.23333e-05	1199.9	0.45	6	4888.47	31501.4	2477.68	2000.23	0.00192859	0	596484	9.65264e-17	9.58564e-17	8.01078e-15	1.86296e-15	8.01085e-15	1.86278e-15	0.0538711	0.048039	0.048969	57.9265	7.86689e-19	2.68297
0.2	0.02	0.1	1.23333e-05	1199.9	0.45	6	8443.73	31501.4	2477.68	2000.23	0.0024773	0	596484	1.66727e-16	1.65831e-16	1.09017e-14	1.90444e-15	1.09018e-14	1.90432e-15	0.0613144	0.0834976	0.0846629	52.6145	9.32023e-19	3.17863
0.2	0.02	0.1	1.23333e-05	1199.9	0.45	6	11999	31501.4	2477.68	2000.23	0.00242902	0	596484	2.36929e-16	2.35947e-16	1.18945e-14	1.92187e-15	1.18945e-14	1.92179e-15	0.0644955	0.119104	0.120395	49.9535	9.9763e-19	3.40238
0.2	0.02	0.1	1.23333e-05	1199.9	0.45	7	1333.22	31501.4	2477.68	2000.23	0.00042634	589365	596484	2.63254e-17	2.61765e-17	1.108e-15	1.91001e-15	1.10801e-15	1.9098e-15	0.0269117	0.0130491	0.0133567	87.4793	3.53348e-19	1.20508
0.2	0.02	0.1	1.23333e-05	1199.9	0.45	7	4888.47	31501.4	2477.68	2000.23	0.00182418	0	596484	9.65264e-17	9.58914e-17	8.01078e-15	2.17346e-15	8.01085e-15	2.17325e-15	0.0538827	0.0480724	0.0489761	59.6213	7.71463e-19	2.63104
0.2	0.02	0.1	1.23333e-05	1199.9	0.45	7	8443.73	31501.4	2477.68	2000.23	0.00239397	0	596484	1.66727e-16	1.65859e-16	1.09017e-14	2.22185e-15	1.09018e-14	2.22171e-15	0.0613176	0.0835232	0.0846685	53.54	9.19567e-19	3.13615
0.2	0.02	0.1	1.23333e-05	1199.9	0.45	7	11999	31501.4	2477.68	2000.23	0.00236821	0	596484	2.36929e-16	2.35968e-16	1.18945e-14	2.24219e-15	1.18945e-14	2.24209e-15	0.0644967	0.119123	0.120399	50.541	9.88202e-19	3.37023
0.2	0.02	0.1	1.23333e-05	1199.9	0.6	5	1333.22	33089.4	2501.76	2000.25	0.000530324	589881	596484	2.63254e-17	2.61409e-17	1.35189e-15	1.36429e-15	1.35193e-15	1.36417e-15	0.0268466	0.0130058	0.0133483	78.3956	2.70089e-19	0.921129
0.2	0.02	0.1	1.23333e-05	1199.9	0.6	5	4888.47	33089.4	2501.76	2000.25	0.00192853	0	596484	9.65264e-17	9.5851e-17	9.77409e-15	1.55247e-15	9.77439e-15	1.55236e-15	0.053869	0.0480278	0.0489691	57.2287	4.94348e-19	1.68596
0.2	0.02	0.1	1.23333e-05	1199.9	0.6	5	8443.73	33089.4	2501.76	2000.25	0.00235846	0	596484	1.66727e-16	1.65852e-16	1.33014e-14	1.58703e-15	1.33018e-14	1.58696e-15	0.0613183	0.0835047	0.0846705	52.5965	5.61802e-19	1.91601
0.2	0.02	0.1	1.23333e-05	1199.9	0.6	5	11999	33089.4	2501.76	2000.25	0.00213552	0	596484	2.36929e-16	2.35995e-16	1.45126e-14	1.60156e-15	1.4513e-14	1.60151e-15	0.064501	0.119123	0.120412	50.0375	6.00072e-19	2.04652
0.2	0.02	0.1	1.23333e-05	1199.9	0.6	6	1333.22	33089.4	2501.76	2000.25	0.000462996	589629	596484	2.63254e-17	2.61635e-17	1.35189e-15	1.63715e-15	1.35193e-15	1.63702e-15	0.0268858	0.0130317	0.0133536	83.5261	2.56436e-19	0.874566
0.2	0.02	0.1	1.23333e-05	1199.9	0.6	6	4888.47	33089.4	2501.76	2000.25	0.00181451	0	596484	9.65264e-17	9.58894e-17	9.77409e-15	1.86296e-15	9.77439e-15	1.86284e-15	0.0538815	0.0480638	0.0489767	59.0264	4.70024e-19	1.603
0.2	0.02	0.1	1.23333e-05	1199.9	0.6	6	8443.73	33089.4	2501.76	2000.25	0.00226829	0	596484	1.66727e-16	1.65883e-16	1.33014e-14	1.90444e-15	1.33018e-14	1.90436e-15	0.0613218	0.0835322	0.0846763	53.598	5.42364e-19	1.84971
0.2	0.02	0.1	1.23333e-05	1199.9	0.6	6	11999	33089.4	2501.76	2000.25	0.0020692	0	596484	2.36929e-16	2.36018e-16	1.45126e-14	1.92187e-15	1.4513e-14	1.92182e-15	0.0645024	0.119144	0.120417	50.6832	5.85336e-19	1.99627
0.2	0.02	0.1	1.23333e-05	1199.9	0.6	7	1333.22	33089.4	2501.76	2000.25	0.000409545	589313	596484	2.63254e-17	2.61815e-17	1.35189e-15	1.91001e-15	1.35193e-15	1.90987e-15	0.0269188	0.0130534	0.013358	88.4023	2.45653e-19	0.837791
0.2	0.02	0.1	1.23333e-05	1199.9	0.6	7	4888.47	33089.4	2501.76	2000.25	0.00171135	0	596484	9.65264e-17	9.59241e-17	9.77409e-15	2.17346e-15	9.77439e-15	2.17332e-15	0.053893	0.0480972	0.0489837	60.7927	4.48034e-19	1.528
0.2	0.02	0.1	1.23333e-05	1199.9	0.6	7	8443.73	33089.4	2501.76	2000.25	0.00218347	0	596484	1.66727e-16	1.65911e-16	1.33014e-14	2.22185e-15	1.33018e-14	2.22175e-15	0.0613252	0.0835584	0.0846818	54.5892	5.24074e-19	1.78733
0.2	0.02	0.1	1.23333e-05	1199.9	0.6	7	11999	33089.4	2501.76	2000.25	0.00200572	0	596484	2.36929e-16	2.3604e-16	1.45126e-14	2.24219e-15	1.4513e-14	2.24212e-15	0.0645037	0.119164	0.120421	51.324	5.71208e-19	1.94808
0.2	0.02	0.1	1.5e-05	133.322	0.3	5	1333.22	30367.5	2310.42	2000.11	0.000768435	0	638372	4.73595e-17	4.68757e-17	1.57062e-15	2.45437e-15	1.57063e-15	2.45365e-15	0.0351062	0.0127576	0.0133249	61.883	1.20124e-18	3.82367
0.2	0.02	0.1	1.5e-05	133.322	0.3	5	4888.47	30367.5	2310.42	2000.11	0.00223422	0	638372	1.73652e-16	1.72252e-16	1.13555e-14	2.7929e-15	1.13556e-14	2.79246e-15	0.0508514	0.0477752	0.0489458	43.4406	1.81172e-18	5.76688
0.2	0.02	0.1	1.5e-05	133.322	0.3	5	8443.73	30367.5	2310.42	2000.11	0.0026366	0	638372	2.99944e-16	2.98266e-16	1.54535e-14	2.85508e-15	1.54536e-14	2.85483e-15	0.0518973	0.0833477	0.0846533	39.7486	1.87847e-18	5.97937
0.2	0.02	0.1	1.5e-05	133.322	0.3	5	11999	30367.5	2310.42	2000.11	0.00269109	0	638372	4.26236e-16	4.2445e-16	1.68608e-14	2.88122e-15	1.68608e-14	2.88106e-15	0.0522491	0.119012	0.120382	38.1405	1.90482e-18	6.06323
0.2	0.02	0.1	1.5e-05	133.322	0.3	6	1333.22	30367.5	2310.42	2000.11	0.00066935	0	638372	4.73595e-17	4.69362e-17	1.57062e-15	2.94524e-15	1.57063e-15	2.94447e-15	0.0351846	0.012801	0.013333	66.136	1.19258e-18	3.79611
0.2	0.02	0.1	1.5e-05	133.322	0.3	6	4888.47	30367.5	2310.42	2000.11	0.00210668	0	638372	1.73652e-16	1.7233e-16	1.13555e-14	3.35148e-15	1.13556e-14	3.35097e-15	0.0508541	0.0478203	0.0489546	44.8351	1.79455e-18	5.71222
0.2	0.02	0.1	1.5e-05	133.322	0.3	6	8443.73	30367.5	2310.42	2000.11	0.00255057	0	638372	2.99944e-16	2.98319e-16	1.54535e-14	3.4261e-15	1.54536e-14	3.4258e-15	0.0518978	0.083377	0.0846591	40.4784	1.86632e-18	5.94067
0.2	0.02	0.1	1.5e-05	133.322	0.3	6	11999	30367.5	2310.42	2000.11	0.00263258	0	638372	4.26236e-16	4.24486e-16	1.68608e-14	3.45746e-15	1.68608e-14	3.45727e-15	0.0522492	0.119032	0.120386	38.5931	1.89624e-18	6.03592
0.2	0.02	0.1	1.5e-05	133.322	0.3	7	1333.22	30367.5	2310.42	2000.11	0.000591519	0	638372	4.73595e-17	4.69839e-17	1.57062e-15	3.43612e-15	1.57063e-15	3.4353e-15	0.0352498	0.0128372	0.0133396	70.1656	1.1865e-18	3.77674
0.2	0.02	0.1	1.5e-05	133.322	0.3	7	4888.47	30367.5	2310.42	2000.11	0.00199159	0	638372	1.73652e-16	1.72401e-16	1.13555e-14	3.91006e-15	1.13556e-14	3.90949e-15	0.0508566	0.0478619	0.0489626	46.2032	1.77926e-18	5.66357
0.2	0.02	0.1	1.5e-05	133.322	0.3	7	8443.73	30367.5	2310.42	2000.11	0.00246945	0	638372	2.99944e-16	2.98368e-16	1.54535e-14	3.99712e-15	1.54536e-14	3.99678e-15	0.0518982	0.0834049	0.0846645	41.2005	1.85492e-18	5.9044
0.2	0.02	0.1	1.5e-05	133.322	0.3	7	11999	30367.5	2310.42	2000.11	0.0025763	0	638372	4.26236e-16	4.24521e-16	1.68608e-14	4.0337e-15	1.68608e-14	4.03349e-15	0.0522494	0.119052	0.12039	39.0426	1.88801e-18	6.00973
0.2	0.02	0.1	1.5e-05	133.322	0.45	5	1333.22	32431.2	2331.52	2000.13	0.00073744	0	638372	4.73595e-17	4.68934e-17	2.00049e-15	2.45437e-15	2.00051e-15	2.45383e-15	0.0351237	0.0127671	0.0133274	62.6923	9.83038e-19	3.12911
0.2	0.02	0.1	1.5e-05	133.322	0.45	5	4888.47	32431.2	2331.52	2000.13	0.00209953	0	638372	1.73652e-16	1.72328e-16	1.44634e-14	2.7929e-15	1.44636e-14	2.79256e-15	0.0508545	0.0478112	0.0489554	44.4445	1.47931e-18	4.70878
0.2	0.02	0.1	1.5e-05	133.322	0.45	5	8443.73	32431.2	2331.52	2000.13	0.00244275	0	638372	2.99944e-16	2.98364e-16	1.9683e-14	2.85508e-15	1.96833e-14	2.85488e-15	0.0518996	0.0833909	0.0846665	40.6855	1.52134e-18	4.84256
0.2	0.02	0.1	1.5e-05	133.322	0.45	5	11999	32431.2	2331.52	2000.13	0.00241595	0	638372	4.26236e-16	4.24567e-16	2.14754e-14	2.88122e-15	2.14756e-14	2.88109e-15	0.0522518	0.119058	0.1204	38.9477	1.54202e-18	4.9084
0.2	0.02	0.1	1.5e-05	133.322	0.45	6	1333.22	32431.2	2331.52	2000.13	0.000641906	0	638372	4.73595e-17	4.6952e-17	2.00049e-15	2.94524e-15	2.00051e-15	2.94466e-15	0.0352004	0.0128096	0.0133351	66.9836	9.63219e-19	3.06602
0.2	0.02	0.1	1.5e-05	133.322	0.45	6	4888.47	32431.2	2331.52	2000.13	0.00197502	0	638372	1.73652e-16	1.72404e-16	1.44634e-14	3.35148e-15	1.44636e-14	3.35109e-15	0.0508572	0.0478558	0.0489639	45.8983	1.44876e-18	4.61153
0.2	0.02	0.1	1.5e-05	133.322	0.45	6	8443.73	32431.2	2331.52	2000.13	0.00235643	0	638372	2.99944e-16	2.98417e-16	1.9683e-14	3.4261e-15	1.96833e-14	3.42587e-15	0.0519001	0.0834207	0.0846722	41.4677	1.49975e-18	4.77384
0.2	0.02	0.1	1.5e-05	133.322	0.45	6	11999	32431.2	2331.52	2000.13	0.002356	0	638372	4.26236e-16	4.24604e-16	2.14754e-14	3.45746e-15	2.14756e-14	3.45731e-15	0.052252	0.119079	0.120404	39.4425	1.52666e-18	4.85952
0.2	0.02	0.1	1.5e-05	133.322	0.45	7	1333.22	32431.2	2331.52	2000.13	0.000566798	0	638372	4.73595e-17	4.69982e-17	2.00049e-15	3.43612e-15	2.00052e-15	3.4355e-15	0.0352644	0.0128451	0.0133415	71.0512	9.48128e-19	3.01798
0.2	0.02	0.1	1.5e-05	133.322	0.45	7	4888.47	32431.2	2331.52	2000.13	0.00186285	0	638372	1.73652e-16	1.72473e-16	1.44634e-14	3.91006e-15	1.44636e-14	3.90962e-15	0.0508596	0.047897	0.0489717	47.3249	1.42138e-18	4.52438
0.2	0.02	0.1	1.5e-05	133.322	0.45	7	8443.73	32431.2	2331.52	2000.13	0.00227525	0	638372	2.99944e-16	2.98467e-16	1.9683e-14	3.99712e-15	1.96833e-14	3.99685e-15	0.0519005	0.083449	0.0846777	42.2416	1.47948e-18	4.70934
0.2	0.02	0.1	1.5e-05	133.322	0.45	7	11999	32431.2	2331.52	2000.13	0.0022985	0	638372	4.26236e-16	4.2464e-16	2.14754e-14	4.0337e-15	2.14756e-14	4.03353e-15	0.0522521	0.119099	0.120407	39.9337	1.51194e-18	4.81266
0.2	0.02	0.1	1.5e-05	133.322	0.6	5	1333.22	34224.2	2349.86	2000.15	0.00071031	0	638372	4.73595e-17	4.6909e-17	2.44486e-15	2.45437e-15	2.44491e-15	2.45399e-15	0.0351392	0.0127755	0.0133294	63.4376	7.67689e-19	2.44363
0.2	0.02	0.1	1.5e-05	133.322	0.6	5	4888.47	34224.2	2349.86	2000.15	0.00198316	0	638372	1.73652e-16	1.72393e-16	1.76762e-14	2.7929e-15	1.76766e-14	2.79266e-15	0.0508572	0.0478425	0.0489635	45.3672	1.06338e-18	3.38485
0.2	0.02	0.1	1.5e-05	133.322	0.6	5	8443.73	34224.2	2349.86	2000.15	0.00226819	0	638372	2.99944e-16	2.9845e-16	2.40552e-14	2.85508e-15	2.40558e-14	2.85494e-15	0.0519016	0.0834287	0.084678	41.5429	1.04353e-18	3.32167
0.2	0.02	0.1	1.5e-05	133.322	0.6	5	11999	34224.2	2349.86	2000.15	0.00215409	0	638372	4.26236e-16	4.24671e-16	2.62457e-14	2.88122e-15	2.62463e-14	2.88112e-15	0.0522542	0.119098	0.120416	39.667	1.0467e-18	3.33174
0.2	0.02	0.1	1.5e-05	133.322	0.6	6	1333.22	34224.2	2349.86	2000.15	0.000617618	0	638372	4.73595e-17	4.6966e-17	2.44486e-15	2.94524e-15	2.44491e-15	2.94484e-15	0.0352146	0.0128173	0.013337	67.771	7.36999e-19	2.34594
0.2	0.02	0.1	1.5e-05	133.322	0.6	6	4888.47	34224.2	2349.86	2000.15	0.00186007	0	638372	1.73652e-16	1.72469e-16	1.76762e-14	3.35148e-15	1.76766e-14	3.3512e-15	0.0508598	0.047887	0.0489718	46.8869	1.01913e-18	3.244
0.2	0.02	0.1	1.5e-05	133.322	0.6	6	8443.73	34224.2	2349.86	2000.15	0.00218014	0	638372	2.99944e-16	2.98504e-16	2.40552e-14	3.4261e-15	2.40558e-14	3.42593e-15	0.0519021	0.0834592	0.0846837	42.3855	1.01161e-18	3.22005
0.2	0.02	0.1	1.5e-05	133.322	0.6	6	11999	34224.2	2349.86	2000.15	0.00209126	0	638372	4.26236e-16	4.24711e-16	2.62457e-14	3.45746e-15	2.62463e-14	3.45735e-15	0.0522544	0.11912	0.12042	40.2119	1.02348e-18	3.25783
0.2	0.02	0.1	1.5e-05	133.322	0.6	7	1333.22	34224.2	2349.86	2000.15	0.000544716	0	638372	4.73595e-17	4.70109e-17	2.44486e-15	3.43612e-15	2.44492e-15	3.43569e-15	0.0352776	0.0128523	0.0133431	71.8799	7.13145e-19	2.27001
0.2	0.02	0.1	1.5e-05	133.322	0.6	7	4888.47	34224.2	2349.86	2000.15	0.00174944	0	638372	1.73652e-16	1.72537e-16	1.76762e-14	3.91006e-15	1.76766e-14	3.90975e-15	0.0508623	0.047928	0.0489794	48.3782	9.79434e-19	3.11764
0.2	0.02	0.1	1.5e-05	133.322	0.6	7	8443.73	34224.2	2349.86	2000.15	0.00209758	0	638372	2.99944e-16	2.98555e-16	2.40552e-14	3.99712e-15	2.40558e-14	3.99692e-15	0.0519026	0.0834883	0.0846892	43.2191	9.81685e-19	3.1248
0.2	0.02	0.1	1.5e-05	133.322	0.6	7	11999	34224.2	2349.86	2000.15	0.0020312	0	638372	4.26236e-16	4.24748e-16	2.62457e-14	4.0337e-15	2.62463e-14	4.03357e-15	0.0522545	0.119142	0.120424	40.7527	1.00126e-18	3.18711
0.2	0.02	0.1	1.5e-05	666.61	0.3	5	1333.22	30367.5	2310.42	2000.11	0.000547261	469050	638372	4.73595e-17	4.70147e-17	1.57062e-15	2.45437e-15	1.57063e-15	2.45386e-15	0.0250172	0.0129422	0.0133465	61.8657	8.52506e-19	2.71361
0.2	0.02	0.1	1.5e-05	666.61	0.3	5	4888.47	30367.5	2310.42	2000.11	0.00195138	0	638372	1.73652e-16	1.72428e-16	1.13555e-14	2.7929e-15	1.13556e-14	2.79251e-15	0.044478	0.0479454	0.0489695	43.4304	1.57347e-18	5.00852
0.2	0.02	0.1	1.5e-05	666.61	0.3	5	8443.73	30367.5	2310.42	2000.11	0.00244514	0	638372	2.99944e-16	2.98385e-16	1.54535e-14	2.85508e-15	1.54536e-14	2.85485e-15	0.0482818	0.0834536	0.0846686	39.7376	1.73873e-18	5.53455
0.2	0.02	0.1	1.5e-05	666.61	0.3	5	11999	30367.5	2310.42	2000.11	0.00254766	0	638372	4.26236e-16	4.24538e-16	1.68608e-14	2.88122e-15	1.68608e-14	2.88107e-15	0.0497515	0.119088	0.120393	38.1247	1.80651e-18	5.75029
0.2	0.02	0.1	1.5e-05	666.61	0.3	6	1333.22	30367.5	2310.42	2000.11	0.000476363	467666	638372	4.73595e-17	4.7058e-17	1.57062e-15	2.94524e-15	1.57063e-15	2.94469e-15	0.0250585	0.0129733	0.0133523	66.1179	8.45831e-19	2.69236
0.2	0.02	0.1	1.5e-05	666.61	0.3	6	4888.47	30367.5	2310.42	2000.11	0.00184013	0	638372	1.73652e-16	1.72496e-16	1.13555e-14	3.35148e-15	1.13556e-14	3.35104e-15	0.0444855	0.0479847	0.0489772	44.8238	1.55865e-18	4.96133
0.2	0.02	0.1	1.5e-05	666.61	0.3	6	8443.73	30367.5	2310.42	2000.11	0.00236529	0	638372	2.99944e-16	2.98433e-16	1.54535e-14	3.4261e-15	1.54536e-14	3.42583e-15	0.0482835	0.0834808	0.084674	40.4668	1.72747e-18	5.49872
0.2	0.02	0.1	1.5e-05	666.61	0.3	6	11999	30367.5	2310.42	2000.11	0.00249211	0	638372	4.26236e-16	4.24573e-16	1.68608e-14	3.45746e-15	1.68608e-14	3.45728e-15	0.049752	0.119107	0.120397	38.5769	1.79836e-18	5.72436
0.2	0.02	0.1	1.5e-05	666.61	0.3	7	1333.22	30367.5	2310.42	2000.11	0.000420709	466309	638372	4.73595e-17	4.70921e-17	1.57062e-15	3.43612e-15	1.57063e-15	3.43554e-15	0.025093	0.0129993	0.013357	70.1476	8.41079e-19	2.67724
0.2	0.02	0.1	1.5e-05	666.61	0.3	7	4888.47	30367.5	2310.42	2000.11	0.00173972	0	638372	1.73652e-16	1.72558e-16	1.13555e-14	3.91006e-15	1.13556e-14	3.90957e-15	0.0444924	0.0480209	0.0489842	46.191	1.54545e-18	4.91933
0.2	0.02	0.1	1.5e-05	666.61	0.3	7	8443.73	30367.5	2310.42	2000.11	0.00228998	0	638372	2.99944e-16	2.98479e-16	1.54535e-14	3.99712e-15	1.54536e-14	3.99681e-15	0.0482851	0.0835068	0.0846791	41.1882	1.71692e-18	5.46513
0.2	0.02	0.1	1.5e-05	666.61	0.3	7	11999	30367.5	2310.42	2000.11	0.00243867	0	638372	4.26236e-16	4.24606e-16	1.68608e-14	4.0337e-15	1.68608e-14	4.0335e-15	0.0497526	0.119126	0.120401	39.0259	1.79055e-18	5.69949
0.2	0.02	0.1	1.5e-05	666.61	0.45	5	1333.22	32431.2	2331.52	2000.13	0.00052475	468713	638372	4.73595e-17	4.70274e-17	2.00049e-15	2.45437e-15	2.00051e-15	2.45398e-15	0.0250266	0.012949	0.0133483	62.6782	6.90668e-19	2.19847
0.2	0.02	0.1	1.5e-05	666.61	0.45	5	4888.47	32431.2	2331.52	2000.13	0.00183268	0	638372	1.73652e-16	1.72494e-16	1.44634e-14	2.7929e-15	1.44636e-14	2.7926e-15	0.0444849	0.0479768	0.048978	44.433	1.26309e-18	4.02055
0.2	0.02	0.1	1.5e-05	666.61	0.45	5	8443.73	32431.2	2331.52	2000.13	0.00226244	0	638372	2.99944e-16	2.98476e-16	1.9683e-14	2.85508e-15	1.96833e-14	2.8549e-15	0.0482859	0.0834938	0.0846811	40.6705	1.39151e-18	4.42931
0.2	0.02	0.1	1.5e-05	666.61	0.45	5	11999	32431.2	2331.52	2000.13	0.00228075	0	638372	4.26236e-16	4.2465e-16	2.14754e-14	2.88122e-15	2.14756e-14	2.88109e-15	0.0497551	0.119132	0.12041	38.925	1.44972e-18	4.6146
0.2	0.02	0.1	1.5e-05	666.61	0.45	6	1333.22	32431.2	2331.52	2000.13	0.000456435	467224	638372	4.73595e-17	4.70693e-17	2.00049e-15	2.94524e-15	2.00052e-15	2.94483e-15	0.0250671	0.0129795	0.0133538	66.9685	6.76136e-19	2.15221
0.2	0.02	0.1	1.5e-05	666.61	0.45	6	4888.47	32431.2	2331.52	2000.13	0.00172405	0	638372	1.73652e-16	1.72561e-16	1.44634e-14	3.35148e-15	1.44636e-14	3.35114e-15	0.0444923	0.0480157	0.0489853	45.8856	1.23655e-18	3.93606
0.2	0.02	0.1	1.5e-05	666.61	0.45	6	8443.73	32431.2	2331.52	2000.13	0.00218232	0	638372	2.99944e-16	2.98525e-16	1.9683e-14	3.4261e-15	1.96833e-14	3.42588e-15	0.0482876	0.0835215	0.0846864	41.4519	1.37148e-18	4.36556
0.2	0.02	0.1	1.5e-05	666.61	0.45	6	11999	32431.2	2331.52	2000.13	0.00222385	0	638372	4.26236e-16	4.24686e-16	2.14754e-14	3.45746e-15	2.14756e-14	3.45732e-15	0.0497557	0.119152	0.120414	39.4191	1.43513e-18	4.56815
0.2	0.02	0.1	1.5e-05	666.61	0.45	7	1333.22	32431.2	2331.52	2000.13	0.00040276	465775	638372	4.73595e-17	4.71024e-17	2.00049e-15	3.43612e-15	2.00052e-15	3.43568e-15	0.0251009	0.013005	0.0133584	71.0364	6.6505e-19	2.11692
0.2	0.02	0.1	1.5e-05	666.61	0.45	7	4888.47	32431.2	2331.52	2000.13	0.00162617	0	638372	1.73652e-16	1.72621e-16	1.44634e-14	3.91006e-15	1.44636e-14	3.90968e-15	0.0444991	0.0480516	0.0489921	47.3111	1.21276e-18	3.86033
0.2	0.02	0.1	1.5e-05	666.61	0.45	7	8443.73	32431.2	2331.52	2000.13	0.00210696	0	638372	2.99944e-16	2.98572e-16	1.9683e-14	3.99712e-15	1.96833e-14	3.99687e-15	0.0482892	0.0835478	0.0846914	42.225	1.35268e-18	4.30572
0.2	0.02	0.1	1.5e-05	666.61	0.45	7	11999	32431.2	2331.52	2000.13	0.00216927	0	638372	4.26236e-16	4.2472e-16	2.14754e-14	4.0337e-15	2.14756e-14	4.03354e-15	0.0497563	0.119171	0.120418	39.9095	1.42114e-18	4.52362
0.2	0.02	0.1	1.5e-05	666.61	0.6	5	1333.22	34224.2	2349.86	2000.15	0.000504977	468464	638372	4.73595e-17	4.70387e-17	2.44486e-15	2.45437e-15	2.44492e-15	2.4541e-15	0.0250349	0.0129551	0.0133498	63.4259	5.27019e-19	1.67755
0.2	0.02	0.1	1.5e-05	666.61	0.6	5	4888.47	34224.2	2349.86	2000.15	0.00172977	0	638372	1.73652e-16	1.72551e-16	1.76762e-14	2.7929e-15	1.76766e-14	2.79269e-15	0.0444909	0.0480041	0.0489851	45.3541	8.67425e-19	2.7611
0.2	0.02	0.1	1.5e-05	666.61	0.6	5	8443.73	34224.2	2349.86	2000.15	0.00209729	0	638372	2.99944e-16	2.98556e-16	2.40552e-14	2.85508e-15	2.40558e-14	2.85495e-15	0.0482895	0.083529	0.0846919	41.5233	9.22808e-19	2.93739
0.2	0.02	0.1	1.5e-05	666.61	0.6	5	11999	34224.2	2349.86	2000.15	0.00202586	0	638372	4.26236e-16	4.24751e-16	2.62457e-14	2.88122e-15	2.62463e-14	2.88113e-15	0.0497583	0.119171	0.120426	39.6364	9.59863e-19	3.05534
0.2	0.02	0.1	1.5e-05	666.61	0.6	6	1333.22	34224.2	2349.86	2000.15	0.000438725	466845	638372	4.73595e-17	4.70794e-17	2.44486e-15	2.94524e-15	2.44492e-15	2.94496e-15	0.0250747	0.0129851	0.0133552	67.7584	5.04827e-19	1.60691
0.2	0.02	0.1	1.5e-05	666.61	0.6	6	4888.47	34224.2	2349.86	2000.15	0.00162237	0	638372	1.73652e-16	1.72617e-16	1.76762e-14	3.35148e-15	1.76766e-14	3.35124e-15	0.0444983	0.048043	0.0489923	46.8725	8.28883e-19	2.63842
0.2	0.02	0.1	1.5e-05	666.61	0.6	6	8443.73	34224.2	2349.86	2000.15	0.00201556	0	638372	2.99944e-16	2.98607e-16	2.40552e-14	3.4261e-15	2.40558e-14	3.42594e-15	0.0482912	0.0835574	0.0846972	42.3649	8.93168e-19	2.84304
0.2	0.02	0.1	1.5e-05	666.61	0.6	6	11999	34224.2	2349.86	2000.15	0.00196624	0	638372	4.26236e-16	4.24788e-16	2.62457e-14	3.45746e-15	2.62463e-14	3.45735e-15	0.0497589	0.119191	0.12043	40.1802	9.37791e-19	2.98508
0.2	0.02	0.1	1.5e-05	666.61	0.6	7	1333.22	34224.2	2349.86	2000.15	0.000386662	465577	638372	4.73595e-17	4.71116e-17	2.44486e-15	3.43612e-15	2.44492e-15	3.43581e-15	0.025108	0.0130102	0.0133596	71.8676	4.87577e-19	1.552
0.2	0.02	0.1	1.5e-05	666.61	0.6	7	4888.47	34224.2	2349.86	2000.15	0.00152582	0	638372	1.73652e-16	1.72677e-16	1.76762e-14	3.91006e-15	1.76766e-14	3.90979e-15	0.0445051	0.0480787	0.0489989	48.3626	7.94298e-19	2.52833
0.2	0.02	0.1	1.5e-05	666.61	0.6	7	8443.73	34224.2	2349.86	2000.15	0.00193892	0	638372	2.99944e-16	2.98654e-16	2.40552e-14	3.99712e-15	2.40558e-14	3.99694e-15	0.0482929	0.0835843	0.0847023	43.1973	8.65385e-19	2.75461
0.2	0.02	0.1	1.5e-05	666.61	0.6	7	11999	34224.2	2349.86	2000.15	0.00190924	0	638372	4.26236e-16	4.24824e-16	2.62457e-14	4.0337e-15	2.62463e-14	4.03358e-15	0.0497595	0.119212	0.120434	40.72	9.16675e-19	2.91787
0.2	0.02	0.1	1.5e-05	1199.9	0.3	5	1333.22	30367.5	2310.42	2000.11	0.000442066	628909	638372	4.73595e-17	4.70808e-17	1.57062e-15	2.45437e-15	1.57063e-15	2.45396e-15	0.0202323	0.0130299	0.0133568	61.8859	6.86797e-19	2.18614
0.2	0.02	0.1	1.5e-05	1199.9	0.3	5	4888.47	30367.5	2310.42	2000.11	0.00174649	0	638372	1.73652e-16	1.72555e-16	1.13555e-14	2.7929e-15	1.13556e-14	2.79255e-15	0.0398625	0.0480687	0.0489867	43.4221	1.40094e-18	4.45932
0.2	0.02	0.1	1.5e-05	1199.9	0.3	5	8443.73	30367.5	2310.42	2000.11	0.00228283	0	638372	2.99944e-16	2.98485e-16	1.54535e-14	2.85508e-15	1.54536e-14	2.85486e-15	0.0452169	0.0835434	0.0846816	39.7272	1.62026e-18	5.15746
0.2	0.02	0.1	1.5e-05	1199.9	0.3	5	11999	30367.5	2310.42	2000.11	0.00241896	0	638372	4.26236e-16	4.24618e-16	1.68608e-14	2.88122e-15	1.68608e-14	2.88107e-15	0.0475106	0.119157	0.120403	38.1093	1.7183e-18	5.46952
0.2	0.02	0.1	1.5e-05	1199.9	0.3	6	1333.22	30367.5	2310.42	2000.11	0.000384655	628556	638372	4.73595e-17	4.71158e-17	1.57062e-15	2.94524e-15	1.57063e-15	2.9448e-15	0.0202606	0.0130551	0.0133615	66.1406	6.8123e-19	2.16842
0.2	0.02	0.1	1.5e-05	1199.9	0.3	6	4888.47	30367.5	2310.42	2000.11	0.00164694	0	638372	1.73652e-16	1.72616e-16	1.13555e-14	3.35148e-15	1.13556e-14	3.35108e-15	0.0398712	0.0481038	0.0489935	44.8146	1.38773e-18	4.41729
0.2	0.02	0.1	1.5e-05	1199.9	0.3	6	8443.73	30367.5	2310.42	2000.11	0.00220819	0	638372	2.99944e-16	2.98531e-16	1.54535e-14	3.4261e-15	1.54536e-14	3.42584e-15	0.0452193	0.0835689	0.0846866	40.4558	1.60976e-18	5.12402
0.2	0.02	0.1	1.5e-05	1199.9	0.3	6	11999	30367.5	2310.42	2000.11	0.00236606	0	638372	4.26236e-16	4.2465e-16	1.68608e-14	3.45746e-15	1.68608e-14	3.45729e-15	0.0475114	0.119175	0.120407	38.5609	1.71054e-18	5.44481
0.2	0.02	0.1	1.5e-05	1199.9	0.3	7	1333.22	30367.5	2310.42	2000.11	0.000339603	628193	638372	4.73595e-17	4.71435e-17	1.57062e-15	3.43612e-15	1.57063e-15	3.43565e-15	0.0202843	0.0130762	0.0133653	70.1715	6.77245e-19	2.15574
0.2	0.02	0.1	1.5e-05	1199.9	0.3	7	4888.47	30367.5	2310.42	2000.11	0.00155707	0	638372	1.73652e-16	1.72671e-16	1.13555e-14	3.91006e-15	1.13556e-14	3.90962e-15	0.0398792	0.0481362	0.0489998	46.1809	1.37598e-18	4.37987
0.2	0.02	0.1	1.5e-05	1199.9	0.3	7	8443.73	30367.5	2310.42	2000.11	0.00213779	0	638372	2.99944e-16	2.98574e-16	1.54535e-14	3.99712e-15	1.54536e-14	3.99683e-15	0.0452215	0.0835932	0.0846914	41.1766	1.59991e-18	5.09268
0.2	0.02	0.1	1.5e-05	1199.9	0.3	7	11999	30367.5	2310.42	2000.11	0.00231517	0	638372	4.26236e-16	4.24682e-16	1.68608e-14	4.0337e-15	1.68608e-14	4.03351e-15	0.0475122	0.119192	0.12041	39.0094	1.7031e-18	5.42112
0.2	0.02	0.1	1.5e-05	1199.9	0.45	5	1333.22	32431.2	2331.52	2000.13	0.000423637	628835	638372	4.73595e-17	4.70911e-17	2.00049e-15	2.45437e-15	2.00052e-15	2.45406e-15	0.0202388	0.0130354	0.0133582	62.6997	5.51764e-19	1.75632
0.2	0.02	0.1	1.5e-05	1199.9	0.45	5	4888.47	32431.2	2331.52	2000.13	0.0016393	0	638372	1.73652e-16	1.72615e-16	1.44634e-14	2.7929e-15	1.44636e-14	2.79263e-15	0.0398704	0.0480968	0.0489943	44.4232	1.10645e-18	3.52194
0.2	0.02	0.1	1.5e-05	1199.9	0.45	5	8443.73	32431.2	2331.52	2000.13	0.00210955	0	638372	2.99944e-16	2.98571e-16	1.9683e-14	2.85508e-15	1.96833e-14	2.85491e-15	0.045222	0.0835811	0.0846934	40.6561	1.28144e-18	4.07894
0.2	0.02	0.1	1.5e-05	1199.9	0.45	5	11999	32431.2	2331.52	2000.13	0.00215944	0	638372	4.26236e-16	4.24725e-16	2.14754e-14	2.88122e-15	2.14756e-14	2.8811e-15	0.0475149	0.119198	0.12042	38.9027	1.3669e-18	4.35098
0.2	0.02	0.1	1.5e-05	1199.9	0.45	6	1333.22	32431.2	2331.52	2000.13	0.000368332	628472	638372	4.73595e-17	4.71251e-17	2.00049e-15	2.94524e-15	2.00052e-15	2.94491e-15	0.0202666	0.0130602	0.0133627	66.9924	5.39876e-19	1.71848
0.2	0.02	0.1	1.5e-05	1199.9	0.45	6	4888.47	32431.2	2331.52	2000.13	0.00154209	0	638372	1.73652e-16	1.72675e-16	1.44634e-14	3.35148e-15	1.44636e-14	3.35117e-15	0.0398791	0.0481316	0.0490009	45.8749	1.08274e-18	3.44645
0.2	0.02	0.1	1.5e-05	1199.9	0.45	6	8443.73	32431.2	2331.52	2000.13	0.00203466	0	638372	2.99944e-16	2.98617e-16	1.9683e-14	3.4261e-15	1.96833e-14	3.4259e-15	0.0452244	0.083607	0.0846984	41.4367	1.26272e-18	4.01936
0.2	0.02	0.1	1.5e-05	1199.9	0.45	6	11999	32431.2	2331.52	2000.13	0.00210526	0	638372	4.26236e-16	4.24759e-16	2.14754e-14	3.45746e-15	2.14756e-14	3.45732e-15	0.0475158	0.119217	0.120423	39.396	1.35299e-18	4.30671
0.2	0.02	0.1	1.5e-05	1199.9	0.45	7	1333.22	32431.2	2331.52	2000.13	0.000324907	628119	638372	4.73595e-17	4.71518e-17	2.00049e-15	3.43612e-15	2.00052e-15	3.43576e-15	0.0202898	0.0130809	0.0133664	71.0609	5.30801e-19	1.68959
0.2	0.02	0.1	1.5e-05	1199.9	0.45	7	4888.47	32431.2	2331.52	2000.13	0.00145449	0	638372	1.73652e-16	1.72728e-16	1.44634e-14	3.91006e-15	1.44636e-14	3.90972e-15	0.039887	0.0481637	0.049007	47.2995	1.06148e-18	3.37879
0.2	0.02	0.1	1.5e-05	1199.9	0.45	7	8443.73	32431.2	2331.52	2000.13	0.00196422	0	638372	2.99944e-16	2.9866e-16	1.9683e-14	3.99712e-15	1.96833e-14	3.99689e-15	0.0452267	0.0836316	0.0847031	42.2091	1.24515e-18	3.96343
0.2	0.02	0.1	1.5e-05	1199.9	0.45	7	11999	32431.2	2331.52	2000.13	0.0020533	0	638372	4.26236e-16	4.24791e-16	2.14754e-14	4.0337e-15	2.14756e-14	4.03355e-15	0.0475166	0.119236	0.120427	39.8858	1.33966e-18	4.26426
0.2	0.02	0.1	1.5e-05	1199.9	0.6	5	1333.22	34224.2	2349.86	2000.15	0.000407407	628765	638372	4.73595e-17	4.71003e-17	2.44486e-15	2.45437e-15	2.44492e-15	2.45415e-15	0.0202446	0.0130404	0.0133595	63.4484	4.12697e-19	1.31366
0.2	0.02	0.1	1.5e-05	1199.9	0.6	5	4888.47	34224.2	2349.86	2000.15	0.0015461	0	638372	1.73652e-16	1.72666e-16	1.76762e-14	2.7929e-15	1.76766e-14	2.79271e-15	0.0398773	0.0481213	0.0490007	45.3426	7.25407e-19	2.30904
0.2	0.02	0.1	1.5e-05	1199.9	0.6	5	8443.73	34224.2	2349.86	2000.15	0.00195237	0	638372	2.99944e-16	2.98647e-16	2.40552e-14	2.85508e-15	2.40558e-14	2.85495e-15	0.0452265	0.083614	0.0847037	41.5044	8.20434e-19	2.61152
0.2	0.02	0.1	1.5e-05	1199.9	0.6	5	11999	34224.2	2349.86	2000.15	0.00191079	0	638372	4.26236e-16	4.24822e-16	2.62457e-14	2.88122e-15	2.62463e-14	2.88113e-15	0.0475187	0.119235	0.120435	39.6062	8.81942e-19	2.80731
0.2	0.02	0.1	1.5e-05	1199.9	0.6	6	1333.22	34224.2	2349.86	2000.15	0.000353786	628387	638372	4.73595e-17	4.71333e-17	2.44486e-15	2.94524e-15	2.44492e-15	2.94501e-15	0.0202719	0.0130647	0.0133638	67.7829	3.94643e-19	1.25619
0.2	0.02	0.1	1.5e-05	1199.9	0.6	6	4888.47	34224.2	2349.86	2000.15	0.00144999	0	638372	1.73652e-16	1.72725e-16	1.76762e-14	3.35148e-15	1.76766e-14	3.35126e-15	0.0398859	0.048156	0.0490072	46.86	6.90934e-19	2.19931
0.2	0.02	0.1	1.5e-05	1199.9	0.6	6	8443.73	34224.2	2349.86	2000.15	0.00187597	0	638372	2.99944e-16	2.98694e-16	2.40552e-14	3.4261e-15	2.40558e-14	3.42595e-15	0.0452289	0.0836406	0.0847087	42.3449	7.9272e-19	2.52331
0.2	0.02	0.1	1.5e-05	1199.9	0.6	6	11999	34224.2	2349.86	2000.15	0.00185404	0	638372	4.26236e-16	4.24858e-16	2.62457e-14	3.45746e-15	2.62463e-14	3.45736e-15	0.0475196	0.119255	0.120439	40.1491	8.60898e-19	2.74032
0.2	0.02	0.1	1.5e-05	1199.9	0.6	7	1333.22	34224.2	2349.86	2000.15	0.000311685	628072	638372	4.73595e-17	4.71593e-17	2.44486e-15	3.43612e-15	2.44492e-15	3.43587e-15	0.0202947	0.0130851	0.0133674	71.8922	3.80616e-19	1.21154
0.2	0.02	0.1	1.5e-05	1199.9	0.6	7	4888.47	34224.2	2349.86	2000.15	0.00136357	0	638372	1.73652e-16	1.72779e-16	1.76762e-14	3.91006e-15	1.76766e-14	3.90982e-15	0.0398939	0.048188	0.0490131	48.349	6.59999e-19	2.10084
0.2	0.02	0.1	1.5e-05	1199.9	0.6	7	8443.73	34224.2	2349.86	2000.15	0.00180434	0	638372	2.99944e-16	2.98738e-16	2.40552e-14	3.99712e-15	2.40558e-14	3.99695e-15	0.0452312	0.0836658	0.0847134	43.1764	7.66742e-19	2.44062
0.2	0.02	0.1	1.5e-05	1199.9	0.6	7	11999	34224.2	2349.86	2000.15	0.00179978	0	638372	4.26236e-16	4.24892e-16	2.62457e-14	4.0337e-15	2.62463e-14	4.03359e-15	0.0475205	0.119274	0.120442	40.6878	8.40766e-19	2.67624
0.2	0.05	0.0001	7e-06	133.322	0.3	5	1333.22	416.116	2001.77	1999.83	0.00377552	399842	512708	4.81313e-18	4.64045e-18	1.64405e-16	2.49437e-16	1.63818e-16	2.48123e-16	0.124422	0.0121066	0.0130404	133.243	2.07359e-18	0.00825054
0.2	0.05	0.0001	7e-06	133.322	0.3	5	4888.47	416.116	2001.77	1999.83	0.00701545	0	512708	1.76481e-17	1.72801e-17	1.18864e-15	2.83842e-16	1.18687e-15	2.83565e-16	0.353819	0.0456653	0.0484057	129.111	2.4137e-18	0.00960381
0.2	0.05	0.0001	7e-06	133.322	0.3	5	8443.73	416.116	2001.77	1999.83	0.0131978	0	512708	3.04832e-17	2.98846e-17	1.6176e-15	2.90161e-16	1.61545e-15	2.89996e-16	0.42722	0.0801311	0.0836846	120.225	2.91377e-18	0.0115935
0.2	0.05	0.0001	7e-06	133.322	0.3	5	11999	416.116	2001.77	1999.83	0.0232821	0	512708	4.33182e-17	4.24225e-17	1.76489e-15	2.92817e-16	1.7627e-15	2.92688e-16	0.436243	0.114963	0.118835	112.658	3.2201e-18	0.0128124
0.2	0.05	0.0001	7e-06	133.322	0.3	6	1333.22	416.116	2001.77	1999.83	0.00376326	399341	512708	4.81313e-18	4.6445e-18	1.64405e-16	2.99324e-16	1.63822e-16	2.9778e-16	0.124745	0.0121455	0.0130474	138.316	2.29504e-18	0.00913167
0.2	0.05	0.0001	7e-06	133.322	0.3	6	4888.47	416.116	2001.77	1999.83	0.00698847	0	512708	1.76481e-17	1.72823e-17	1.18864e-15	3.4061e-16	1.18687e-15	3.4028e-16	0.353949	0.0456906	0.0484097	130.171	2.46055e-18	0.00979021
0.2	0.05	0.0001	7e-06	133.322	0.3	6	8443.73	416.116	2001.77	1999.83	0.0131714	0	512708	3.04832e-17	2.98863e-17	1.6176e-15	3.48193e-16	1.61545e-15	3.47995e-16	0.427229	0.0801494	0.0836878	120.74	2.94124e-18	0.0117028
0.2	0.05	0.0001	7e-06	133.322	0.3	6	11999	416.116	2001.77	1999.83	0.0232551	0	512708	4.33182e-17	4.2424e-17	1.76489e-15	3.5138e-16	1.7627e-15	3.51226e-16	0.436245	0.114977	0.118838	112.97	3.24187e-18	0.012899
0.2	0.05	0.0001	7e-06	133.322	0.3	7	1333.22	416.116	2001.77	1999.83	0.00375186	399011	512708	4.81313e-18	4.6482e-18	1.64405e-16	3.49211e-16	1.63826e-16	3.47445e-16	0.125041	0.0121811	0.0130538	143.288	2.50949e-18	0.00998496
0.2	0.05	0.0001	7e-06	133.322	0.3	7	4888.47	416.116	2001.77	1999.83	0.00696207	0	512708	1.76481e-17	1.72845e-17	1.18864e-15	3.97378e-16	1.18688e-15	3.96995e-16	0.354076	0.0457154	0.0484136	131.228	2.50691e-18	0.00997469
0.2	0.05	0.0001	7e-06	133.322	0.3	7	8443.73	416.116	2001.77	1999.83	0.0131454	0	512708	3.04832e-17	2.98881e-17	1.6176e-15	4.06225e-16	1.61545e-15	4.05995e-16	0.427238	0.0801676	0.083691	121.255	2.96858e-18	0.0118116
0.2	0.05	0.0001	7e-06	133.322	0.3	7	11999	416.116	2001.77	1999.83	0.0232283	0	512708	4.33182e-17	4.24255e-17	1.76489e-15	4.09944e-16	1.7627e-15	4.09764e-16	0.436246	0.11499	0.118841	113.281	3.26358e-18	0.0129854
0.2	0.05	0.0001	7e-06	133.322	0.45	5	1333.22	602.745	2002.63	1999.83	0.00243126	398146	512708	4.81313e-18	4.68873e-18	2.74148e-16	2.49437e-16	2.73328e-16	2.48563e-16	0.125768	0.0122694	0.0131497	142.862	1.81758e-18	0.00723193
0.2	0.05	0.0001	7e-06	133.322	0.45	5	4888.47	602.745	2002.63	1999.83	0.00513064	0	512708	1.76481e-17	1.73732e-17	1.98208e-15	2.83842e-16	1.97954e-15	2.8365e-16	0.356135	0.0461083	0.0485989	142.99	3.00499e-18	0.0119565
0.2	0.05	0.0001	7e-06	133.322	0.45	5	8443.73	602.745	2002.63	1999.83	0.00992074	0	512708	3.04832e-17	3.00341e-17	2.69737e-15	2.90161e-16	2.69429e-15	2.90043e-16	0.427551	0.0808031	0.0839954	133.933	3.65234e-18	0.0145322
0.2	0.05	0.0001	7e-06	133.322	0.45	5	11999	602.745	2002.63	1999.83	0.0181277	0	512708	4.33182e-17	4.26323e-17	2.943e-15	2.92817e-16	2.93984e-15	2.92722e-16	0.436345	0.115808	0.119274	125.899	3.94014e-18	0.0156773
0.2	0.05	0.0001	7e-06	133.322	0.45	6	1333.22	602.745	2002.63	1999.83	0.00239575	397928	512708	4.81313e-18	4.69191e-18	2.74148e-16	2.99324e-16	2.7334e-16	2.98301e-16	0.126027	0.0123005	0.0131555	147.393	1.95279e-18	0.0077699
0.2	0.05	0.0001	7e-06	133.322	0.45	6	4888.47	602.745	2002.63	1999.83	0.00510311	0	512708	1.76481e-17	1.73749e-17	1.98208e-15	3.4061e-16	1.97955e-15	3.40382e-16	0.356226	0.0461283	0.0486022	143.993	3.02996e-18	0.0120558
0.2	0.05	0.0001	7e-06	133.322	0.45	6	8443.73	602.745	2002.63	1999.83	0.0098933	0	512708	3.04832e-17	3.00355e-17	2.69737e-15	3.48193e-16	2.6943e-15	3.48052e-16	0.427558	0.0808177	0.0839982	134.434	3.66692e-18	0.0145902
0.2	0.05	0.0001	7e-06	133.322	0.45	6	11999	602.745	2002.63	1999.83	0.0180972	0	512708	4.33182e-17	4.26337e-17	2.943e-15	3.5138e-16	2.93984e-15	3.51266e-16	0.436346	0.115819	0.119277	126.208	3.95286e-18	0.0157279
0.2	0.05	0.0001	7e-06	133.322	0.45	7	1333.22	602.745	2002.63	1999.83	0.00236283	397554	512708	4.81313e-18	4.69487e-18	2.74148e-16	3.49211e-16	2.7335e-16	3.48045e-16	0.126268	0.0123295	0.013161	151.856	2.0827e-18	0.0082868
0.2	0.05	0.0001	7e-06	133.322	0.45	7	4888.47	602.745	2002.63	1999.83	0.00507604	0	512708	1.76481e-17	1.73766e-17	1.98208e-15	3.97378e-16	1.97956e-15	3.97113e-16	0.356309	0.0461479	0.0486054	144.989	3.05468e-18	0.0121542
0.2	0.05	0.0001	7e-06	133.322	0.45	7	8443.73	602.745	2002.63	1999.83	0.0098661	0	512708	3.04832e-17	3.0037e-17	2.69737e-15	4.06225e-16	2.6943e-15	4.06061e-16	0.427565	0.0808322	0.0840009	134.935	3.68143e-18	0.0146479
0.2	0.05	0.0001	7e-06	133.322	0.45	7	11999	602.745	2002.63	1999.83	0.0180669	0	512708	4.33182e-17	4.2635e-17	2.943e-15	4.09944e-16	2.93985e-15	4.09811e-16	0.436348	0.11583	0.119279	126.516	3.96555e-18	0.0157784
0.2	0.05	0.0001	7e-06	133.322	0.6	5	1333.22	762.403	2003.38	1999.83	0.00191862	397349	512708	4.81313e-18	4.71065e-18	3.88301e-16	2.49437e-16	3.87062e-16	2.4877e-16	0.126473	0.0123542	0.0131983	149.83	2.00869e-18	0.00799232
0.2	0.05	0.0001	7e-06	133.322	0.6	5	4888.47	762.403	2003.38	1999.83	0.00446464	0	512708	1.76481e-17	1.74136e-17	2.80739e-15	2.83842e-16	2.80344e-15	2.83691e-16	0.357267	0.0463414	0.0486822	152.624	4.33625e-18	0.0172534
0.2	0.05	0.0001	7e-06	133.322	0.6	5	8443.73	762.403	2003.38	1999.83	0.00917353	0	512708	3.04832e-17	3.0088e-17	3.82054e-15	2.90161e-16	3.81572e-15	2.90062e-16	0.42771	0.0811313	0.0841092	143.629	5.30821e-18	0.0211207
0.2	0.05	0.0001	7e-06	133.322	0.6	5	11999	762.403	2003.38	1999.83	0.0177448	0	512708	4.33182e-17	4.26858e-17	4.16844e-15	2.92817e-16	4.1635e-15	2.92731e-16	0.436389	0.116172	0.119394	135.445	5.65726e-18	0.0225095
0.2	0.05	0.0001	7e-06	133.322	0.6	6	1333.22	762.403	2003.38	1999.83	0.00187593	397024	512708	4.81313e-18	4.71335e-18	3.88301e-16	2.99324e-16	3.87087e-16	2.98544e-16	0.126692	0.0123805	0.0132035	153.944	2.09396e-18	0.00833161
0.2	0.05	0.0001	7e-06	133.322	0.6	6	4888.47	762.403	2003.38	1999.83	0.00443701	0	512708	1.76481e-17	1.74152e-17	2.80739e-15	3.4061e-16	2.80346e-15	3.40431e-16	0.357345	0.0463585	0.0486851	153.591	4.34228e-18	0.0172774
0.2	0.05	0.0001	7e-06	133.322	0.6	6	8443.73	762.403	2003.38	1999.83	0.00914342	0	512708	3.04832e-17	3.00894e-17	3.82054e-15	3.48193e-16	3.81574e-15	3.48075e-16	0.427716	0.0811442	0.0841119	144.124	5.31164e-18	0.0211343
0.2	0.05	0.0001	7e-06	133.322	0.6	6	11999	762.403	2003.38	1999.83	0.0177078	0	512708	4.33182e-17	4.26872e-17	4.16844e-15	3.5138e-16	4.16351e-15	3.51278e-16	0.43639	0.116182	0.119397	135.755	5.66293e-18	0.0225321
0.2	0.05	0.0001	7e-06	133.322	0.6	7	1333.22	762.403	2003.38	1999.83	0.00183581	396873	512708	4.81313e-18	4.7159e-18	3.88301e-16	3.49211e-16	3.8711e-16	3.48324e-16	0.126897	0.0124053	0.0132084	158.011	2.1754e-18	0.00865565
0.2	0.05	0.0001	7e-06	133.322	0.6	7	4888.47	762.403	2003.38	1999.83	0.00440979	0	512708	1.76481e-17	1.74167e-17	2.80739e-15	3.97378e-16	2.80349e-15	3.97171e-16	0.357428	0.0463755	0.0486881	154.559	4.34827e-18	0.0173012
0.2	0.05	0.0001	7e-06	133.322	0.6	7	8443.73	762.403	2003.38	1999.83	0.00911356	0	512708	3.04832e-17	3.00908e-17	3.82054e-15	4.06225e-16	3.81575e-15	4.06088e-16	0.427722	0.0811569	0.0841145	144.618	5.31507e-18	0.021148
0.2	0.05	0.0001	7e-06	133.322	0.6	7	11999	762.403	2003.38	1999.83	0.0176711	0	512708	4.33182e-17	4.26886e-17	4.16844e-15	4.09944e-16	4.16352e-15	4.09824e-16	0.436391	0.116192	0.119399	136.064	5.66859e-18	0.0225546
0.2	0.05	0.0001	7e-06	666.61	0.3	5	1333.22	416.116	2001.77	1999.83	0.00313357	487554	512708	4.81313e-18	4.6697e-18	1.64405e-16	2.49437e-16	1.63916e-16	2.48351e-16	0.103495	0.0123243	0.0131014	133.184	1.71789e-18	0.00683527
0.2	0.05	0.0001	7e-06	666.61	0.3	5	4888.47	416.116	2001.77	1999.83	0.00588738	0	512708	1.76481e-17	1.73393e-17	1.18864e-15	2.83842e-16	1.18715e-15	2.8361e-16	0.297152	0.0462223	0.0485229	129.162	2.02857e-18	0.00807144
0.2	0.05	0.0001	7e-06	666.61	0.3	5	8443.73	416.116	2001.77	1999.83	0.011721	0	512708	3.04832e-17	2.99518e-17	1.6176e-15	2.90161e-16	1.61568e-15	2.90015e-16	0.379299	0.0806634	0.0838175	120.255	2.58921e-18	0.0103021
0.2	0.05	0.0001	7e-06	666.61	0.3	5	11999	416.116	2001.77	1999.83	0.0217086	0	512708	4.33182e-17	4.24833e-17	1.76489e-15	2.92817e-16	1.76285e-15	2.92697e-16	0.406451	0.115348	0.118956	112.674	3.00212e-18	0.011945
0.2	0.05	0.0001	7e-06	666.61	0.3	6	1333.22	416.116	2001.77	1999.83	0.00312287	487320	512708	4.81313e-18	4.67307e-18	1.64405e-16	2.99324e-16	1.63919e-16	2.98048e-16	0.103735	0.0123567	0.0131072	138.228	1.90075e-18	0.00756283
0.2	0.05	0.0001	7e-06	666.61	0.3	6	4888.47	416.116	2001.77	1999.83	0.0058645	0	512708	1.76481e-17	1.73412e-17	1.18864e-15	3.4061e-16	1.18715e-15	3.40334e-16	0.297236	0.0462436	0.0485263	130.216	2.06757e-18	0.00822661
0.2	0.05	0.0001	7e-06	666.61	0.3	6	8443.73	416.116	2001.77	1999.83	0.0116981	0	512708	3.04832e-17	2.99533e-17	1.6176e-15	3.48193e-16	1.61569e-15	3.48018e-16	0.379319	0.0806794	0.0838203	120.769	2.61363e-18	0.0103993
0.2	0.05	0.0001	7e-06	666.61	0.3	6	11999	416.116	2001.77	1999.83	0.0216837	0	512708	4.33182e-17	4.24847e-17	1.76489e-15	3.5138e-16	1.76285e-15	3.51237e-16	0.406457	0.115361	0.118958	112.985	3.02241e-18	0.0120258
0.2	0.05	0.0001	7e-06	666.61	0.3	7	1333.22	416.116	2001.77	1999.83	0.00311292	487171	512708	4.81313e-18	4.67616e-18	1.64405e-16	3.49211e-16	1.63923e-16	3.47752e-16	0.103956	0.0123865	0.0131126	143.173	2.07786e-18	0.00826753
0.2	0.05	0.0001	7e-06	666.61	0.3	7	4888.47	416.116	2001.77	1999.83	0.00584211	0	512708	1.76481e-17	1.7343e-17	1.18864e-15	3.97378e-16	1.18716e-15	3.97058e-16	0.297319	0.0462646	0.0485296	131.267	2.10617e-18	0.00838018
0.2	0.05	0.0001	7e-06	666.61	0.3	7	8443.73	416.116	2001.77	1999.83	0.0116754	0	512708	3.04832e-17	2.99549e-17	1.6176e-15	4.06225e-16	1.61569e-15	4.06022e-16	0.379339	0.0806954	0.0838231	121.282	2.63792e-18	0.010496
0.2	0.05	0.0001	7e-06	666.61	0.3	7	11999	416.116	2001.77	1999.83	0.021659	0	512708	4.33182e-17	4.24861e-17	1.76489e-15	4.09944e-16	1.76285e-15	4.09777e-16	0.406462	0.115373	0.118961	113.295	3.04265e-18	0.0121063
0.2	0.05	0.0001	7e-06	666.61	0.45	5	1333.22	602.745	2002.63	1999.83	0.00201812	486734	512708	4.81313e-18	4.70986e-18	2.74148e-16	2.49437e-16	2.73465e-16	2.48714e-16	0.104546	0.0124607	0.0131922	142.907	1.50844e-18	0.0060019
0.2	0.05	0.0001	7e-06	666.61	0.45	5	4888.47	602.745	2002.63	1999.83	0.00430397	0	512708	1.76481e-17	1.74176e-17	1.98208e-15	2.83842e-16	1.97994e-15	2.83682e-16	0.298625	0.0465972	0.0486854	143.009	2.5293e-18	0.0100638
0.2	0.05	0.0001	7e-06	666.61	0.45	5	8443.73	602.745	2002.63	1999.83	0.00882958	0	512708	3.04832e-17	3.00838e-17	2.69737e-15	2.90161e-16	2.69462e-15	2.90056e-16	0.380038	0.0812551	0.084092	133.961	3.25549e-18	0.0129532
0.2	0.05	0.0001	7e-06	666.61	0.45	5	11999	602.745	2002.63	1999.83	0.0169267	0	512708	4.33182e-17	4.26782e-17	2.943e-15	2.92817e-16	2.94005e-15	2.92728e-16	0.406808	0.116132	0.119363	125.91	3.67994e-18	0.014642
0.2	0.05	0.0001	7e-06	666.61	0.45	6	1333.22	602.745	2002.63	1999.83	0.00198847	486627	512708	4.81313e-18	4.7125e-18	2.74148e-16	2.99324e-16	2.73475e-16	2.98478e-16	0.104735	0.0124866	0.0131971	147.415	1.62013e-18	0.00644627
0.2	0.05	0.0001	7e-06	666.61	0.45	6	4888.47	602.745	2002.63	1999.83	0.00428078	0	512708	1.76481e-17	1.74191e-17	1.98208e-15	3.4061e-16	1.97995e-15	3.40419e-16	0.298691	0.046614	0.0486881	144.01	2.55005e-18	0.0101463
0.2	0.05	0.0001	7e-06	666.61	0.45	6	8443.73	602.745	2002.63	1999.83	0.0088055	0	512708	3.04832e-17	3.00851e-17	2.69737e-15	3.48193e-16	2.69463e-15	3.48068e-16	0.380054	0.081268	0.0840945	134.461	3.26853e-18	0.0130051
0.2	0.05	0.0001	7e-06	666.61	0.45	6	11999	602.745	2002.63	1999.83	0.0168984	0	512708	4.33182e-17	4.26794e-17	2.943e-15	3.5138e-16	2.94005e-15	3.51274e-16	0.406812	0.116142	0.119365	126.218	3.69184e-18	0.0146894
0.2	0.05	0.0001	7e-06	666.61	0.45	7	1333.22	602.745	2002.63	1999.83	0.00196096	486473	512708	4.81313e-18	4.71497e-18	2.74148e-16	3.49211e-16	2.73484e-16	3.48246e-16	0.104912	0.0125108	0.0132016	151.859	1.72746e-18	0.00687333
0.2	0.05	0.0001	7e-06	666.61	0.45	7	4888.47	602.745	2002.63	1999.83	0.00425798	0	512708	1.76481e-17	1.74205e-17	1.98208e-15	3.97378e-16	1.97995e-15	3.97157e-16	0.298755	0.0466306	0.0486908	145.009	2.57058e-18	0.010228
0.2	0.05	0.0001	7e-06	666.61	0.45	7	8443.73	602.745	2002.63	1999.83	0.00878163	0	512708	3.04832e-17	3.00864e-17	2.69737e-15	4.06225e-16	2.69463e-15	4.0608e-16	0.38007	0.0812807	0.0840969	134.961	3.2815e-18	0.0130567
0.2	0.05	0.0001	7e-06	666.61	0.45	7	11999	602.745	2002.63	1999.83	0.0168703	0	512708	4.33182e-17	4.26806e-17	2.943e-15	4.09944e-16	2.94006e-15	4.0982e-16	0.406817	0.116152	0.119368	126.526	3.70371e-18	0.0147366
0.2	0.05	0.0001	7e-06	666.61	0.6	5	1333.22	762.403	2003.38	1999.83	0.00159298	486290	512708	4.81313e-18	4.72807e-18	3.88301e-16	2.49437e-16	3.87268e-16	2.48885e-16	0.105064	0.0125316	0.0132326	149.882	1.67025e-18	0.0066457
0.2	0.05	0.0001	7e-06	666.61	0.6	5	4888.47	762.403	2003.38	1999.83	0.00374773	0	512708	1.76481e-17	1.74515e-17	2.80739e-15	2.83842e-16	2.80406e-15	2.83716e-16	0.299392	0.0467939	0.0487552	152.65	3.65946e-18	0.0145605
0.2	0.05	0.0001	7e-06	666.61	0.6	5	8443.73	762.403	2003.38	1999.83	0.00818147	0	512708	3.04832e-17	3.01312e-17	3.82054e-15	2.90161e-16	3.81623e-15	2.90073e-16	0.380397	0.0815444	0.0841924	143.655	4.74491e-18	0.0188794
0.2	0.05	0.0001	7e-06	666.61	0.6	5	11999	762.403	2003.38	1999.83	0.0165934	0	512708	4.33182e-17	4.27273e-17	4.16844e-15	2.92817e-16	4.16382e-15	2.92737e-16	0.406961	0.116469	0.119474	135.452	5.29247e-18	0.0210581
0.2	0.05	0.0001	7e-06	666.61	0.6	6	1333.22	762.403	2003.38	1999.83	0.00155747	486176	512708	4.81313e-18	4.73031e-18	3.88301e-16	2.99324e-16	3.87289e-16	2.98679e-16	0.105224	0.0125535	0.0132369	153.978	1.74062e-18	0.00692569
0.2	0.05	0.0001	7e-06	666.61	0.6	6	4888.47	762.403	2003.38	1999.83	0.0037245	0	512708	1.76481e-17	1.74528e-17	2.80739e-15	3.4061e-16	2.80408e-15	3.4046e-16	0.299448	0.0468084	0.0487577	153.616	3.66436e-18	0.01458
0.2	0.05	0.0001	7e-06	666.61	0.6	6	8443.73	762.403	2003.38	1999.83	0.00815494	0	512708	3.04832e-17	3.01324e-17	3.82054e-15	3.48193e-16	3.81625e-15	3.48088e-16	0.38041	0.0815557	0.0841947	144.148	4.7481e-18	0.0188921
0.2	0.05	0.0001	7e-06	666.61	0.6	6	11999	762.403	2003.38	1999.83	0.0165591	0	512708	4.33182e-17	4.27286e-17	4.16844e-15	3.5138e-16	4.16382e-15	3.51284e-16	0.406965	0.116479	0.119476	135.761	5.29783e-18	0.0210794
0.2	0.05	0.0001	7e-06	666.61	0.6	7	1333.22	762.403	2003.38	1999.83	0.0015241	486116	512708	4.81313e-18	4.73243e-18	3.88301e-16	3.49211e-16	3.87308e-16	3.48477e-16	0.105375	0.0125742	0.013241	158.029	1.80785e-18	0.0071932
0.2	0.05	0.0001	7e-06	666.61	0.6	7	4888.47	762.403	2003.38	1999.83	0.0037016	0	512708	1.76481e-17	1.74541e-17	2.80739e-15	3.97378e-16	2.80409e-15	3.97205e-16	0.299503	0.0468226	0.0487601	154.581	3.66923e-18	0.0145994
0.2	0.05	0.0001	7e-06	666.61	0.6	7	8443.73	762.403	2003.38	1999.83	0.00812862	0	512708	3.04832e-17	3.01337e-17	3.82054e-15	4.06225e-16	3.81626e-15	4.06103e-16	0.380424	0.0815669	0.084197	144.641	4.75129e-18	0.0189048
0.2	0.05	0.0001	7e-06	666.61	0.6	7	11999	762.403	2003.38	1999.83	0.0165249	0	512708	4.33182e-17	4.27299e-17	4.16844e-15	4.09944e-16	4.16383e-15	4.09832e-16	0.40697	0.116488	0.119479	136.07	5.30318e-18	0.0211007
0.2	0.05	0.0001	7e-06	1199.9	0.3	5	1333.22	416.116	2001.77	1999.83	0.00277337	512697	512708	4.81313e-18	4.68613e-18	1.64405e-16	2.49437e-16	1.63971e-16	2.48478e-16	0.0917106	0.0124469	0.0131356	133.157	1.51895e-18	0.0060437
0.2	0.05	0.0001	7e-06	1199.9	0.3	5	4888.47	416.116	2001.77	1999.83	0.00524099	0	512708	1.76481e-17	1.73733e-17	1.18864e-15	2.83842e-16	1.18731e-15	2.83636e-16	0.26464	0.0465417	0.0485901	129.199	1.80778e-18	0.00719292
0.2	0.05	0.0001	7e-06	1199.9	0.3	5	8443.73	416.116	2001.77	1999.83	0.0107343	0	512708	3.04832e-17	2.99967e-17	1.6176e-15	2.90161e-16	1.61584e-15	2.90027e-16	0.347282	0.0810189	0.0839062	120.278	2.37242e-18	0.00943955
0.2	0.05	0.0001	7e-06	1199.9	0.3	5	11999	416.116	2001.77	1999.83	0.0204405	0	512708	4.33182e-17	4.25323e-17	1.76489e-15	2.92817e-16	1.76297e-15	2.92704e-16	0.382445	0.115658	0.119052	112.683	2.82657e-18	0.0112466
0.2	0.05	0.0001	7e-06	1199.9	0.3	6	1333.22	416.116	2001.77	1999.83	0.00276342	512697	512708	4.81313e-18	4.68913e-18	1.64405e-16	2.99324e-16	1.63974e-16	2.98198e-16	0.091902	0.0124758	0.0131408	138.184	1.68019e-18	0.00668525
0.2	0.05	0.0001	7e-06	1199.9	0.3	6	4888.47	416.116	2001.77	1999.83	0.0052206	0	512708	1.76481e-17	1.73749e-17	1.18864e-15	3.4061e-16	1.18731e-15	3.40365e-16	0.264708	0.0465607	0.048593	130.25	1.84237e-18	0.00733056
0.2	0.05	0.0001	7e-06	1199.9	0.3	6	8443.73	416.116	2001.77	1999.83	0.0107135	0	512708	3.04832e-17	2.99981e-17	1.6176e-15	3.48193e-16	1.61585e-15	3.48033e-16	0.347304	0.0810335	0.0839088	120.79	2.39476e-18	0.00952846
0.2	0.05	0.0001	7e-06	1199.9	0.3	6	11999	416.116	2001.77	1999.83	0.0204173	0	512708	4.33182e-17	4.25336e-17	1.76489e-15	3.5138e-16	1.76297e-15	3.51246e-16	0.382453	0.11567	0.119055	112.993	2.84567e-18	0.0113226
0.2	0.05	0.0001	7e-06	1199.9	0.3	7	1333.22	416.116	2001.77	1999.83	0.00275415	512694	512708	4.81313e-18	4.69188e-18	1.64405e-16	3.49211e-16	1.63978e-16	3.47923e-16	0.0920774	0.0125022	0.0131456	143.115	1.83634e-18	0.00730656
0.2	0.05	0.0001	7e-06	1199.9	0.3	7	4888.47	416.116	2001.77	1999.83	0.00520064	0	512708	1.76481e-17	1.73766e-17	1.18864e-15	3.97378e-16	1.18732e-15	3.97094e-16	0.264774	0.0465794	0.048596	131.297	1.87661e-18	0.00746679
0.2	0.05	0.0001	7e-06	1199.9	0.3	7	8443.73	416.116	2001.77	1999.83	0.010693	0	512708	3.04832e-17	2.99995e-17	1.6176e-15	4.06225e-16	1.61585e-15	4.06039e-16	0.347325	0.081048	0.0839113	121.302	2.417e-18	0.00961693
0.2	0.05	0.0001	7e-06	1199.9	0.3	7	11999	416.116	2001.77	1999.83	0.0203942	0	512708	4.33182e-17	4.25349e-17	1.76489e-15	4.09944e-16	1.76297e-15	4.09787e-16	0.382461	0.115682	0.119057	113.303	2.86472e-18	0.0113984
0.2	0.05	0.0001	7e-06	1199.9	0.45	5	1333.22	602.745	2002.63	1999.83	0.00178568	512694	512708	4.81313e-18	4.72175e-18	2.74148e-16	2.49437e-16	2.73543e-16	2.48799e-16	0.0925164	0.0125685	0.0132162	142.848	1.33478e-18	0.00531094
0.2	0.05	0.0001	7e-06	1199.9	0.45	5	4888.47	602.745	2002.63	1999.83	0.00383245	0	512708	1.76481e-17	1.7443e-17	1.98208e-15	2.83842e-16	1.98016e-15	2.83699e-16	0.265831	0.0468762	0.0487347	143.041	2.25778e-18	0.00898341
0.2	0.05	0.0001	7e-06	1199.9	0.45	5	8443.73	602.745	2002.63	1999.83	0.00809597	0	512708	3.04832e-17	3.01172e-17	2.69737e-15	2.90161e-16	2.69485e-15	2.90065e-16	0.348086	0.081559	0.084157	133.98	2.98865e-18	0.0118914
0.2	0.05	0.0001	7e-06	1199.9	0.45	5	11999	602.745	2002.63	1999.83	0.0159555	0	512708	4.33182e-17	4.27152e-17	2.943e-15	2.92817e-16	2.94022e-15	2.92733e-16	0.382927	0.116394	0.119435	125.916	3.46962e-18	0.0138052
0.2	0.05	0.0001	7e-06	1199.9	0.45	6	1333.22	602.745	2002.63	1999.83	0.00175925	512694	512708	4.81313e-18	4.7241e-18	2.74148e-16	2.99324e-16	2.73551e-16	2.98577e-16	0.0926689	0.0125916	0.0132205	147.346	1.43325e-18	0.00570273
0.2	0.05	0.0001	7e-06	1199.9	0.45	6	4888.47	602.745	2002.63	1999.83	0.00381181	0	512708	1.76481e-17	1.74443e-17	1.98208e-15	3.4061e-16	1.98017e-15	3.4044e-16	0.265884	0.0468912	0.0487371	144.039	2.27617e-18	0.00905661
0.2	0.05	0.0001	7e-06	1199.9	0.45	6	8443.73	602.745	2002.63	1999.83	0.00807402	0	512708	3.04832e-17	3.01184e-17	2.69737e-15	3.48193e-16	2.69485e-15	3.48079e-16	0.348103	0.0815707	0.0841592	134.48	3.00061e-18	0.011939
0.2	0.05	0.0001	7e-06	1199.9	0.45	6	11999	602.745	2002.63	1999.83	0.015929	0	512708	4.33182e-17	4.27164e-17	2.943e-15	3.5138e-16	2.94022e-15	3.5128e-16	0.382933	0.116403	0.119437	126.224	3.48085e-18	0.0138499
0.2	0.05	0.0001	7e-06	1199.9	0.45	7	1333.22	602.745	2002.63	1999.83	0.00173471	512687	512708	4.81313e-18	4.72628e-18	2.74148e-16	3.49211e-16	2.73559e-16	3.48359e-16	0.0928108	0.012613	0.0132245	151.78	1.52785e-18	0.00607914
0.2	0.05	0.0001	7e-06	1199.9	0.45	7	4888.47	602.745	2002.63	1999.83	0.00379152	0	512708	1.76481e-17	1.74456e-17	1.98208e-15	3.97378e-16	1.98018e-15	3.97182e-16	0.265936	0.0469059	0.0487395	145.035	2.29439e-18	0.00912908
0.2	0.05	0.0001	7e-06	1199.9	0.45	7	8443.73	602.745	2002.63	1999.83	0.00805228	0	512708	3.04832e-17	3.01195e-17	2.69737e-15	4.06225e-16	2.69486e-15	4.06092e-16	0.34812	0.0815823	0.0841614	134.978	3.01252e-18	0.0119864
0.2	0.05	0.0001	7e-06	1199.9	0.45	7	11999	602.745	2002.63	1999.83	0.0159026	0	512708	4.33182e-17	4.27175e-17	2.943e-15	4.09944e-16	2.94022e-15	4.09827e-16	0.382939	0.116413	0.119439	126.531	3.49205e-18	0.0138944
0.2	0.05	0.0001	7e-06	1199.9	0.6	5	1333.22	762.403	2003.38	1999.83	0.00140952	512685	512708	4.81313e-18	4.73788e-18	3.88301e-16	2.49437e-16	3.87384e-16	2.48949e-16	0.0929344	0.0126317	0.0132519	149.838	1.47965e-18	0.00588734
0.2	0.05	0.0001	7e-06	1199.9	0.6	5	4888.47	762.403	2003.38	1999.83	0.00333966	0	512708	1.76481e-17	1.74731e-17	2.80739e-15	2.83842e-16	2.80441e-15	2.8373e-16	0.266452	0.0470516	0.0487968	152.678	3.27399e-18	0.0130268
0.2	0.05	0.0001	7e-06	1199.9	0.6	5	8443.73	762.403	2003.38	1999.83	0.00751227	0	512708	3.04832e-17	3.01604e-17	3.82054e-15	2.90161e-16	3.81658e-15	2.9008e-16	0.348476	0.0818229	0.0842484	143.672	4.36494e-18	0.0173675
0.2	0.05	0.0001	7e-06	1199.9	0.6	5	11999	762.403	2003.38	1999.83	0.0156606	0	512708	4.33182e-17	4.2761e-17	4.16844e-15	2.92817e-16	4.16407e-15	2.92741e-16	0.383134	0.11671	0.119539	135.456	4.99715e-18	0.019883
0.2	0.05	0.0001	7e-06	1199.9	0.6	6	1333.22	762.403	2003.38	1999.83	0.00137799	512685	512708	4.81313e-18	4.73987e-18	3.88301e-16	2.99324e-16	3.87403e-16	2.98754e-16	0.093063	0.0126512	0.0132558	153.926	1.54163e-18	0.00613394
0.2	0.05	0.0001	7e-06	1199.9	0.6	6	4888.47	762.403	2003.38	1999.83	0.00331899	0	512708	1.76481e-17	1.74742e-17	2.80739e-15	3.4061e-16	2.80442e-15	3.40477e-16	0.266497	0.0470644	0.048799	153.642	3.27832e-18	0.013044
0.2	0.05	0.0001	7e-06	1199.9	0.6	6	8443.73	762.403	2003.38	1999.83	0.00748807	0	512708	3.04832e-17	3.01615e-17	3.82054e-15	3.48193e-16	3.81659e-15	3.48097e-16	0.348491	0.0818332	0.0842506	144.164	4.36792e-18	0.0173794
0.2	0.05	0.0001	7e-06	1199.9	0.6	6	11999	762.403	2003.38	1999.83	0.0156284	0	512708	4.33182e-17	4.27622e-17	4.16844e-15	3.5138e-16	4.16408e-15	3.5129e-16	0.38314	0.116719	0.119541	135.765	5.00225e-18	0.0199033
0.2	0.05	0.0001	7e-06	1199.9	0.6	7	1333.22	762.403	2003.38	1999.83	0.00134838	512677	512708	4.81313e-18	4.74175e-18	3.88301e-16	3.49211e-16	3.8742e-16	3.48563e-16	0.093184	0.0126695	0.0132594	157.969	1.60085e-18	0.00636959
0.2	0.05	0.0001	7e-06	1199.9	0.6	7	4888.47	762.403	2003.38	1999.83	0.00329862	0	512708	1.76481e-17	1.74754e-17	2.80739e-15	3.97378e-16	2.80444e-15	3.97224e-16	0.266542	0.0470771	0.0488011	154.605	3.28263e-18	0.0130612
0.2	0.05	0.0001	7e-06	1199.9	0.6	7	8443.73	762.403	2003.38	1999.83	0.00746405	0	512708	3.04832e-17	3.01626e-17	3.82054e-15	4.06225e-16	3.8166e-15	4.06113e-16	0.348506	0.0818435	0.0842527	144.656	4.37089e-18	0.0173912
0.2	0.05	0.0001	7e-06	1199.9	0.6	7	11999	762.403	2003.38	1999.83	0.0155964	0	512708	4.33182e-17	4.27634e-17	4.16844e-15	4.09944e-16	4.16409e-15	4.09838e-16	0.383145	0.116728	0.119543	136.073	5.00734e-18	0.0199236
0.2	0.05	0.0001	9.66667e-06	133.322	0.3	5	1333.22	19.7486	2000.65	1999.83	0.00378165	415976	554596	1.26755e-17	1.21431e-17	4.21477e-16	6.56896e-16	4.20635e-16	6.53049e-16	0.0806759	0.0118756	0.0130008	71.6979	5.22118e-18	0.0191764
0.2	0.05	0.0001	9.66667e-06	133.322	0.3	5	4888.47	19.7486	2000.65	1999.83	0.0125534	0	554596	4.64767e-17	4.45856e-17	3.04725e-15	7.47502e-16	3.04443e-15	7.46056e-16	0.216163	0.0434737	0.0477378	50.6939	6.15761e-18	0.0226157
0.2	0.05	0.0001	9.66667e-06	133.322	0.3	5	8443.73	19.7486	2000.65	1999.83	0.0191099	0	554596	8.02779e-17	7.75901e-17	4.14696e-15	7.64144e-16	4.1435e-15	7.63394e-16	0.254557	0.077384	0.0828815	46.3049	6.89572e-18	0.0253266
0.2	0.05	0.0001	9.66667e-06	133.322	0.3	5	11999	19.7486	2000.65	1999.83	0.0264257	0	554596	1.14079e-16	1.10757e-16	4.52458e-15	7.71138e-16	4.52101e-15	7.70661e-16	0.259459	0.112265	0.118145	44.1253	7.36857e-18	0.0270633
0.2	0.05	0.0001	9.66667e-06	133.322	0.3	6	1333.22	19.7486	2000.65	1999.83	0.00355549	414833	554596	1.26755e-17	1.21801e-17	4.21477e-16	7.88275e-16	4.20655e-16	7.83976e-16	0.0811891	0.0119715	0.0130281	76.8402	5.6157e-18	0.0206254
0.2	0.05	0.0001	9.66667e-06	133.322	0.3	6	4888.47	19.7486	2000.65	1999.83	0.0122531	0	554596	4.64767e-17	4.46331e-17	3.04725e-15	8.97002e-16	3.04447e-15	8.95313e-16	0.216534	0.0436048	0.0477725	51.9547	6.322e-18	0.0232195
0.2	0.05	0.0001	9.66667e-06	133.322	0.3	6	8443.73	19.7486	2000.65	1999.83	0.0188834	0	554596	8.02779e-17	7.76244e-17	4.14696e-15	9.16973e-16	4.14352e-15	9.16085e-16	0.254582	0.0774771	0.0829066	46.8887	6.97665e-18	0.0256239
0.2	0.05	0.0001	9.66667e-06	133.322	0.3	6	11999	19.7486	2000.65	1999.83	0.0262557	0	554596	1.14079e-16	1.10781e-16	4.52458e-15	9.25366e-16	4.52103e-15	9.24797e-16	0.259463	0.112327	0.118162	44.4617	7.42156e-18	0.027258
0.2	0.05	0.0001	9.66667e-06	133.322	0.3	7	1333.22	19.7486	2000.65	1999.83	0.00336566	413906	554596	1.26755e-17	1.22112e-17	4.21477e-16	9.19654e-16	4.20672e-16	9.14949e-16	0.0816215	0.012053	0.0130511	81.7799	5.97365e-18	0.0219401
0.2	0.05	0.0001	9.66667e-06	133.322	0.3	7	4888.47	19.7486	2000.65	1999.83	0.01197	0	554596	4.64767e-17	4.46778e-17	3.04725e-15	1.0465e-15	3.0445e-15	1.04458e-15	0.216896	0.0437286	0.0478053	53.204	6.47892e-18	0.0237958
0.2	0.05	0.0001	9.66667e-06	133.322	0.3	7	8443.73	19.7486	2000.65	1999.83	0.0186639	0	554596	8.02779e-17	7.76576e-17	4.14696e-15	1.0698e-15	4.14355e-15	1.06878e-15	0.254606	0.0775673	0.0829309	47.4693	7.0558e-18	0.0259146
0.2	0.05	0.0001	9.66667e-06	133.322	0.3	7	11999	19.7486	2000.65	1999.83	0.0260888	0	554596	1.14079e-16	1.10804e-16	4.52458e-15	1.07959e-15	4.52104e-15	1.07894e-15	0.259467	0.112388	0.11818	44.797	7.47395e-18	0.0274504
0.2	0.05	0.0001	9.66667e-06	133.322	0.45	5	1333.22	20.8158	2000.69	1999.83	0.0032464	415085	554596	1.26755e-17	1.2201e-17	5.4932e-16	6.56896e-16	5.4834e-16	6.53737e-16	0.0810857	0.0119522	0.0130482	73.9787	4.61325e-18	0.0169436
0.2	0.05	0.0001	9.66667e-06	133.322	0.45	5	4888.47	20.8158	2000.69	1999.83	0.0115842	0	554596	4.64767e-17	4.47171e-17	3.97155e-15	7.47502e-16	3.96799e-15	7.46236e-16	0.216779	0.0436889	0.0478396	52.2271	6.5905e-18	0.0242056
0.2	0.05	0.0001	9.66667e-06	133.322	0.45	5	8443.73	20.8158	2000.69	1999.83	0.0177327	0	554596	8.02779e-17	7.77737e-17	5.40482e-15	7.64144e-16	5.40039e-15	7.63475e-16	0.254635	0.0776763	0.0830239	47.6167	7.60497e-18	0.0279316
0.2	0.05	0.0001	9.66667e-06	133.322	0.45	5	11999	20.8158	2000.69	1999.83	0.0247391	0	554596	1.14079e-16	1.10975e-16	5.89698e-15	7.71138e-16	5.89238e-15	7.70706e-16	0.259481	0.112594	0.118316	45.3491	8.13966e-18	0.0298954
0.2	0.05	0.0001	9.66667e-06	133.322	0.45	6	1333.22	20.8158	2000.69	1999.83	0.0030176	413983	554596	1.26755e-17	1.2237e-17	5.4932e-16	7.88275e-16	5.48377e-16	7.84769e-16	0.0815854	0.0120463	0.0130749	79.3158	4.88703e-18	0.0179491
0.2	0.05	0.0001	9.66667e-06	133.322	0.45	6	4888.47	20.8158	2000.69	1999.83	0.0112691	0	554596	4.64767e-17	4.47663e-17	3.97155e-15	8.97002e-16	3.96805e-15	8.95527e-16	0.217207	0.0438254	0.0478757	53.6269	6.69058e-18	0.0245732
0.2	0.05	0.0001	9.66667e-06	133.322	0.45	6	8443.73	20.8158	2000.69	1999.83	0.0174834	0	554596	8.02779e-17	7.78107e-17	5.40482e-15	9.16973e-16	5.40043e-15	9.16182e-16	0.254662	0.0777765	0.0830511	48.2813	7.64707e-18	0.0280862
0.2	0.05	0.0001	9.66667e-06	133.322	0.45	6	11999	20.8158	2000.69	1999.83	0.0245412	0	554596	1.14079e-16	1.11002e-16	5.89698e-15	9.25366e-16	5.89241e-15	9.24851e-16	0.259486	0.112662	0.118335	45.7411	8.1676e-18	0.029998
0.2	0.05	0.0001	9.66667e-06	133.322	0.45	7	1333.22	20.8158	2000.69	1999.83	0.00282583	413070	554596	1.26755e-17	1.22672e-17	5.4932e-16	9.19654e-16	5.48408e-16	9.15841e-16	0.0820123	0.012126	0.0130973	84.442	5.13256e-18	0.0188509
0.2	0.05	0.0001	9.66667e-06	133.322	0.45	7	4888.47	20.8158	2000.69	1999.83	0.0109729	0	554596	4.64767e-17	4.48126e-17	3.97155e-15	1.0465e-15	3.9681e-15	1.04483e-15	0.217567	0.0439539	0.0479097	54.9998	6.78577e-18	0.0249228
0.2	0.05	0.0001	9.66667e-06	133.322	0.45	7	8443.73	20.8158	2000.69	1999.83	0.0172425	0	554596	8.02779e-17	7.78465e-17	5.40482e-15	1.0698e-15	5.40047e-15	1.06889e-15	0.254688	0.0778735	0.0830773	48.9418	7.68827e-18	0.0282375
0.2	0.05	0.0001	9.66667e-06	133.322	0.45	7	11999	20.8158	2000.69	1999.83	0.0243475	0	554596	1.14079e-16	1.11028e-16	5.89698e-15	1.07959e-15	5.89243e-15	1.079e-15	0.259491	0.11273	0.118355	46.1317	8.19525e-18	0.0300996
0.2	0.05	0.0001	9.66667e-06	133.322	0.6	5	1333.22	21.3985	2000.71	1999.83	0.00286761	414238	554596	1.26755e-17	1.22465e-17	6.79317e-16	6.56896e-16	6.78166e-16	6.54342e-16	0.0814525	0.0120215	0.013085	76.584	4.1336e-18	0.0151819
0.2	0.05	0.0001	9.66667e-06	133.322	0.6	5	4888.47	21.3985	2000.71	1999.83	0.0108842	0	554596	4.64767e-17	4.482e-17	4.91142e-15	7.47502e-16	4.90678e-15	7.4641e-16	0.217358	0.0438809	0.0479189	53.8288	7.3841e-18	0.0271204
0.2	0.05	0.0001	9.66667e-06	133.322	0.6	5	8443.73	21.3985	2000.71	1999.83	0.0169536	0	554596	8.02779e-17	7.78996e-17	6.68387e-15	7.64144e-16	6.678e-15	7.63547e-16	0.254698	0.0779128	0.0831217	48.8966	8.84465e-18	0.0324847
0.2	0.05	0.0001	9.66667e-06	133.322	0.6	5	11999	21.3985	2000.71	1999.83	0.0242189	0	554596	1.14079e-16	1.11094e-16	7.29251e-15	7.71138e-16	7.28636e-15	7.7074e-16	0.259498	0.112829	0.11841	46.4924	9.52979e-18	0.0350011
0.2	0.05	0.0001	9.66667e-06	133.322	0.6	6	1333.22	21.3985	2000.71	1999.83	0.00263706	413153	554596	1.26755e-17	1.2282e-17	6.79317e-16	7.88275e-16	6.78232e-16	7.85462e-16	0.0819501	0.0121144	0.0131113	82.2018	4.29064e-18	0.0157587
0.2	0.05	0.0001	9.66667e-06	133.322	0.6	6	4888.47	21.3985	2000.71	1999.83	0.0105431	0	554596	4.64767e-17	4.48726e-17	4.91142e-15	8.97002e-16	4.9069e-15	8.95735e-16	0.217773	0.0440265	0.0479576	55.3977	7.39476e-18	0.0271595
0.2	0.05	0.0001	9.66667e-06	133.322	0.6	6	8443.73	21.3985	2000.71	1999.83	0.0166643	0	554596	8.02779e-17	7.79414e-17	6.68387e-15	9.16973e-16	6.67808e-15	9.1627e-16	0.254728	0.0780248	0.0831525	49.6767	8.82808e-18	0.0324238
0.2	0.05	0.0001	9.66667e-06	133.322	0.6	6	11999	21.3985	2000.71	1999.83	0.0239707	0	554596	1.14079e-16	1.11126e-16	7.29251e-15	9.25366e-16	7.28642e-15	9.24893e-16	0.259503	0.112909	0.118434	46.9668	9.51867e-18	0.0349602
0.2	0.05	0.0001	9.66667e-06	133.322	0.6	7	1333.22	21.3985	2000.71	1999.83	0.00244462	412133	554596	1.26755e-17	1.23116e-17	6.79317e-16	9.19654e-16	6.78287e-16	9.16617e-16	0.0823692	0.0121928	0.0131333	87.5798	4.43056e-18	0.0162726
0.2	0.05	0.0001	9.66667e-06	133.322	0.6	7	4888.47	21.3985	2000.71	1999.83	0.0102245	0	554596	4.64767e-17	4.49217e-17	4.91142e-15	1.0465e-15	4.907e-15	1.04507e-15	0.218163	0.0441628	0.0479938	56.9463	7.40555e-18	0.0271992
0.2	0.05	0.0001	9.66667e-06	133.322	0.6	7	8443.73	21.3985	2000.71	1999.83	0.0163861	0	554596	8.02779e-17	7.79816e-17	6.68387e-15	1.0698e-15	6.67816e-15	1.069e-15	0.254756	0.0781326	0.0831821	50.4514	8.81256e-18	0.0323668
0.2	0.05	0.0001	9.66667e-06	133.322	0.6	7	11999	21.3985	2000.71	1999.83	0.0237286	0	554596	1.14079e-16	1.11157e-16	7.29251e-15	1.07959e-15	7.28647e-15	1.07905e-15	0.259509	0.112987	0.118457	47.4392	9.50808e-18	0.0349213
0.2	0.05	0.0001	9.66667e-06	666.61	0.3	5	1333.22	19.7486	2000.65	1999.83	0.003119	519888	554596	1.26755e-17	1.22362e-17	4.21477e-16	6.56896e-16	4.20783e-16	6.53744e-16	0.0663869	0.0121423	0.0130707	71.508	4.28548e-18	0.0157397
0.2	0.05	0.0001	9.66667e-06	666.61	0.3	5	4888.47	19.7486	2000.65	1999.83	0.0104955	0	554596	4.64767e-17	4.48955e-17	3.04725e-15	7.47502e-16	3.0449e-15	7.46305e-16	0.180511	0.0444008	0.0479665	50.6236	5.13752e-18	0.0188691
0.2	0.05	0.0001	9.66667e-06	666.61	0.3	5	8443.73	19.7486	2000.65	1999.83	0.0170359	0	554596	8.02779e-17	7.78819e-17	4.14696e-15	7.64144e-16	4.14387e-15	7.63479e-16	0.22686	0.0781962	0.0830971	46.2901	6.14451e-18	0.0225676
0.2	0.05	0.0001	9.66667e-06	666.61	0.3	5	11999	19.7486	2000.65	1999.83	0.024672	0	554596	1.14079e-16	1.10978e-16	4.52458e-15	7.71138e-16	4.52125e-15	7.70694e-16	0.242177	0.112819	0.118308	44.1209	6.87821e-18	0.0252623
0.2	0.05	0.0001	9.66667e-06	666.61	0.3	6	1333.22	19.7486	2000.65	1999.83	0.00293042	519262	554596	1.26755e-17	1.2267e-17	4.21477e-16	7.88275e-16	4.208e-16	7.84753e-16	0.0667617	0.0122222	0.0130934	76.6338	4.60724e-18	0.0169215
0.2	0.05	0.0001	9.66667e-06	666.61	0.3	6	4888.47	19.7486	2000.65	1999.83	0.0102433	0	554596	4.64767e-17	4.49353e-17	3.04725e-15	8.97002e-16	3.04492e-15	8.95603e-16	0.180913	0.044511	0.0479957	51.9159	5.27252e-18	0.0193649
0.2	0.05	0.0001	9.66667e-06	666.61	0.3	6	8443.73	19.7486	2000.65	1999.83	0.0168378	0	554596	8.02779e-17	7.79119e-17	4.14696e-15	9.16973e-16	4.14389e-15	9.16186e-16	0.226918	0.0782777	0.083119	46.8704	6.21736e-18	0.0228352
0.2	0.05	0.0001	9.66667e-06	666.61	0.3	6	11999	19.7486	2000.65	1999.83	0.024515	0	554596	1.14079e-16	1.11e-16	4.52458e-15	9.25366e-16	4.52126e-15	9.24837e-16	0.242192	0.112876	0.118324	44.4561	6.92793e-18	0.0254449
0.2	0.05	0.0001	9.66667e-06	666.61	0.3	7	1333.22	19.7486	2000.65	1999.83	0.00277227	518686	554596	1.26755e-17	1.22929e-17	4.21477e-16	9.19654e-16	4.20814e-16	9.158e-16	0.06708	0.0122901	0.0131125	81.5634	4.89895e-18	0.0179929
0.2	0.05	0.0001	9.66667e-06	666.61	0.3	7	4888.47	19.7486	2000.65	1999.83	0.0100048	0	554596	4.64767e-17	4.4973e-17	3.04725e-15	1.0465e-15	3.04495e-15	1.04491e-15	0.181148	0.0446154	0.0480233	53.1545	5.40116e-18	0.0198374
0.2	0.05	0.0001	9.66667e-06	666.61	0.3	7	8443.73	19.7486	2000.65	1999.83	0.0166456	0	554596	8.02779e-17	7.79411e-17	4.14696e-15	1.0698e-15	4.14391e-15	1.06889e-15	0.226974	0.0783567	0.0831404	47.4476	6.28863e-18	0.0230969
0.2	0.05	0.0001	9.66667e-06	666.61	0.3	7	11999	19.7486	2000.65	1999.83	0.0243608	0	554596	1.14079e-16	1.11022e-16	4.52458e-15	1.07959e-15	4.52128e-15	1.07898e-15	0.242207	0.112933	0.11834	44.7902	6.97707e-18	0.0256254
0.2	0.05	0.0001	9.66667e-06	666.61	0.45	5	1333.22	20.8158	2000.69	1999.83	0.00267645	519355	554596	1.26755e-17	1.22842e-17	5.4932e-16	6.56896e-16	5.48512e-16	6.54307e-16	0.0666879	0.0122065	0.01311	73.8124	3.78822e-18	0.0139134
0.2	0.05	0.0001	9.66667e-06	666.61	0.45	5	4888.47	20.8158	2000.69	1999.83	0.00968109	0	554596	4.64767e-17	4.50061e-17	3.97155e-15	7.47502e-16	3.96857e-15	7.46453e-16	0.181079	0.0445833	0.0480521	52.2012	5.50004e-18	0.0202006
0.2	0.05	0.0001	9.66667e-06	666.61	0.45	5	8443.73	20.8158	2000.69	1999.83	0.0158174	0	554596	8.02779e-17	7.80443e-17	5.40482e-15	7.64144e-16	5.40086e-15	7.6355e-16	0.227044	0.0784535	0.0832231	47.6016	6.78165e-18	0.0249077
0.2	0.05	0.0001	9.66667e-06	666.61	0.45	5	11999	20.8158	2000.69	1999.83	0.023104	0	554596	1.14079e-16	1.1118e-16	5.89698e-15	7.71138e-16	5.89268e-15	7.70735e-16	0.242257	0.113124	0.118467	45.344	7.60061e-18	0.0279156
0.2	0.05	0.0001	9.66667e-06	666.61	0.45	6	1333.22	20.8158	2000.69	1999.83	0.0024862	518726	554596	1.26755e-17	1.23141e-17	5.4932e-16	7.88275e-16	5.48543e-16	7.85402e-16	0.0670554	0.0122848	0.0131321	79.1393	4.01095e-18	0.0147315
0.2	0.05	0.0001	9.66667e-06	666.61	0.45	6	4888.47	20.8158	2000.69	1999.83	0.00941594	0	554596	4.64767e-17	4.50475e-17	3.97155e-15	8.97002e-16	3.96862e-15	8.9578e-16	0.181338	0.0446983	0.0480825	53.5828	5.58119e-18	0.0204986
0.2	0.05	0.0001	9.66667e-06	666.61	0.45	6	8443.73	20.8158	2000.69	1999.83	0.0155987	0	554596	8.02779e-17	7.80768e-17	5.40482e-15	9.16973e-16	5.4009e-15	9.16271e-16	0.227105	0.0785414	0.083247	48.2628	6.82026e-18	0.0250495
0.2	0.05	0.0001	9.66667e-06	666.61	0.45	6	11999	20.8158	2000.69	1999.83	0.0229209	0	554596	1.14079e-16	1.11205e-16	5.89698e-15	9.25366e-16	5.89271e-15	9.24887e-16	0.242274	0.113188	0.118485	45.7348	7.62708e-18	0.0280128
0.2	0.05	0.0001	9.66667e-06	666.61	0.45	7	1333.22	20.8158	2000.69	1999.83	0.00232685	518247	554596	1.26755e-17	1.23392e-17	5.4932e-16	9.19654e-16	5.48569e-16	9.1653e-16	0.0673665	0.0123511	0.0131507	84.2533	4.21074e-18	0.0154652
0.2	0.05	0.0001	9.66667e-06	666.61	0.45	7	4888.47	20.8158	2000.69	1999.83	0.00916686	0	554596	4.64767e-17	4.50864e-17	3.97155e-15	1.0465e-15	3.96867e-15	1.04512e-15	0.181581	0.0448065	0.0481111	54.9483	5.65848e-18	0.0207825
0.2	0.05	0.0001	9.66667e-06	666.61	0.45	7	8443.73	20.8158	2000.69	1999.83	0.0153873	0	554596	8.02779e-17	7.81082e-17	5.40482e-15	1.0698e-15	5.40094e-15	1.06899e-15	0.227165	0.0786264	0.08327	48.92	6.85805e-18	0.0251883
0.2	0.05	0.0001	9.66667e-06	666.61	0.45	7	11999	20.8158	2000.69	1999.83	0.0227416	0	554596	1.14079e-16	1.1123e-16	5.89698e-15	1.07959e-15	5.89273e-15	1.07904e-15	0.242291	0.11325	0.118503	46.1242	7.65327e-18	0.028109
0.2	0.05	0.0001	9.66667e-06	666.61	0.6	5	1333.22	21.3985	2000.71	1999.83	0.00236307	518926	554596	1.26755e-17	1.2322e-17	6.79317e-16	6.56896e-16	6.78368e-16	6.54802e-16	0.0669601	0.0122645	0.0131405	76.4408	3.39576e-18	0.012472
0.2	0.05	0.0001	9.66667e-06	666.61	0.6	5	4888.47	21.3985	2000.71	1999.83	0.00909179	0	554596	4.64767e-17	4.50928e-17	4.91142e-15	7.47502e-16	4.90755e-15	7.46597e-16	0.181447	0.0447462	0.0481189	53.7992	6.16185e-18	0.0226313
0.2	0.05	0.0001	9.66667e-06	666.61	0.6	5	8443.73	21.3985	2000.71	1999.83	0.0151289	0	554596	8.02779e-17	7.81557e-17	6.68387e-15	7.64144e-16	6.67863e-15	7.63614e-16	0.227191	0.0786619	0.0833097	48.881	7.89053e-18	0.0289804
0.2	0.05	0.0001	9.66667e-06	666.61	0.6	5	11999	21.3985	2000.71	1999.83	0.0226228	0	554596	1.14079e-16	1.11291e-16	7.29251e-15	7.71138e-16	7.28677e-15	7.70767e-16	0.242315	0.113342	0.118555	46.4865	8.89989e-18	0.0326876
0.2	0.05	0.0001	9.66667e-06	666.61	0.6	6	1333.22	21.3985	2000.71	1999.83	0.0021717	518363	554596	1.26755e-17	1.23514e-17	6.79317e-16	7.88275e-16	6.78424e-16	7.85969e-16	0.0673225	0.0123418	0.0131623	82.0468	3.52288e-18	0.0129389
0.2	0.05	0.0001	9.66667e-06	666.61	0.6	6	4888.47	21.3985	2000.71	1999.83	0.00880503	0	554596	4.64767e-17	4.5137e-17	4.91142e-15	8.97002e-16	4.90764e-15	8.95951e-16	0.181722	0.0448688	0.0481515	55.3588	6.16843e-18	0.0226555
0.2	0.05	0.0001	9.66667e-06	666.61	0.6	6	8443.73	21.3985	2000.71	1999.83	0.0148746	0	554596	8.02779e-17	7.81925e-17	6.68387e-15	9.16973e-16	6.6787e-15	9.16348e-16	0.22726	0.0787602	0.0833367	49.6577	7.87735e-18	0.028932
0.2	0.05	0.0001	9.66667e-06	666.61	0.6	6	11999	21.3985	2000.71	1999.83	0.0223929	0	554596	1.14079e-16	1.1132e-16	7.29251e-15	9.25366e-16	7.28682e-15	9.24925e-16	0.242334	0.113416	0.118577	46.9596	8.89012e-18	0.0326517
0.2	0.05	0.0001	9.66667e-06	666.61	0.6	7	1333.22	21.3985	2000.71	1999.83	0.00201204	517822	554596	1.26755e-17	1.2376e-17	6.79317e-16	9.19654e-16	6.78469e-16	9.17165e-16	0.0676283	0.0124069	0.0131805	87.4177	3.63602e-18	0.0133544
0.2	0.05	0.0001	9.66667e-06	666.61	0.6	7	4888.47	21.3985	2000.71	1999.83	0.00853724	0	554596	4.64767e-17	4.51783e-17	4.91142e-15	1.0465e-15	4.90773e-15	1.04532e-15	0.181979	0.0449836	0.0481819	56.8983	6.17531e-18	0.0226807
0.2	0.05	0.0001	9.66667e-06	666.61	0.6	7	8443.73	21.3985	2000.71	1999.83	0.0146299	0	554596	8.02779e-17	7.82278e-17	6.68387e-15	1.0698e-15	6.67877e-15	1.06909e-15	0.227326	0.078855	0.0833628	50.4292	7.86502e-18	0.0288867
0.2	0.05	0.0001	9.66667e-06	666.61	0.6	7	11999	21.3985	2000.71	1999.83	0.0221686	0	554596	1.14079e-16	1.11349e-16	7.29251e-15	1.07959e-15	7.28687e-15	1.07909e-15	0.242354	0.113488	0.118598	47.4307	8.88082e-18	0.0326175
0.2	0.05	0.0001	9.66667e-06	1199.9	0.3	5	1333.22	19.7486	2000.65	1999.83	0.00274529	554570	554596	1.26755e-17	1.22887e-17	4.21477e-16	6.56896e-16	4.20866e-16	6.54131e-16	0.0583513	0.0122929	0.0131102	71.3963	3.76185e-18	0.0138165
0.2	0.05	0.0001	9.66667e-06	1199.9	0.3	5	4888.47	19.7486	2000.65	1999.83	0.00933467	0	554596	4.64767e-17	4.50703e-17	3.04725e-15	7.47502e-16	3.04516e-15	7.46443e-16	0.160452	0.0449239	0.0480956	50.5893	4.56425e-18	0.0167636
0.2	0.05	0.0001	9.66667e-06	1199.9	0.3	5	8443.73	19.7486	2000.65	1999.83	0.0156202	0	554596	8.02779e-17	7.80811e-17	4.14696e-15	7.64144e-16	4.14413e-15	7.63537e-16	0.207964	0.0787506	0.0832442	46.2802	5.63235e-18	0.0206865
0.2	0.05	0.0001	9.66667e-06	1199.9	0.3	5	11999	19.7486	2000.65	1999.83	0.023245	0	554596	1.14079e-16	1.11157e-16	4.52458e-15	7.71138e-16	4.52144e-15	7.70721e-16	0.228117	0.11327	0.118441	44.117	6.47942e-18	0.0237977
0.2	0.05	0.0001	9.66667e-06	1199.9	0.3	6	1333.22	19.7486	2000.65	1999.83	0.00257779	554555	554596	1.26755e-17	1.2316e-17	4.21477e-16	7.88275e-16	4.20882e-16	7.85187e-16	0.0586475	0.0123638	0.0131303	76.5149	4.04238e-18	0.0148469
0.2	0.05	0.0001	9.66667e-06	1199.9	0.3	6	4888.47	19.7486	2000.65	1999.83	0.00910983	0	554596	4.64767e-17	4.51058e-17	3.04725e-15	8.97002e-16	3.04518e-15	8.95764e-16	0.160661	0.0450222	0.0481216	51.8364	4.68318e-18	0.0172004
0.2	0.05	0.0001	9.66667e-06	1199.9	0.3	6	8443.73	19.7486	2000.65	1999.83	0.0154401	0	554596	8.02779e-17	7.81084e-17	4.14696e-15	9.16973e-16	4.14415e-15	9.16254e-16	0.208028	0.0788247	0.0832642	46.858	5.69927e-18	0.0209323
0.2	0.05	0.0001	9.66667e-06	1199.9	0.3	6	11999	19.7486	2000.65	1999.83	0.0230981	0	554596	1.14079e-16	1.11178e-16	4.52458e-15	9.25366e-16	4.52145e-15	9.24868e-16	0.228138	0.113324	0.118456	44.4511	6.52637e-18	0.0239701
0.2	0.05	0.0001	9.66667e-06	1199.9	0.3	7	1333.22	19.7486	2000.65	1999.83	0.0024374	554551	554596	1.26755e-17	1.2339e-17	4.21477e-16	9.19654e-16	4.20895e-16	9.16276e-16	0.058899	0.012424	0.0131472	81.4393	4.29666e-18	0.0157808
0.2	0.05	0.0001	9.66667e-06	1199.9	0.3	7	4888.47	19.7486	2000.65	1999.83	0.00889769	0	554596	4.64767e-17	4.51393e-17	3.04725e-15	1.0465e-15	3.0452e-15	1.04509e-15	0.160859	0.0451151	0.0481462	53.0702	4.79675e-18	0.0176175
0.2	0.05	0.0001	9.66667e-06	1199.9	0.3	7	8443.73	19.7486	2000.65	1999.83	0.0152653	0	554596	8.02779e-17	7.81349e-17	4.14696e-15	1.0698e-15	4.14417e-15	1.06897e-15	0.208089	0.0788966	0.0832836	47.4329	5.76476e-18	0.0211729
0.2	0.05	0.0001	9.66667e-06	1199.9	0.3	7	11999	19.7486	2000.65	1999.83	0.0229538	0	554596	1.14079e-16	1.11198e-16	4.52458e-15	1.07959e-15	4.52147e-15	1.07902e-15	0.228158	0.113376	0.118471	44.7843	6.57279e-18	0.0241406
0.2	0.05	0.0001	9.66667e-06	1199.9	0.45	5	1333.22	20.8158	2000.69	1999.83	0.00235489	554562	554596	1.26755e-17	1.23312e-17	5.4932e-16	6.56896e-16	5.48609e-16	6.54625e-16	0.0585901	0.01235	0.0131448	73.7151	3.32569e-18	0.0122146
0.2	0.05	0.0001	9.66667e-06	1199.9	0.45	5	4888.47	20.8158	2000.69	1999.83	0.00860885	0	554596	4.64767e-17	4.51689e-17	3.97155e-15	7.47502e-16	3.9689e-15	7.46574e-16	0.1608	0.0450872	0.0481719	52.1288	4.88739e-18	0.0179505
0.2	0.05	0.0001	9.66667e-06	1199.9	0.45	5	8443.73	20.8158	2000.69	1999.83	0.0145061	0	554596	8.02779e-17	7.82296e-17	5.40482e-15	7.64144e-16	5.40119e-15	7.63601e-16	0.208167	0.0789854	0.0833595	47.5912	6.2186e-18	0.0228397
0.2	0.05	0.0001	9.66667e-06	1199.9	0.45	5	11999	20.8158	2000.69	1999.83	0.0217718	0	554596	1.14079e-16	1.11348e-16	5.89698e-15	7.71138e-16	5.89293e-15	7.70759e-16	0.228227	0.113556	0.11859	45.3395	7.16158e-18	0.0263031
0.2	0.05	0.0001	9.66667e-06	1199.9	0.45	6	1333.22	20.8158	2000.69	1999.83	0.00218628	554551	554596	1.26755e-17	1.23577e-17	5.4932e-16	7.88275e-16	5.48637e-16	7.85756e-16	0.05888	0.0124195	0.0131645	79.0364	3.51961e-18	0.0129269
0.2	0.05	0.0001	9.66667e-06	1199.9	0.45	6	4888.47	20.8158	2000.69	1999.83	0.00837301	0	554596	4.64767e-17	4.52058e-17	3.97155e-15	8.97002e-16	3.96894e-15	8.9592e-16	0.161017	0.0451896	0.0481989	53.5057	4.95881e-18	0.0182128
0.2	0.05	0.0001	9.66667e-06	1199.9	0.45	6	8443.73	20.8158	2000.69	1999.83	0.0143071	0	554596	8.02779e-17	7.82591e-17	5.40482e-15	9.16973e-16	5.40122e-15	9.16331e-16	0.208235	0.0790654	0.0833812	48.2499	6.25431e-18	0.0229709
0.2	0.05	0.0001	9.66667e-06	1199.9	0.45	6	11999	20.8158	2000.69	1999.83	0.0216004	0	554596	1.14079e-16	1.11371e-16	5.89698e-15	9.25366e-16	5.89296e-15	9.24915e-16	0.22825	0.113616	0.118607	45.7293	7.18673e-18	0.0263955
0.2	0.05	0.0001	9.66667e-06	1199.9	0.45	7	1333.22	20.8158	2000.69	1999.83	0.00204516	554540	554596	1.26755e-17	1.23799e-17	5.4932e-16	9.19654e-16	5.4866e-16	9.16915e-16	0.0591253	0.0124783	0.0131809	84.1461	3.69341e-18	0.0135652
0.2	0.05	0.0001	9.66667e-06	1199.9	0.45	7	4888.47	20.8158	2000.69	1999.83	0.00815142	0	554596	4.64767e-17	4.52404e-17	3.97155e-15	1.0465e-15	3.96899e-15	1.04528e-15	0.161221	0.0452859	0.0482244	54.8667	5.02686e-18	0.0184627
0.2	0.05	0.0001	9.66667e-06	1199.9	0.45	7	8443.73	20.8158	2000.69	1999.83	0.0141145	0	554596	8.02779e-17	7.82877e-17	5.40482e-15	1.0698e-15	5.40126e-15	1.06906e-15	0.208301	0.0791429	0.0834022	48.9048	6.28926e-18	0.0230993
0.2	0.05	0.0001	9.66667e-06	1199.9	0.45	7	11999	20.8158	2000.69	1999.83	0.0214324	0	554596	1.14079e-16	1.11394e-16	5.89698e-15	1.07959e-15	5.89298e-15	1.07907e-15	0.228272	0.113674	0.118624	46.1177	7.21162e-18	0.0264869
0.2	0.05	0.0001	9.66667e-06	1199.9	0.6	5	1333.22	21.3985	2000.71	1999.83	0.00207827	554555	554596	1.26755e-17	1.23646e-17	6.79317e-16	6.56896e-16	6.78483e-16	6.55059e-16	0.0588056	0.0124017	0.0131718	76.3569	2.98141e-18	0.0109502
0.2	0.05	0.0001	9.66667e-06	1199.9	0.6	5	4888.47	21.3985	2000.71	1999.83	0.0080837	0	554596	4.64767e-17	4.52462e-17	4.91142e-15	7.47502e-16	4.90798e-15	7.467e-16	0.161109	0.0452328	0.0482314	53.7289	5.4757e-18	0.0201112
0.2	0.05	0.0001	9.66667e-06	1199.9	0.6	5	8443.73	21.3985	2000.71	1999.83	0.0138771	0	554596	8.02779e-17	7.83314e-17	6.68387e-15	7.64144e-16	6.67907e-15	7.63659e-16	0.20833	0.0791757	0.0834386	48.87	7.23637e-18	0.0265778
0.2	0.05	0.0001	9.66667e-06	1199.9	0.6	5	11999	21.3985	2000.71	1999.83	0.0213206	0	554596	1.14079e-16	1.11451e-16	7.29251e-15	7.71138e-16	7.2871e-15	7.70789e-16	0.228305	0.113761	0.118673	46.4814	8.38632e-18	0.0308013
0.2	0.05	0.0001	9.66667e-06	1199.9	0.6	6	1333.22	21.3985	2000.71	1999.83	0.00190887	554540	554596	1.26755e-17	1.23906e-17	6.79317e-16	7.88275e-16	6.78532e-16	7.86253e-16	0.0590913	0.0124701	0.0131911	81.9591	3.09133e-18	0.0113539
0.2	0.05	0.0001	9.66667e-06	1199.9	0.6	6	4888.47	21.3985	2000.71	1999.83	0.00782859	0	554596	4.64767e-17	4.52855e-17	4.91142e-15	8.97002e-16	4.90806e-15	8.96072e-16	0.16134	0.045342	0.0482604	55.2842	5.48094e-18	0.0201304
0.2	0.05	0.0001	9.66667e-06	1199.9	0.6	6	8443.73	21.3985	2000.71	1999.83	0.0136454	0	554596	8.02779e-17	7.83649e-17	6.68387e-15	9.16973e-16	6.67913e-15	9.16401e-16	0.208407	0.0792653	0.0834633	49.6442	7.22483e-18	0.0265354
0.2	0.05	0.0001	9.66667e-06	1199.9	0.6	6	11999	21.3985	2000.71	1999.83	0.0211051	0	554596	1.14079e-16	1.11479e-16	7.29251e-15	9.25366e-16	7.28715e-15	9.24952e-16	0.228332	0.11383	0.118693	46.9534	8.37748e-18	0.0307688
0.2	0.05	0.0001	9.66667e-06	1199.9	0.6	7	1333.22	21.3985	2000.71	1999.83	0.00176759	554528	554596	1.26755e-17	1.24124e-17	6.79317e-16	9.19654e-16	6.78572e-16	9.17472e-16	0.059332	0.0125278	0.0132072	87.3285	3.18913e-18	0.011713
0.2	0.05	0.0001	9.66667e-06	1199.9	0.6	7	4888.47	21.3985	2000.71	1999.83	0.00759034	0	554596	4.64767e-17	4.53223e-17	4.91142e-15	1.0465e-15	4.90814e-15	1.04545e-15	0.161555	0.0454441	0.0482874	56.8197	5.48648e-18	0.0201508
0.2	0.05	0.0001	9.66667e-06	1199.9	0.6	7	8443.73	21.3985	2000.71	1999.83	0.0134223	0	554596	8.02779e-17	7.83971e-17	6.68387e-15	1.0698e-15	6.67919e-15	1.06915e-15	0.20848	0.0793516	0.083487	50.4134	7.21404e-18	0.0264958
0.2	0.05	0.0001	9.66667e-06	1199.9	0.6	7	11999	21.3985	2000.71	1999.83	0.0208948	0	554596	1.14079e-16	1.11506e-16	7.29251e-15	1.07959e-15	7.28719e-15	1.07912e-15	0.228358	0.113898	0.118713	47.4235	8.36906e-18	0.0307379
0.2	0.05	0.0001	1.23333e-05	133.322	0.3	5	1333.22	33.6952	2000.34	1999.83	0.00316885	429704	596484	2.63254e-17	2.53582e-17	8.72727e-16	1.36429e-15	8.71524e-16	1.35708e-15	0.0592742	0.0119404	0.0130582	53.0272	9.37968e-18	0.0319891
0.2	0.05	0.0001	1.23333e-05	133.322	0.3	5	4888.47	33.6952	2000.34	1999.83	0.0114387	0	596484	9.65264e-17	9.28457e-17	6.30977e-15	1.55247e-15	6.30584e-15	1.54956e-15	0.152299	0.0434753	0.047845	34.8535	1.05165e-17	0.0358662
0.2	0.05	0.0001	1.23333e-05	133.322	0.3	5	8443.73	33.6952	2000.34	1999.83	0.0165021	0	596484	1.66727e-16	1.61688e-16	8.58686e-15	1.58703e-15	8.58218e-15	1.5856e-15	0.173409	0.0775764	0.0831013	31.3868	1.11571e-17	0.038051
0.2	0.05	0.0001	1.23333e-05	133.322	0.3	5	11999	33.6952	2000.34	1999.83	0.0216756	0	596484	2.36929e-16	2.30889e-16	9.36878e-15	1.60156e-15	9.36395e-15	1.60068e-15	0.176299	0.112569	0.118482	29.8139	1.17474e-17	0.0400641
0.2	0.05	0.0001	1.23333e-05	133.322	0.3	6	1333.22	33.6952	2000.34	1999.83	0.00294804	428384	596484	2.63254e-17	2.54331e-17	8.72727e-16	1.63715e-15	8.71551e-16	1.62917e-15	0.0596608	0.0120416	0.0130845	57.2054	1.00498e-17	0.0342745
0.2	0.05	0.0001	1.23333e-05	133.322	0.3	6	4888.47	33.6952	2000.34	1999.83	0.0111099	0	596484	9.65264e-17	9.29554e-17	6.30977e-15	1.86296e-15	6.30588e-15	1.85959e-15	0.152569	0.0436304	0.0478831	35.8759	1.08311e-17	0.0369389
0.2	0.05	0.0001	1.23333e-05	133.322	0.3	6	8443.73	33.6952	2000.34	1999.83	0.0162698	0	596484	1.66727e-16	1.61763e-16	8.58686e-15	1.90444e-15	8.58221e-15	1.90275e-15	0.173425	0.0776819	0.0831274	31.8469	1.13092e-17	0.0385697
0.2	0.05	0.0001	1.23333e-05	133.322	0.3	6	11999	33.6952	2000.34	1999.83	0.0215113	0	596484	2.36929e-16	2.30939e-16	9.36878e-15	1.92187e-15	9.36397e-15	1.92083e-15	0.176302	0.112638	0.1185	30.0738	1.18433e-17	0.0403911
0.2	0.05	0.0001	1.23333e-05	133.322	0.3	7	1333.22	33.6952	2000.34	1999.83	0.00276587	427289	596484	2.63254e-17	2.54951e-17	8.72727e-16	1.91001e-15	8.71573e-16	1.90134e-15	0.0599803	0.0121262	0.0131062	61.2015	1.0653e-17	0.0363316
0.2	0.05	0.0001	1.23333e-05	133.322	0.3	7	4888.47	33.6952	2000.34	1999.83	0.0108028	0	596484	9.65264e-17	9.30578e-17	6.30977e-15	2.17346e-15	6.30593e-15	2.16964e-15	0.152822	0.0437756	0.0479188	36.8852	1.11284e-17	0.0379531
0.2	0.05	0.0001	1.23333e-05	133.322	0.3	7	8443.73	33.6952	2000.34	1999.83	0.0160457	0	596484	1.66727e-16	1.61836e-16	8.58686e-15	2.22185e-15	8.58224e-15	2.2199e-15	0.173441	0.0777837	0.0831527	32.3042	1.14573e-17	0.0390747
0.2	0.05	0.0001	1.23333e-05	133.322	0.3	7	11999	33.6952	2000.34	1999.83	0.0213505	0	596484	2.36929e-16	2.30989e-16	9.36878e-15	2.24219e-15	9.36399e-15	2.24098e-15	0.176305	0.112705	0.118517	30.3328	1.19378e-17	0.0407136
0.2	0.05	0.0001	1.23333e-05	133.322	0.45	5	1333.22	35.3539	2000.37	1999.83	0.00278303	428858	596484	2.63254e-17	2.54538e-17	1.108e-15	1.36429e-15	1.10665e-15	1.3582e-15	0.0595355	0.0120088	0.0130945	54.8349	8.31041e-18	0.0283423
0.2	0.05	0.0001	1.23333e-05	133.322	0.45	5	4888.47	35.3539	2000.37	1999.83	0.0106809	0	596484	9.65264e-17	9.30684e-17	8.01078e-15	1.55247e-15	8.006e-15	1.54986e-15	0.152641	0.0436715	0.0479257	35.8801	1.08452e-17	0.0369871
0.2	0.05	0.0001	1.23333e-05	133.322	0.45	5	8443.73	35.3539	2000.37	1999.83	0.015488	0	596484	1.66727e-16	1.61978e-16	1.09017e-14	1.58703e-15	1.0896e-14	1.58572e-15	0.173446	0.077819	0.0832067	32.1932	1.18408e-17	0.0403826
0.2	0.05	0.0001	1.23333e-05	133.322	0.45	5	11999	35.3539	2000.37	1999.83	0.0204427	0	596484	2.36929e-16	2.31227e-16	1.18945e-14	1.60156e-15	1.18885e-14	1.60075e-15	0.17631	0.112832	0.118606	30.5345	1.25141e-17	0.0426789
0.2	0.05	0.0001	1.23333e-05	133.322	0.45	6	1333.22	35.3539	2000.37	1999.83	0.0025639	427558	596484	2.63254e-17	2.55267e-17	1.108e-15	1.63715e-15	1.1067e-15	1.63045e-15	0.0599143	0.012108	0.0131201	59.1975	8.80124e-18	0.0300163
0.2	0.05	0.0001	1.23333e-05	133.322	0.45	6	4888.47	35.3539	2000.37	1999.83	0.0103365	0	596484	9.65264e-17	9.31826e-17	8.01078e-15	1.86296e-15	8.00609e-15	1.85994e-15	0.152924	0.0438337	0.0479655	37.0111	1.10611e-17	0.0377235
0.2	0.05	0.0001	1.23333e-05	133.322	0.45	6	8443.73	35.3539	2000.37	1999.83	0.0152338	0	596484	1.66727e-16	1.62059e-16	1.09017e-14	1.90444e-15	1.0896e-14	1.9029e-15	0.173463	0.0779332	0.083235	32.7179	1.1936e-17	0.0407073
0.2	0.05	0.0001	1.23333e-05	133.322	0.45	6	11999	35.3539	2000.37	1999.83	0.0202549	0	596484	2.36929e-16	2.31284e-16	1.18945e-14	1.92187e-15	1.18885e-14	1.92091e-15	0.176314	0.112908	0.118626	30.8372	1.25738e-17	0.0428825
0.2	0.05	0.0001	1.23333e-05	133.322	0.45	7	1333.22	35.3539	2000.37	1999.83	0.00238374	426377	596484	2.63254e-17	2.55867e-17	1.108e-15	1.91001e-15	1.10674e-15	1.90277e-15	0.0602268	0.0121906	0.0131411	63.3607	9.2391e-18	0.0315096
0.2	0.05	0.0001	1.23333e-05	133.322	0.45	7	4888.47	35.3539	2000.37	1999.83	0.0100165	0	596484	9.65264e-17	9.32887e-17	8.01078e-15	2.17346e-15	8.00617e-15	2.17005e-15	0.153232	0.0439847	0.0480025	38.1382	1.12644e-17	0.0384168
0.2	0.05	0.0001	1.23333e-05	133.322	0.45	7	8443.73	35.3539	2000.37	1999.83	0.0149896	0	596484	1.66727e-16	1.62138e-16	1.09017e-14	2.22185e-15	1.08961e-14	2.22008e-15	0.17348	0.0780431	0.0832623	33.2389	1.20286e-17	0.041023
0.2	0.05	0.0001	1.23333e-05	133.322	0.45	7	11999	35.3539	2000.37	1999.83	0.0200716	0	596484	2.36929e-16	2.31339e-16	1.18945e-14	2.24219e-15	1.18885e-14	2.24107e-15	0.176317	0.112983	0.118645	31.1387	1.26327e-17	0.0430833
0.2	0.05	0.0001	1.23333e-05	133.322	0.6	5	1333.22	36.2382	2000.38	1999.83	0.00247843	427800	596484	2.63254e-17	2.55354e-17	1.35189e-15	1.36429e-15	1.35038e-15	1.35924e-15	0.0597893	0.0120752	0.0131252	56.9451	7.3568e-18	0.0250901
0.2	0.05	0.0001	1.23333e-05	133.322	0.6	5	4888.47	36.2382	2000.38	1999.83	0.0100557	0	596484	9.65264e-17	9.32624e-17	9.77409e-15	1.55247e-15	9.76815e-15	1.55016e-15	0.152976	0.0438641	0.0479958	37.025	1.15125e-17	0.0392631
0.2	0.05	0.0001	1.23333e-05	133.322	0.6	5	8443.73	36.2382	2000.38	1999.83	0.0147799	0	596484	1.66727e-16	1.62206e-16	1.33014e-14	1.58703e-15	1.32941e-14	1.58584e-15	0.173479	0.0780386	0.0832892	33.0397	1.30487e-17	0.0445021
0.2	0.05	0.0001	1.23333e-05	133.322	0.6	5	11999	36.2382	2000.38	1999.83	0.0198185	0	596484	2.36929e-16	2.31455e-16	1.45126e-14	1.60156e-15	1.4505e-14	1.60081e-15	0.17632	0.113048	0.118689	31.2526	1.39114e-17	0.0474442
0.2	0.05	0.0001	1.23333e-05	133.322	0.6	6	1333.22	36.2382	2000.38	1999.83	0.00226159	426525	596484	2.63254e-17	2.56066e-17	1.35189e-15	1.63715e-15	1.35045e-15	1.63163e-15	0.0601581	0.0121726	0.0131502	61.5394	7.67671e-18	0.0261811
0.2	0.05	0.0001	1.23333e-05	133.322	0.6	6	4888.47	36.2382	2000.38	1999.83	0.00968692	0	596484	9.65264e-17	9.33838e-17	9.77409e-15	1.86296e-15	9.7683e-15	1.8603e-15	0.153319	0.0440365	0.0480383	38.3132	1.15986e-17	0.0395566
0.2	0.05	0.0001	1.23333e-05	133.322	0.6	6	8443.73	36.2382	2000.38	1999.83	0.0144905	0	596484	1.66727e-16	1.62297e-16	1.33014e-14	1.90444e-15	1.32942e-14	1.90304e-15	0.173498	0.078166	0.0833211	33.6555	1.30623e-17	0.0445487
0.2	0.05	0.0001	1.23333e-05	133.322	0.6	6	11999	36.2382	2000.38	1999.83	0.0195912	0	596484	2.36929e-16	2.31521e-16	1.45126e-14	1.92187e-15	1.4505e-14	1.92098e-15	0.176323	0.113136	0.118713	31.6178	1.39176e-17	0.0474656
0.2	0.05	0.0001	1.23333e-05	133.322	0.6	7	1333.22	36.2382	2000.38	1999.83	0.0020842	425389	596484	2.63254e-17	2.5665e-17	1.35189e-15	1.91001e-15	1.35052e-15	1.90408e-15	0.0604667	0.0122534	0.0131707	65.9201	7.96074e-18	0.0271498
0.2	0.05	0.0001	1.23333e-05	133.322	0.6	7	4888.47	36.2382	2000.38	1999.83	0.00934674	0	596484	9.65264e-17	9.34958e-17	9.77409e-15	2.17346e-15	9.76844e-15	2.17047e-15	0.153545	0.044196	0.0480774	39.5591	1.168e-17	0.0398341
0.2	0.05	0.0001	1.23333e-05	133.322	0.6	7	8443.73	36.2382	2000.38	1999.83	0.0142139	0	596484	1.66727e-16	1.62385e-16	1.33014e-14	2.22185e-15	1.32943e-14	2.22025e-15	0.173517	0.0782879	0.0833516	34.2665	1.30763e-17	0.0445963
0.2	0.05	0.0001	1.23333e-05	133.322	0.6	7	11999	36.2382	2000.38	1999.83	0.0193703	0	596484	2.36929e-16	2.31586e-16	1.45126e-14	2.24219e-15	1.45051e-14	2.24116e-15	0.176327	0.113222	0.118735	31.9814	1.39242e-17	0.0474881
0.2	0.05	0.0001	1.23333e-05	666.61	0.3	5	1333.22	33.6952	2000.34	1999.83	0.00258932	550205	596484	2.63254e-17	2.55348e-17	8.72727e-16	1.36429e-15	8.71746e-16	1.35844e-15	0.0482809	0.0122073	0.0131207	52.8554	7.62327e-18	0.0259989
0.2	0.05	0.0001	1.23333e-05	666.61	0.3	5	4888.47	33.6952	2000.34	1999.83	0.00950705	0	596484	9.65264e-17	9.3467e-17	6.30977e-15	1.55247e-15	6.3065e-15	1.55008e-15	0.126397	0.0444302	0.0480625	34.798	8.71417e-18	0.0297194
0.2	0.05	0.0001	1.23333e-05	666.61	0.3	5	8443.73	33.6952	2000.34	1999.83	0.0147986	0	596484	1.66727e-16	1.62208e-16	8.58686e-15	1.58703e-15	8.58266e-15	1.58575e-15	0.155456	0.0783285	0.0832835	31.3736	9.99882e-18	0.0341006
0.2	0.05	0.0001	1.23333e-05	666.61	0.3	5	11999	33.6952	2000.34	1999.83	0.0202911	0	596484	2.36929e-16	2.31275e-16	9.36878e-15	1.60156e-15	9.36426e-15	1.60074e-15	0.165013	0.113082	0.118618	29.8102	1.09947e-17	0.0374971
0.2	0.05	0.0001	1.23333e-05	666.61	0.3	6	1333.22	33.6952	2000.34	1999.83	0.00240695	549410	596484	2.63254e-17	2.55965e-17	8.72727e-16	1.63715e-15	8.71769e-16	1.63067e-15	0.0485618	0.0122908	0.0131424	57.0246	8.16402e-18	0.0278431
0.2	0.05	0.0001	1.23333e-05	666.61	0.3	6	4888.47	33.6952	2000.34	1999.83	0.00923345	0	596484	9.65264e-17	9.35582e-17	6.30977e-15	1.86296e-15	6.30654e-15	1.86019e-15	0.126589	0.0445594	0.0480943	35.8114	8.97174e-18	0.0305978
0.2	0.05	0.0001	1.23333e-05	666.61	0.3	6	8443.73	33.6952	2000.34	1999.83	0.0145938	0	596484	1.66727e-16	1.62274e-16	8.58686e-15	1.90444e-15	8.58269e-15	1.90293e-15	0.155497	0.0784215	0.0833066	31.831	1.01364e-17	0.03457
0.2	0.05	0.0001	1.23333e-05	666.61	0.3	6	11999	33.6952	2000.34	1999.83	0.0201388	0	596484	2.36929e-16	2.31322e-16	9.36878e-15	1.92187e-15	9.36428e-15	1.9209e-15	0.165023	0.113146	0.118634	30.0692	1.10849e-17	0.0378045
0.2	0.05	0.0001	1.23333e-05	666.61	0.3	7	1333.22	33.6952	2000.34	1999.83	0.00225668	548708	596484	2.63254e-17	2.56476e-17	8.72727e-16	1.91001e-15	8.71787e-16	1.90298e-15	0.0487961	0.0123605	0.0131603	61.0161	8.65061e-18	0.0295026
0.2	0.05	0.0001	1.23333e-05	666.61	0.3	7	4888.47	33.6952	2000.34	1999.83	0.00897791	0	596484	9.65264e-17	9.36434e-17	6.30977e-15	2.17346e-15	6.30658e-15	2.17031e-15	0.126769	0.0446802	0.0481239	36.812	9.21545e-18	0.031429
0.2	0.05	0.0001	1.23333e-05	666.61	0.3	7	8443.73	33.6952	2000.34	1999.83	0.0143962	0	596484	1.66727e-16	1.62338e-16	8.58686e-15	2.22185e-15	8.58272e-15	2.22011e-15	0.155536	0.0785114	0.0833289	32.2857	1.02705e-17	0.0350271
0.2	0.05	0.0001	1.23333e-05	666.61	0.3	7	11999	33.6952	2000.34	1999.83	0.0199897	0	596484	2.36929e-16	2.31368e-16	9.36878e-15	2.24219e-15	9.3643e-15	2.24106e-15	0.165034	0.113208	0.11865	30.3273	1.11738e-17	0.0381077
0.2	0.05	0.0001	1.23333e-05	666.61	0.45	5	1333.22	35.3539	2000.37	1999.83	0.0022731	549638	596484	2.63254e-17	2.56134e-17	1.108e-15	1.36429e-15	1.1069e-15	1.35935e-15	0.0484719	0.012264	0.0131505	54.6808	6.7563e-18	0.0230421
0.2	0.05	0.0001	1.23333e-05	666.61	0.45	5	4888.47	35.3539	2000.37	1999.83	0.00887528	0	596484	9.65264e-17	9.36528e-17	8.01078e-15	1.55247e-15	8.00681e-15	1.55032e-15	0.126643	0.0445949	0.0481299	35.8255	8.98982e-18	0.0306594
0.2	0.05	0.0001	1.23333e-05	666.61	0.45	5	8443.73	35.3539	2000.37	1999.83	0.0138955	0	596484	1.66727e-16	1.62466e-16	1.09017e-14	1.58703e-15	1.08966e-14	1.58586e-15	0.155551	0.0785435	0.0833774	32.1794	1.06178e-17	0.0362115
0.2	0.05	0.0001	1.23333e-05	666.61	0.45	5	11999	35.3539	2000.37	1999.83	0.0191411	0	596484	2.36929e-16	2.31591e-16	1.18945e-14	1.60156e-15	1.18888e-14	1.6008e-15	0.165053	0.113327	0.118733	30.5302	1.17152e-17	0.0399544
0.2	0.05	0.0001	1.23333e-05	666.61	0.45	6	1333.22	35.3539	2000.37	1999.83	0.00209253	548818	596484	2.63254e-17	2.56734e-17	1.108e-15	1.63715e-15	1.10694e-15	1.63171e-15	0.0487467	0.0123458	0.0131715	59.0354	7.15175e-18	0.0243908
0.2	0.05	0.0001	1.23333e-05	666.61	0.45	6	4888.47	35.3539	2000.37	1999.83	0.00858875	0	596484	9.65264e-17	9.37478e-17	8.01078e-15	1.86296e-15	8.00688e-15	1.86048e-15	0.126843	0.0447299	0.048163	36.9473	9.16604e-18	0.0312604
0.2	0.05	0.0001	1.23333e-05	666.61	0.45	6	8443.73	35.3539	2000.37	1999.83	0.013671	0	596484	1.66727e-16	1.62538e-16	1.09017e-14	1.90444e-15	1.08966e-14	1.90306e-15	0.155594	0.0786444	0.0834024	32.7014	1.07049e-17	0.0365086
0.2	0.05	0.0001	1.23333e-05	666.61	0.45	6	11999	35.3539	2000.37	1999.83	0.0189668	0	596484	2.36929e-16	2.31643e-16	1.18945e-14	1.92187e-15	1.18889e-14	1.92097e-15	0.165065	0.113398	0.118751	30.8321	1.17717e-17	0.040147
0.2	0.05	0.0001	1.23333e-05	666.61	0.45	7	1333.22	35.3539	2000.37	1999.83	0.00194414	548122	596484	2.63254e-17	2.57228e-17	1.108e-15	1.91001e-15	1.10697e-15	1.90414e-15	0.0489752	0.0124139	0.0131889	63.1972	7.5043e-18	0.0255931
0.2	0.05	0.0001	1.23333e-05	666.61	0.45	7	4888.47	35.3539	2000.37	1999.83	0.00832252	0	596484	9.65264e-17	9.3836e-17	8.01078e-15	2.17346e-15	8.00695e-15	2.17065e-15	0.127028	0.0448556	0.0481938	38.0538	9.33216e-18	0.031827
0.2	0.05	0.0001	1.23333e-05	666.61	0.45	7	8443.73	35.3539	2000.37	1999.83	0.0134551	0	596484	1.66727e-16	1.62607e-16	1.09017e-14	2.22185e-15	1.08967e-14	2.22027e-15	0.155637	0.0787415	0.0834266	33.2199	1.07897e-17	0.0367977
0.2	0.05	0.0001	1.23333e-05	666.61	0.45	7	11999	35.3539	2000.37	1999.83	0.0187966	0	596484	2.36929e-16	2.31694e-16	1.18945e-14	2.24219e-15	1.18889e-14	2.24115e-15	0.165077	0.113467	0.118769	31.1327	1.18274e-17	0.0403369
0.2	0.05	0.0001	1.23333e-05	666.61	0.6	5	1333.22	36.2382	2000.38	1999.83	0.00202317	549092	596484	2.63254e-17	2.56805e-17	1.35189e-15	1.36429e-15	1.35066e-15	1.36019e-15	0.0486572	0.0123192	0.0131757	56.8087	5.98261e-18	0.0204035
0.2	0.05	0.0001	1.23333e-05	666.61	0.6	5	4888.47	36.2382	2000.38	1999.83	0.00835368	0	596484	9.65264e-17	9.38147e-17	9.77409e-15	1.55247e-15	9.76916e-15	1.55057e-15	0.126882	0.0447564	0.0481884	36.9708	9.5456e-18	0.0325549
0.2	0.05	0.0001	1.23333e-05	666.61	0.6	5	8443.73	36.2382	2000.38	1999.83	0.0132654	0	596484	1.66727e-16	1.62669e-16	1.33014e-14	1.58703e-15	1.32948e-14	1.58597e-15	0.155636	0.0787383	0.0834509	33.0252	1.17063e-17	0.0399239
0.2	0.05	0.0001	1.23333e-05	666.61	0.6	5	11999	36.2382	2000.38	1999.83	0.0185597	0	596484	2.36929e-16	2.31803e-16	1.45126e-14	1.60156e-15	1.45054e-14	1.60086e-15	0.165087	0.113528	0.118811	31.2478	1.30254e-17	0.0444226
0.2	0.05	0.0001	1.23333e-05	666.61	0.6	6	1333.22	36.2382	2000.38	1999.83	0.00184471	548356	596484	2.63254e-17	2.57391e-17	1.35189e-15	1.63715e-15	1.35072e-15	1.63267e-15	0.0489266	0.0123994	0.0131963	61.4014	6.23895e-18	0.0212777
0.2	0.05	0.0001	1.23333e-05	666.61	0.6	6	4888.47	36.2382	2000.38	1999.83	0.00804689	0	596484	9.65264e-17	9.39157e-17	9.77409e-15	1.86296e-15	9.76928e-15	1.86077e-15	0.127094	0.0449	0.0482237	38.2389	9.61439e-18	0.0327895
0.2	0.05	0.0001	1.23333e-05	666.61	0.6	6	8443.73	36.2382	2000.38	1999.83	0.0130093	0	596484	1.66727e-16	1.6275e-16	1.33014e-14	1.90444e-15	1.32949e-14	1.90319e-15	0.155684	0.0788509	0.0834791	33.6383	1.1721e-17	0.039974
0.2	0.05	0.0001	1.23333e-05	666.61	0.6	6	11999	36.2382	2000.38	1999.83	0.0183485	0	596484	2.36929e-16	2.31864e-16	1.45126e-14	1.92187e-15	1.45055e-14	1.92104e-15	0.165101	0.11361	0.118832	31.6121	1.30321e-17	0.0444456
0.2	0.05	0.0001	1.23333e-05	666.61	0.6	7	1333.22	36.2382	2000.38	1999.83	0.00169884	547653	596484	2.63254e-17	2.5787e-17	1.35189e-15	1.91001e-15	1.35077e-15	1.9052e-15	0.0491493	0.0124659	0.0132131	65.7781	6.46646e-18	0.0220536
0.2	0.05	0.0001	1.23333e-05	666.61	0.6	7	4888.47	36.2382	2000.38	1999.83	0.00776387	0	596484	9.65264e-17	9.40089e-17	9.77409e-15	2.17346e-15	9.7694e-15	2.17099e-15	0.127289	0.0450328	0.0482562	39.4879	9.67966e-18	0.0330121
0.2	0.05	0.0001	1.23333e-05	666.61	0.6	7	8443.73	36.2382	2000.38	1999.83	0.0127644	0	596484	1.66727e-16	1.62827e-16	1.33014e-14	2.22185e-15	1.3295e-14	2.22042e-15	0.155731	0.0789588	0.0835061	34.2467	1.17359e-17	0.0400247
0.2	0.05	0.0001	1.23333e-05	666.61	0.6	7	11999	36.2382	2000.38	1999.83	0.0181432	0	596484	2.36929e-16	2.31924e-16	1.45126e-14	2.24219e-15	1.45056e-14	2.24122e-15	0.165114	0.113689	0.118853	31.9747	1.30392e-17	0.0444696
0.2	0.05	0.0001	1.23333e-05	1199.9	0.3	5	1333.22	33.6952	2000.34	1999.83	0.0022628	596415	596484	2.63254e-17	2.56343e-17	8.72727e-16	1.36429e-15	8.7187e-16	1.3592e-15	0.042112	0.0123577	0.0131559	52.7549	6.64202e-18	0.0226524
0.2	0.05	0.0001	1.23333e-05	1199.9	0.3	5	4888.47	33.6952	2000.34	1999.83	0.00843882	0	596484	9.65264e-17	9.38106e-17	6.30977e-15	1.55247e-15	6.30687e-15	1.55036e-15	0.112076	0.0449584	0.0481828	34.7589	7.72238e-18	0.0263369
0.2	0.05	0.0001	1.23333e-05	1199.9	0.3	5	8443.73	33.6952	2000.34	1999.83	0.0135979	0	596484	1.66727e-16	1.62575e-16	8.58686e-15	1.58703e-15	8.583e-15	1.58586e-15	0.142809	0.0788588	0.083412	31.3645	9.18338e-18	0.0313196
0.2	0.05	0.0001	1.23333e-05	1199.9	0.3	5	11999	33.6952	2000.34	1999.83	0.0191481	0	596484	2.36929e-16	2.31593e-16	9.36878e-15	1.60156e-15	9.36452e-15	1.60079e-15	0.155695	0.113506	0.11873	29.807	1.03736e-17	0.0353786
0.2	0.05	0.0001	1.23333e-05	1199.9	0.3	6	1333.22	33.6952	2000.34	1999.83	0.00210206	596397	596484	2.63254e-17	2.56887e-17	8.72727e-16	1.63715e-15	8.71891e-16	1.63151e-15	0.0423307	0.0124313	0.013175	56.9179	7.10982e-18	0.0242478
0.2	0.05	0.0001	1.23333e-05	1199.9	0.3	6	4888.47	33.6952	2000.34	1999.83	0.00819618	0	596484	9.65264e-17	9.38915e-17	6.30977e-15	1.86296e-15	6.30691e-15	1.86051e-15	0.112237	0.045073	0.048211	35.7673	7.94954e-18	0.0271116
0.2	0.05	0.0001	1.23333e-05	1199.9	0.3	6	8443.73	33.6952	2000.34	1999.83	0.0134113	0	596484	1.66727e-16	1.62635e-16	8.58686e-15	1.90444e-15	8.58303e-15	1.90306e-15	0.142856	0.0789435	0.083433	31.82	9.31012e-18	0.0317518
0.2	0.05	0.0001	1.23333e-05	1199.9	0.3	6	11999	33.6952	2000.34	1999.83	0.0190053	0	596484	2.36929e-16	2.31637e-16	9.36878e-15	1.92187e-15	9.36453e-15	1.92095e-15	0.15571	0.113566	0.118745	30.0652	1.04588e-17	0.0356694
0.2	0.05	0.0001	1.23333e-05	1199.9	0.3	7	1333.22	33.6952	2000.34	1999.83	0.00196966	596358	596484	2.63254e-17	2.57337e-17	8.72727e-16	1.91001e-15	8.71908e-16	1.90389e-15	0.042513	0.0124927	0.0131908	60.9056	7.53049e-18	0.0256825
0.2	0.05	0.0001	1.23333e-05	1199.9	0.3	7	4888.47	33.6952	2000.34	1999.83	0.00796949	0	596484	9.65264e-17	9.39671e-17	6.30977e-15	2.17346e-15	6.30694e-15	2.17068e-15	0.112387	0.0451803	0.0482373	36.7634	8.16455e-18	0.0278449
0.2	0.05	0.0001	1.23333e-05	1199.9	0.3	7	8443.73	33.6952	2000.34	1999.83	0.0132311	0	596484	1.66727e-16	1.62694e-16	8.58686e-15	2.22185e-15	8.58305e-15	2.22026e-15	0.1429	0.0790255	0.0834534	32.2729	9.43359e-18	0.0321729
0.2	0.05	0.0001	1.23333e-05	1199.9	0.3	7	11999	33.6952	2000.34	1999.83	0.0188655	0	596484	2.36929e-16	2.3168e-16	9.36878e-15	2.24219e-15	9.36455e-15	2.24112e-15	0.155724	0.113624	0.11876	30.3227	1.05429e-17	0.0359561
0.2	0.05	0.0001	1.23333e-05	1199.9	0.45	5	1333.22	35.3539	2000.37	1999.83	0.00198567	596410	596484	2.63254e-17	2.57033e-17	1.108e-15	1.36429e-15	1.10704e-15	1.35999e-15	0.0422612	0.0124079	0.013182	54.5897	5.88672e-18	0.0200765
0.2	0.05	0.0001	1.23333e-05	1199.9	0.45	5	4888.47	35.3539	2000.37	1999.83	0.00787751	0	596484	9.65264e-17	9.39758e-17	8.01078e-15	1.55247e-15	8.00726e-15	1.55057e-15	0.112282	0.0451051	0.0482427	35.7866	7.96876e-18	0.0271772
0.2	0.05	0.0001	1.23333e-05	1199.9	0.45	5	8443.73	35.3539	2000.37	1999.83	0.0127705	0	596484	1.66727e-16	1.62811e-16	1.09017e-14	1.58703e-15	1.0897e-14	1.58596e-15	0.142917	0.0790554	0.0834979	32.1698	9.75468e-18	0.033268
0.2	0.05	0.0001	1.23333e-05	1199.9	0.45	5	11999	35.3539	2000.37	1999.83	0.0180654	0	596484	2.36929e-16	2.31891e-16	1.18945e-14	1.60156e-15	1.18892e-14	1.60085e-15	0.155751	0.113736	0.118838	30.5266	1.10552e-17	0.0377035
0.2	0.05	0.0001	1.23333e-05	1199.9	0.45	6	1333.22	35.3539	2000.37	1999.83	0.0018267	596378	596484	2.63254e-17	2.57561e-17	1.108e-15	1.63715e-15	1.10707e-15	1.63242e-15	0.042475	0.0124799	0.0132006	58.9402	6.22795e-18	0.0212402
0.2	0.05	0.0001	1.23333e-05	1199.9	0.45	6	4888.47	35.3539	2000.37	1999.83	0.00762337	0	596484	9.65264e-17	9.406e-17	8.01078e-15	1.86296e-15	8.00732e-15	1.86077e-15	0.11245	0.0452249	0.0482721	36.9037	8.12398e-18	0.0277065
0.2	0.05	0.0001	1.23333e-05	1199.9	0.45	6	8443.73	35.3539	2000.37	1999.83	0.0125657	0	596484	1.66727e-16	1.62877e-16	1.09017e-14	1.90444e-15	1.0897e-14	1.90318e-15	0.142967	0.0791474	0.0835208	32.6899	9.83528e-18	0.0335429
0.2	0.05	0.0001	1.23333e-05	1199.9	0.45	6	11999	35.3539	2000.37	1999.83	0.0179019	0	596484	2.36929e-16	2.3194e-16	1.18945e-14	1.92187e-15	1.18892e-14	1.92103e-15	0.155768	0.113802	0.118855	30.8277	1.11089e-17	0.0378863
0.2	0.05	0.0001	1.23333e-05	1199.9	0.45	7	1333.22	35.3539	2000.37	1999.83	0.00169615	596321	596484	2.63254e-17	2.57996e-17	1.108e-15	1.91001e-15	1.1071e-15	1.9049e-15	0.0426527	0.0125399	0.0132158	63.0992	6.53209e-18	0.0222774
0.2	0.05	0.0001	1.23333e-05	1199.9	0.45	7	4888.47	35.3539	2000.37	1999.83	0.00738716	0	596484	9.65264e-17	9.41383e-17	8.01078e-15	2.17346e-15	8.00738e-15	2.17098e-15	0.112605	0.0453365	0.0482994	38.0059	8.27037e-18	0.0282058
0.2	0.05	0.0001	1.23333e-05	1199.9	0.45	7	8443.73	35.3539	2000.37	1999.83	0.0123687	0	596484	1.66727e-16	1.6294e-16	1.09017e-14	2.22185e-15	1.08971e-14	2.2204e-15	0.143015	0.079236	0.0835429	33.2066	9.91371e-18	0.0338103
0.2	0.05	0.0001	1.23333e-05	1199.9	0.45	7	11999	35.3539	2000.37	1999.83	0.0177422	0	596484	2.36929e-16	2.31988e-16	1.18945e-14	2.24219e-15	1.18892e-14	2.24121e-15	0.155784	0.113867	0.118872	31.1276	1.11617e-17	0.0380667
0.2	0.05	0.0001	1.23333e-05	1199.9	0.6	5	1333.22	36.2382	2000.38	1999.83	0.00176649	596392	596484	2.63254e-17	2.57623e-17	1.35189e-15	1.36429e-15	1.35081e-15	1.36072e-15	0.0424058	0.0124566	0.0132042	56.7273	5.21231e-18	0.0177764
0.2	0.05	0.0001	1.23333e-05	1199.9	0.6	5	4888.47	36.2382	2000.38	1999.83	0.00741393	0	596484	9.65264e-17	9.41197e-17	9.77409e-15	1.55247e-15	9.76972e-15	1.55079e-15	0.112483	0.045249	0.0482947	36.9323	8.46288e-18	0.0288624
0.2	0.05	0.0001	1.23333e-05	1199.9	0.6	5	8443.73	36.2382	2000.38	1999.83	0.0121934	0	596484	1.66727e-16	1.62997e-16	1.33014e-14	1.58703e-15	1.32954e-14	1.58606e-15	0.143014	0.0792335	0.0835653	33.015	1.07568e-17	0.0366858
0.2	0.05	0.0001	1.23333e-05	1199.9	0.6	5	11999	36.2382	2000.38	1999.83	0.0175184	0	596484	2.36929e-16	2.3209e-16	1.45126e-14	1.60156e-15	1.45058e-14	1.6009e-15	0.155798	0.113925	0.118911	31.2437	1.22927e-17	0.0419239
0.2	0.05	0.0001	1.23333e-05	1199.9	0.6	6	1333.22	36.2382	2000.38	1999.83	0.00160957	596348	596484	2.63254e-17	2.58138e-17	1.35189e-15	1.63715e-15	1.35087e-15	1.63325e-15	0.0426153	0.0125272	0.0132222	61.3175	5.43267e-18	0.0185279
0.2	0.05	0.0001	1.23333e-05	1199.9	0.6	6	4888.47	36.2382	2000.38	1999.83	0.00714176	0	596484	9.65264e-17	9.42093e-17	9.77409e-15	1.86296e-15	9.76983e-15	1.86103e-15	0.112661	0.0453765	0.048326	38.196	8.523e-18	0.0290674
0.2	0.05	0.0001	1.23333e-05	1199.9	0.6	6	8443.73	36.2382	2000.38	1999.83	0.0119596	0	596484	1.66727e-16	1.63071e-16	1.33014e-14	1.90444e-15	1.32954e-14	1.90329e-15	0.14307	0.0793364	0.0835911	33.6262	1.07712e-17	0.0367349
0.2	0.05	0.0001	1.23333e-05	1199.9	0.6	6	11999	36.2382	2000.38	1999.83	0.0173202	0	596484	2.36929e-16	2.32148e-16	1.45126e-14	1.92187e-15	1.45059e-14	1.92109e-15	0.155817	0.114002	0.118932	31.6072	1.22996e-17	0.0419474
0.2	0.05	0.0001	1.23333e-05	1199.9	0.6	7	1333.22	36.2382	2000.38	1999.83	0.0014815	596253	596484	2.63254e-17	2.58559e-17	1.35189e-15	1.91001e-15	1.35092e-15	1.90583e-15	0.0427883	0.0125857	0.013237	65.6916	5.62829e-18	0.0191951
0.2	0.05	0.0001	1.23333e-05	1199.9	0.6	7	4888.47	36.2382	2000.38	1999.83	0.00689059	0	596484	9.65264e-17	9.4292e-17	9.77409e-15	2.17346e-15	9.76993e-15	2.17128e-15	0.112825	0.0454943	0.0483549	39.441	8.58009e-18	0.0292621
0.2	0.05	0.0001	1.23333e-05	1199.9	0.6	7	8443.73	36.2382	2000.38	1999.83	0.0117359	0	596484	1.66727e-16	1.63142e-16	1.33014e-14	2.22185e-15	1.32955e-14	2.22054e-15	0.143123	0.0794349	0.0836158	34.2328	1.07857e-17	0.0367844
0.2	0.05	0.0001	1.23333e-05	1199.9	0.6	7	11999	36.2382	2000.38	1999.83	0.0171274	0	596484	2.36929e-16	2.32205e-16	1.45126e-14	2.24219e-15	1.4506e-14	2.24128e-15	0.155835	0.114077	0.118951	31.969	1.23068e-17	0.0419718
0.2	0.05	0.0001	1.5e-05	133.322	0.3	5	1333.22	35.1447	2000.19	1999.83	0.00269149	443957	638372	4.73595e-17	4.58369e-17	1.57062e-15	2.45437e-15	1.56899e-15	2.44272e-15	0.0463997	0.011997	0.0131056	41.8532	1.48096e-17	0.0471405
0.2	0.05	0.0001	1.5e-05	133.322	0.3	5	4888.47	35.1447	2000.19	1999.83	0.00993488	0	638372	1.73652e-16	1.67768e-16	1.13555e-14	2.7929e-15	1.13504e-14	2.78816e-15	0.115089	0.0436557	0.0480031	26.473	1.57528e-17	0.0501429
0.2	0.05	0.0001	1.5e-05	133.322	0.3	5	8443.73	35.1447	2000.19	1999.83	0.0138715	0	638372	2.99944e-16	2.92082e-16	1.54535e-14	2.85508e-15	1.54476e-14	2.85282e-15	0.128004	0.0779447	0.0833556	23.6566	1.60957e-17	0.0512342
0.2	0.05	0.0001	1.5e-05	133.322	0.3	5	11999	35.1447	2000.19	1999.83	0.0177397	0	638372	4.26236e-16	4.16956e-16	1.68608e-14	2.88122e-15	1.68546e-14	2.87986e-15	0.129917	0.113022	0.118815	22.4282	1.67827e-17	0.053421
0.2	0.05	0.0001	1.5e-05	133.322	0.3	6	1333.22	35.1447	2000.19	1999.83	0.00249334	442531	638372	4.73595e-17	4.59594e-17	1.57062e-15	2.94524e-15	1.56902e-15	2.93239e-15	0.0466975	0.0120983	0.0131292	45.2979	1.58541e-17	0.0504653
0.2	0.05	0.0001	1.5e-05	133.322	0.3	6	4888.47	35.1447	2000.19	1999.83	0.00962781	0	638372	1.73652e-16	1.67955e-16	1.13555e-14	3.35148e-15	1.13505e-14	3.34599e-15	0.115266	0.0438169	0.0480389	27.3011	1.62611e-17	0.0517607
0.2	0.05	0.0001	1.5e-05	133.322	0.3	6	8443.73	35.1447	2000.19	1999.83	0.0136651	0	638372	2.99944e-16	2.92205e-16	1.54535e-14	3.4261e-15	1.54476e-14	3.42343e-15	0.128014	0.0780501	0.0833792	24.0219	1.63408e-17	0.0520143
0.2	0.05	0.0001	1.5e-05	133.322	0.3	6	11999	35.1447	2000.19	1999.83	0.0175986	0	638372	4.26236e-16	4.17037e-16	1.68608e-14	3.45746e-15	1.68546e-14	3.45584e-15	0.129919	0.11309	0.11883	22.6316	1.69346e-17	0.0539045
0.2	0.05	0.0001	1.5e-05	133.322	0.3	7	1333.22	35.1447	2000.19	1999.83	0.00233118	441195	638372	4.73595e-17	4.606e-17	1.57062e-15	3.43612e-15	1.56905e-15	3.4222e-15	0.0469443	0.0121824	0.0131486	48.5893	1.67928e-17	0.0534531
0.2	0.05	0.0001	1.5e-05	133.322	0.3	7	4888.47	35.1447	2000.19	1999.83	0.00934241	0	638372	1.73652e-16	1.6813e-16	1.13555e-14	3.91006e-15	1.13505e-14	3.90386e-15	0.11543	0.0439671	0.0480723	28.118	1.67396e-17	0.0532839
0.2	0.05	0.0001	1.5e-05	133.322	0.3	7	8443.73	35.1447	2000.19	1999.83	0.0134662	0	638372	2.99944e-16	2.92324e-16	1.54535e-14	3.99712e-15	1.54477e-14	3.99405e-15	0.128024	0.0781517	0.0834019	24.3849	1.6579e-17	0.0527725
0.2	0.05	0.0001	1.5e-05	133.322	0.3	7	11999	35.1447	2000.19	1999.83	0.0174605	0	638372	4.26236e-16	4.17116e-16	1.68608e-14	4.0337e-15	1.68547e-14	4.03183e-15	0.129921	0.113156	0.118845	22.8344	1.70842e-17	0.0543808
0.2	0.05	0.0001	1.5e-05	133.322	0.45	5	1333.22	37.2049	2000.21	1999.83	0.00237234	442993	638372	4.73595e-17	4.59886e-17	2.00049e-15	2.45437e-15	1.99867e-15	2.44446e-15	0.0465941	0.0120631	0.0131367	43.3989	1.30966e-17	0.0416878
0.2	0.05	0.0001	1.5e-05	133.322	0.45	5	4888.47	37.2049	2000.21	1999.83	0.009287	0	638372	1.73652e-16	1.68121e-16	1.44634e-14	2.7929e-15	1.44573e-14	2.78861e-15	0.115299	0.0438468	0.0480729	27.2831	1.59735e-17	0.0508451
0.2	0.05	0.0001	1.5e-05	133.322	0.45	5	8443.73	37.2049	2000.21	1999.83	0.0130307	0	638372	2.99944e-16	2.92525e-16	1.9683e-14	2.85508e-15	1.96758e-14	2.853e-15	0.128026	0.0781683	0.0834432	24.2706	1.67779e-17	0.0534058
0.2	0.05	0.0001	1.5e-05	133.322	0.45	5	11999	37.2049	2000.21	1999.83	0.0167046	0	638372	4.26236e-16	4.17473e-16	2.14754e-14	2.88122e-15	2.14678e-14	2.87996e-15	0.129924	0.113261	0.118917	22.9682	1.75635e-17	0.0559063
0.2	0.05	0.0001	1.5e-05	133.322	0.45	6	1333.22	37.2049	2000.21	1999.83	0.00217755	441493	638372	4.73595e-17	4.61074e-17	2.00049e-15	2.94524e-15	1.99873e-15	2.93438e-15	0.0468851	0.0121622	0.0131596	47.0079	1.38757e-17	0.0441677
0.2	0.05	0.0001	1.5e-05	133.322	0.45	6	4888.47	37.2049	2000.21	1999.83	0.0089663	0	638372	1.73652e-16	1.68316e-16	1.44634e-14	3.35148e-15	1.44574e-14	3.34653e-15	0.115482	0.0440154	0.0481102	28.2017	1.63406e-17	0.0520139
0.2	0.05	0.0001	1.5e-05	133.322	0.45	6	8443.73	37.2049	2000.21	1999.83	0.0128057	0	638372	2.99944e-16	2.92659e-16	1.9683e-14	3.4261e-15	1.96758e-14	3.42365e-15	0.128037	0.0782825	0.0834687	24.688	1.69449e-17	0.0539372
0.2	0.05	0.0001	1.5e-05	133.322	0.45	6	11999	37.2049	2000.21	1999.83	0.0165448	0	638372	4.26236e-16	4.17564e-16	2.14754e-14	3.45746e-15	2.14679e-14	3.45596e-15	0.129926	0.113335	0.118934	23.2054	1.76663e-17	0.0562335
0.2	0.05	0.0001	1.5e-05	133.322	0.45	7	1333.22	37.2049	2000.21	1999.83	0.0020187	440343	638372	4.73595e-17	4.62044e-17	2.00049e-15	3.43612e-15	1.99877e-15	3.42442e-15	0.0471252	0.0122442	0.0131783	50.4498	1.457e-17	0.0463776
0.2	0.05	0.0001	1.5e-05	133.322	0.45	7	4888.47	37.2049	2000.21	1999.83	0.00866991	0	638372	1.73652e-16	1.68497e-16	1.44634e-14	3.91006e-15	1.44575e-14	3.90449e-15	0.11565	0.0441714	0.0481448	29.1068	1.66847e-17	0.0531091
0.2	0.05	0.0001	1.5e-05	133.322	0.45	7	8443.73	37.2049	2000.21	1999.83	0.0125899	0	638372	2.99944e-16	2.92787e-16	1.9683e-14	3.99712e-15	1.96759e-14	3.99431e-15	0.128048	0.0783922	0.0834932	25.1025	1.71068e-17	0.0544526
0.2	0.05	0.0001	1.5e-05	133.322	0.45	7	11999	37.2049	2000.21	1999.83	0.0163889	0	638372	4.26236e-16	4.17652e-16	2.14754e-14	4.0337e-15	2.14679e-14	4.03197e-15	0.129929	0.113409	0.118951	23.4416	1.77675e-17	0.0565556
0.2	0.05	0.0001	1.5e-05	133.322	0.6	5	1333.22	38.4129	2000.22	1999.83	0.00211681	441918	638372	4.73595e-17	4.61181e-17	2.44486e-15	2.45437e-15	2.44285e-15	2.44605e-15	0.0467829	0.0121274	0.0131631	45.171	1.15664e-17	0.036817
0.2	0.05	0.0001	1.5e-05	133.322	0.6	5	4888.47	38.4129	2000.22	1999.83	0.0087405	0	638372	1.73652e-16	1.68433e-16	1.76762e-14	2.7929e-15	1.76686e-14	2.78907e-15	0.115505	0.0440365	0.0481343	28.1872	1.65758e-17	0.0527624
0.2	0.05	0.0001	1.5e-05	133.322	0.6	5	8443.73	38.4129	2000.22	1999.83	0.012415	0	638372	2.99944e-16	2.92881e-16	2.40552e-14	2.85508e-15	2.40461e-14	2.85317e-15	0.128046	0.0783739	0.0835133	24.9149	1.80539e-17	0.0574672
0.2	0.05	0.0001	1.5e-05	133.322	0.6	5	11999	38.4129	2000.22	1999.83	0.0161064	0	638372	4.26236e-16	4.17838e-16	2.62457e-14	2.88122e-15	2.62362e-14	2.88004e-15	0.12993	0.113461	0.11899	23.5033	1.90686e-17	0.0606973
0.2	0.05	0.0001	1.5e-05	133.322	0.6	6	1333.22	38.4129	2000.22	1999.83	0.00192572	440501	638372	4.73595e-17	4.62336e-17	2.44486e-15	2.94524e-15	2.44294e-15	2.93619e-15	0.0470673	0.0122244	0.0131853	48.981	1.21011e-17	0.038519
0.2	0.05	0.0001	1.5e-05	133.322	0.6	6	4888.47	38.4129	2000.22	1999.83	0.00839926	0	638372	1.73652e-16	1.6864e-16	1.76762e-14	3.35148e-15	1.76688e-14	3.34707e-15	0.115697	0.0442151	0.0481739	29.2252	1.67659e-17	0.0533676
0.2	0.05	0.0001	1.5e-05	133.322	0.6	6	8443.73	38.4129	2000.22	1999.83	0.0121612	0	638372	2.99944e-16	2.9303e-16	2.40552e-14	3.4261e-15	2.40462e-14	3.42386e-15	0.128058	0.078501	0.0835418	25.4046	1.81144e-17	0.05766
0.2	0.05	0.0001	1.5e-05	133.322	0.6	6	11999	38.4129	2000.22	1999.83	0.0159164	0	638372	4.26236e-16	4.17943e-16	2.62457e-14	3.45746e-15	2.62363e-14	3.45607e-15	0.129933	0.113548	0.11901	23.7888	1.91028e-17	0.0608061
0.2	0.05	0.0001	1.5e-05	133.322	0.6	7	1333.22	38.4129	2000.22	1999.83	0.0017708	439235	638372	4.73595e-17	4.63274e-17	2.44486e-15	3.43612e-15	2.44301e-15	3.42642e-15	0.0473084	0.0123042	0.0132034	52.6126	1.25754e-17	0.0400288
0.2	0.05	0.0001	1.5e-05	133.322	0.6	7	4888.47	38.4129	2000.22	1999.83	0.00808627	0	638372	1.73652e-16	1.68829e-16	1.76762e-14	3.91006e-15	1.7669e-14	3.90511e-15	0.115872	0.0443793	0.0482103	30.2464	1.69441e-17	0.0539346
0.2	0.05	0.0001	1.5e-05	133.322	0.6	7	8443.73	38.4129	2000.22	1999.83	0.0119191	0	638372	2.99944e-16	2.93172e-16	2.40552e-14	3.99712e-15	2.40464e-14	3.99456e-15	0.12807	0.0786224	0.083569	25.8903	1.81737e-17	0.0578488
0.2	0.05	0.0001	1.5e-05	133.322	0.6	7	11999	38.4129	2000.22	1999.83	0.0157319	0	638372	4.26236e-16	4.18045e-16	2.62457e-14	4.0337e-15	2.62363e-14	4.0321e-15	0.129935	0.113632	0.119029	24.0729	1.91368e-17	0.0609145
0.2	0.05	0.0001	1.5e-05	666.61	0.3	5	1333.22	35.1447	2000.19	1999.83	0.00218222	580178	638372	4.73595e-17	4.61245e-17	1.57062e-15	2.45437e-15	1.5693e-15	2.44499e-15	0.0374901	0.0122625	0.0131613	41.7086	1.19399e-17	0.0380059
0.2	0.05	0.0001	1.5e-05	666.61	0.3	5	4888.47	35.1447	2000.19	1999.83	0.00823694	0	638372	1.73652e-16	1.68773e-16	1.13555e-14	2.7929e-15	1.13513e-14	2.78901e-15	0.0952457	0.0445913	0.0481962	26.4211	1.3016e-17	0.0414311
0.2	0.05	0.0001	1.5e-05	666.61	0.3	5	8443.73	35.1447	2000.19	1999.83	0.0124961	0	638372	2.99944e-16	2.92861e-16	1.54535e-14	2.85508e-15	1.54482e-14	2.85305e-15	0.115272	0.0786306	0.0835054	23.6463	1.44893e-17	0.0461208
0.2	0.05	0.0001	1.5e-05	666.61	0.3	5	11999	35.1447	2000.19	1999.83	0.0166405	0	638372	4.26236e-16	4.17531e-16	1.68608e-14	2.88122e-15	1.6855e-14	2.87994e-15	0.121854	0.113492	0.118925	22.4254	1.57395e-17	0.0501003
0.2	0.05	0.0001	1.5e-05	666.61	0.3	6	1333.22	35.1447	2000.19	1999.83	0.00201986	579092	638372	4.73595e-17	4.62248e-17	1.57062e-15	2.94524e-15	1.56933e-15	2.9349e-15	0.0377032	0.0123455	0.0131806	45.145	1.27763e-17	0.0406683
0.2	0.05	0.0001	1.5e-05	666.61	0.3	6	4888.47	35.1447	2000.19	1999.83	0.00798343	0	638372	1.73652e-16	1.68928e-16	1.13555e-14	3.35148e-15	1.13513e-14	3.34697e-15	0.0953852	0.0447244	0.0482258	27.2422	1.34337e-17	0.0427609
0.2	0.05	0.0001	1.5e-05	666.61	0.3	6	8443.73	35.1447	2000.19	1999.83	0.012313	0	638372	2.99944e-16	2.92971e-16	1.54535e-14	3.4261e-15	1.54482e-14	3.4237e-15	0.1153	0.0787241	0.0835263	24.0096	1.47117e-17	0.0468288
0.2	0.05	0.0001	1.5e-05	666.61	0.3	6	11999	35.1447	2000.19	1999.83	0.0165092	0	638372	4.26236e-16	4.17607e-16	1.68608e-14	3.45746e-15	1.6855e-14	3.45595e-15	0.121861	0.113554	0.11894	22.6282	1.58824e-17	0.0505554
0.2	0.05	0.0001	1.5e-05	666.61	0.3	7	1333.22	35.1447	2000.19	1999.83	0.00188709	578318	638372	4.73595e-17	4.63071e-17	1.57062e-15	3.43612e-15	1.56935e-15	3.42492e-15	0.0378797	0.0124143	0.0131964	48.431	1.35276e-17	0.0430596
0.2	0.05	0.0001	1.5e-05	666.61	0.3	7	4888.47	35.1447	2000.19	1999.83	0.00774767	0	638372	1.73652e-16	1.69072e-16	1.13555e-14	3.91006e-15	1.13514e-14	3.90497e-15	0.0955145	0.0448485	0.0482534	28.0526	1.38275e-17	0.0440143
0.2	0.05	0.0001	1.5e-05	666.61	0.3	7	8443.73	35.1447	2000.19	1999.83	0.0121365	0	638372	2.99944e-16	2.93076e-16	1.54535e-14	3.99712e-15	1.54482e-14	3.99436e-15	0.115327	0.0788143	0.0835465	24.3707	1.4928e-17	0.0475172
0.2	0.05	0.0001	1.5e-05	666.61	0.3	7	11999	35.1447	2000.19	1999.83	0.0163807	0	638372	4.26236e-16	4.1768e-16	1.68608e-14	4.0337e-15	1.6855e-14	4.03195e-15	0.121868	0.113616	0.118954	22.8303	1.60233e-17	0.0510037
0.2	0.05	0.0001	1.5e-05	666.61	0.45	5	1333.22	37.2049	2000.21	1999.83	0.00192257	579512	638372	4.73595e-17	4.62483e-17	2.00049e-15	2.45437e-15	1.99902e-15	2.44639e-15	0.0376301	0.0123169	0.0131866	43.2674	1.05616e-17	0.0336186
0.2	0.05	0.0001	1.5e-05	666.61	0.45	5	4888.47	37.2049	2000.21	1999.83	0.0076997	0	638372	1.73652e-16	1.69066e-16	1.44634e-14	2.7929e-15	1.44583e-14	2.78938e-15	0.0954124	0.0447504	0.0482541	27.2317	1.32054e-17	0.0420342
0.2	0.05	0.0001	1.5e-05	666.61	0.45	5	8443.73	37.2049	2000.21	1999.83	0.0117434	0	638372	2.99944e-16	2.93258e-16	1.9683e-14	2.85508e-15	1.96765e-14	2.85321e-15	0.115332	0.0788298	0.0835838	24.2598	1.51112e-17	0.0481006
0.2	0.05	0.0001	1.5e-05	666.61	0.45	5	11999	37.2049	2000.21	1999.83	0.0156723	0	638372	4.26236e-16	4.18015e-16	2.14754e-14	2.88122e-15	2.14683e-14	2.88004e-15	0.121879	0.113714	0.119021	22.965	1.64753e-17	0.0524424
0.2	0.05	0.0001	1.5e-05	666.61	0.45	6	1333.22	37.2049	2000.21	1999.83	0.00176322	578539	638372	4.73595e-17	4.63454e-17	2.00049e-15	2.94524e-15	1.99907e-15	2.93649e-15	0.0378381	0.0123981	0.0132054	46.8706	1.1184e-17	0.0355999
0.2	0.05	0.0001	1.5e-05	666.61	0.45	6	4888.47	37.2049	2000.21	1999.83	0.00743484	0	638372	1.73652e-16	1.69227e-16	1.44634e-14	3.35148e-15	1.44584e-14	3.34741e-15	0.0955573	0.0448896	0.048285	28.1433	1.35073e-17	0.0429951
0.2	0.05	0.0001	1.5e-05	666.61	0.45	6	8443.73	37.2049	2000.21	1999.83	0.0115434	0	638372	2.99944e-16	2.93377e-16	1.9683e-14	3.4261e-15	1.96765e-14	3.4239e-15	0.115362	0.0789313	0.0836065	24.6752	1.52639e-17	0.0485866
0.2	0.05	0.0001	1.5e-05	666.61	0.45	6	11999	37.2049	2000.21	1999.83	0.0155236	0	638372	4.26236e-16	4.18099e-16	2.14754e-14	3.45746e-15	2.14683e-14	3.45606e-15	0.121887	0.113784	0.119037	23.2015	1.65724e-17	0.0527517
0.2	0.05	0.0001	1.5e-05	666.61	0.45	7	1333.22	37.2049	2000.21	1999.83	0.00163339	577766	638372	4.73595e-17	4.64246e-17	2.00049e-15	3.43612e-15	1.9991e-15	3.4267e-15	0.0380097	0.0124651	0.0132206	50.3081	1.17382e-17	0.037364
0.2	0.05	0.0001	1.5e-05	666.61	0.45	7	4888.47	37.2049	2000.21	1999.83	0.00718992	0	638372	1.73652e-16	1.69376e-16	1.44634e-14	3.91006e-15	1.44585e-14	3.90548e-15	0.095691	0.0450186	0.0483135	29.042	1.37906e-17	0.0438967
0.2	0.05	0.0001	1.5e-05	666.61	0.45	7	8443.73	37.2049	2000.21	1999.83	0.0113515	0	638372	2.99944e-16	2.93491e-16	1.9683e-14	3.99712e-15	1.96766e-14	3.99459e-15	0.115391	0.0790288	0.0836283	25.0877	1.54121e-17	0.0490582
0.2	0.05	0.0001	1.5e-05	666.61	0.45	7	11999	37.2049	2000.21	1999.83	0.0153784	0	638372	4.26236e-16	4.18181e-16	2.14754e-14	4.0337e-15	2.14684e-14	4.03208e-15	0.121895	0.113852	0.119053	23.4371	1.66681e-17	0.0530562
0.2	0.05	0.0001	1.5e-05	666.61	0.6	5	1333.22	38.4129	2000.22	1999.83	0.00171446	578927	638372	4.73595e-17	4.63539e-17	2.44486e-15	2.45437e-15	2.44323e-15	2.44767e-15	0.0377659	0.0123699	0.0132081	45.0531	9.32886e-18	0.0296947
0.2	0.05	0.0001	1.5e-05	666.61	0.6	5	4888.47	38.4129	2000.22	1999.83	0.00724642	0	638372	1.73652e-16	1.69325e-16	1.76762e-14	2.7929e-15	1.76699e-14	2.78975e-15	0.0955766	0.0449081	0.048305	28.1362	1.37103e-17	0.0436412
0.2	0.05	0.0001	1.5e-05	666.61	0.6	5	8443.73	38.4129	2000.22	1999.83	0.0111925	0	638372	2.99944e-16	2.93576e-16	2.40552e-14	2.85508e-15	2.4047e-14	2.85337e-15	0.115386	0.0790132	0.0836465	24.9034	1.62676e-17	0.0517814
0.2	0.05	0.0001	1.5e-05	666.61	0.6	5	11999	38.4129	2000.22	1999.83	0.0151134	0	638372	4.26236e-16	4.18356e-16	2.62457e-14	2.88122e-15	2.62368e-14	2.88011e-15	0.121901	0.113901	0.119089	23.4997	1.789e-17	0.0569457
0.2	0.05	0.0001	1.5e-05	666.61	0.6	6	1333.22	38.4129	2000.22	1999.83	0.00155834	577957	638372	4.73595e-17	4.64483e-17	2.44486e-15	2.94524e-15	2.44331e-15	2.93795e-15	0.0379691	0.0124492	0.0132263	48.8592	9.75441e-18	0.0310492
0.2	0.05	0.0001	1.5e-05	666.61	0.6	6	4888.47	38.4129	2000.22	1999.83	0.00696445	0	638372	1.73652e-16	1.69496e-16	1.76762e-14	3.35148e-15	1.76701e-14	3.34785e-15	0.0957294	0.0450557	0.0483378	29.1675	1.38664e-17	0.0441383
0.2	0.05	0.0001	1.5e-05	666.61	0.6	6	8443.73	38.4129	2000.22	1999.83	0.0109666	0	638372	2.99944e-16	2.93709e-16	2.40552e-14	3.4261e-15	2.40471e-14	3.42409e-15	0.115419	0.0791262	0.0836719	25.391	1.63253e-17	0.0519651
0.2	0.05	0.0001	1.5e-05	666.61	0.6	6	11999	38.4129	2000.22	1999.83	0.0149364	0	638372	4.26236e-16	4.18454e-16	2.62457e-14	3.45746e-15	2.62368e-14	3.45615e-15	0.12191	0.113982	0.119108	23.7844	1.79231e-17	0.0570511
0.2	0.05	0.0001	1.5e-05	666.61	0.6	7	1333.22	38.4129	2000.22	1999.83	0.00143195	577142	638372	4.73595e-17	4.65248e-17	2.44486e-15	3.43612e-15	2.44337e-15	3.42831e-15	0.0381357	0.0125143	0.013241	52.48	1.01318e-17	0.0322506
0.2	0.05	0.0001	1.5e-05	666.61	0.6	7	4888.47	38.4129	2000.22	1999.83	0.00670568	0	638372	1.73652e-16	1.69652e-16	1.76762e-14	3.91006e-15	1.76702e-14	3.90599e-15	0.0958692	0.0451916	0.0483679	30.1826	1.4013e-17	0.0446046
0.2	0.05	0.0001	1.5e-05	666.61	0.6	7	8443.73	38.4129	2000.22	1999.83	0.0107511	0	638372	2.99944e-16	2.93836e-16	2.40552e-14	3.99712e-15	2.40472e-14	3.99482e-15	0.115451	0.0792343	0.0836962	25.8748	1.63818e-17	0.0521448
0.2	0.05	0.0001	1.5e-05	666.61	0.6	7	11999	38.4129	2000.22	1999.83	0.0147644	0	638372	4.26236e-16	4.18549e-16	2.62457e-14	4.0337e-15	2.62369e-14	4.0322e-15	0.12192	0.11406	0.119126	24.0678	1.79561e-17	0.0571561
0.2	0.05	0.0001	1.5e-05	1199.9	0.3	5	1333.22	35.1447	2000.19	1999.83	0.00189584	638233	638372	4.73595e-17	4.62864e-17	1.57062e-15	2.45437e-15	1.56948e-15	2.44625e-15	0.0325038	0.0124118	0.0131926	41.6261	1.03406e-17	0.0329152
0.2	0.05	0.0001	1.5e-05	1199.9	0.3	5	4888.47	35.1447	2000.19	1999.83	0.00730309	0	638372	1.73652e-16	1.69326e-16	1.13555e-14	2.7929e-15	1.13518e-14	2.78947e-15	0.0843609	0.045106	0.0483025	26.3923	1.1519e-17	0.0366661
0.2	0.05	0.0001	1.5e-05	1199.9	0.3	5	8443.73	35.1447	2000.19	1999.83	0.0115029	0	638372	2.99944e-16	2.93424e-16	1.54535e-14	2.85508e-15	1.54486e-14	2.85322e-15	0.106084	0.079126	0.0836136	23.6391	1.33308e-17	0.0424332
0.2	0.05	0.0001	1.5e-05	1199.9	0.3	5	11999	35.1447	2000.19	1999.83	0.015723	0	638372	4.26236e-16	4.18011e-16	1.68608e-14	2.88122e-15	1.68553e-14	2.88002e-15	0.115124	0.113883	0.119018	22.4229	1.48691e-17	0.04733
0.2	0.05	0.0001	1.5e-05	1199.9	0.3	6	1333.22	35.1447	2000.19	1999.83	0.00175355	638145	638372	4.73595e-17	4.63742e-17	1.57062e-15	2.94524e-15	1.5695e-15	2.93629e-15	0.0326764	0.0124845	0.0132095	45.0697	1.10595e-17	0.0352035
0.2	0.05	0.0001	1.5e-05	1199.9	0.3	6	4888.47	35.1447	2000.19	1999.83	0.00707876	0	638372	1.73652e-16	1.69463e-16	1.13555e-14	3.35148e-15	1.13518e-14	3.3475e-15	0.0844792	0.0452239	0.0483287	27.2093	1.18875e-17	0.0378391
0.2	0.05	0.0001	1.5e-05	1199.9	0.3	6	8443.73	35.1447	2000.19	1999.83	0.0113356	0	638372	2.99944e-16	2.93524e-16	1.54535e-14	3.4261e-15	1.54486e-14	3.4239e-15	0.106117	0.0792114	0.0836327	24.001	1.35359e-17	0.0430863
0.2	0.05	0.0001	1.5e-05	1199.9	0.3	6	11999	35.1447	2000.19	1999.83	0.0155997	0	638372	4.26236e-16	4.18082e-16	1.68608e-14	3.45746e-15	1.68553e-14	3.45603e-15	0.115134	0.113942	0.119031	22.6252	1.50045e-17	0.0477607
0.2	0.05	0.0001	1.5e-05	1199.9	0.3	7	1333.22	35.1447	2000.19	1999.83	0.00163725	638059	638372	4.73595e-17	4.64462e-17	1.57062e-15	3.43612e-15	1.56952e-15	3.42643e-15	0.0328119	0.0125448	0.0132234	48.3531	1.17048e-17	0.0372576
0.2	0.05	0.0001	1.5e-05	1199.9	0.3	7	4888.47	35.1447	2000.19	1999.83	0.00687005	0	638372	1.73652e-16	1.6959e-16	1.13555e-14	3.91006e-15	1.13518e-14	3.90557e-15	0.084589	0.0453337	0.048353	28.0159	1.2235e-17	0.0389453
0.2	0.05	0.0001	1.5e-05	1199.9	0.3	7	8443.73	35.1447	2000.19	1999.83	0.0111744	0	638372	2.99944e-16	2.93621e-16	1.54535e-14	3.99712e-15	1.54487e-14	3.99459e-15	0.106148	0.0792938	0.0836511	24.3606	1.37355e-17	0.0437214
0.2	0.05	0.0001	1.5e-05	1199.9	0.3	7	11999	35.1447	2000.19	1999.83	0.0154791	0	638372	4.26236e-16	4.18151e-16	1.68608e-14	4.0337e-15	1.68554e-14	4.03205e-15	0.115144	0.114	0.119044	22.8268	1.51378e-17	0.0481851
0.2	0.05	0.0001	1.5e-05	1199.9	0.45	5	1333.22	37.2049	2000.21	1999.83	0.00166954	638205	638372	4.73595e-17	4.63944e-17	2.00049e-15	2.45437e-15	1.99922e-15	2.44746e-15	0.0326191	0.0124597	0.0132147	43.2017	9.1463e-18	0.0291136
0.2	0.05	0.0001	1.5e-05	1199.9	0.45	5	4888.47	37.2049	2000.21	1999.83	0.00682661	0	638372	1.73652e-16	1.69586e-16	1.44634e-14	2.7929e-15	1.44589e-14	2.7898e-15	0.0845028	0.0452474	0.0483538	27.2028	1.16899e-17	0.0372102
0.2	0.05	0.0001	1.5e-05	1199.9	0.45	5	8443.73	37.2049	2000.21	1999.83	0.010812	0	638372	2.99944e-16	2.93788e-16	1.9683e-14	2.85508e-15	1.9677e-14	2.85337e-15	0.106154	0.0793084	0.0836856	24.2521	1.39067e-17	0.0442665
0.2	0.05	0.0001	1.5e-05	1199.9	0.45	5	11999	37.2049	2000.21	1999.83	0.0148101	0	638372	4.26236e-16	4.18467e-16	2.14754e-14	2.88122e-15	2.14687e-14	2.8801e-15	0.11516	0.114093	0.119108	22.9622	1.55666e-17	0.0495499
0.2	0.05	0.0001	1.5e-05	1199.9	0.45	6	1333.22	37.2049	2000.21	1999.83	0.00153006	638081	638372	4.73595e-17	4.64794e-17	2.00049e-15	2.94524e-15	1.99926e-15	2.93768e-15	0.0327803	0.0125307	0.0132311	46.8043	9.68035e-18	0.0308135
0.2	0.05	0.0001	1.5e-05	1199.9	0.45	6	4888.47	37.2049	2000.21	1999.83	0.00659217	0	638372	1.73652e-16	1.69729e-16	1.44634e-14	3.35148e-15	1.4459e-14	3.34789e-15	0.0846259	0.0453706	0.0483811	28.1104	1.19562e-17	0.0380576
0.2	0.05	0.0001	1.5e-05	1199.9	0.45	6	8443.73	37.2049	2000.21	1999.83	0.0106292	0	638372	2.99944e-16	2.93897e-16	1.9683e-14	3.4261e-15	1.9677e-14	3.42408e-15	0.106189	0.0794012	0.0837063	24.666	1.40481e-17	0.0447164
0.2	0.05	0.0001	1.5e-05	1199.9	0.45	6	11999	37.2049	2000.21	1999.83	0.0146703	0	638372	4.26236e-16	4.18546e-16	2.14754e-14	3.45746e-15	2.14687e-14	3.45614e-15	0.115172	0.114159	0.119123	23.1982	1.56588e-17	0.0498435
0.2	0.05	0.0001	1.5e-05	1199.9	0.45	7	1333.22	37.2049	2000.21	1999.83	0.00141658	637481	638372	4.73595e-17	4.65486e-17	2.00049e-15	3.43612e-15	1.99929e-15	3.42797e-15	0.032912	0.0125893	0.0132444	50.2396	1.01557e-17	0.0323265
0.2	0.05	0.0001	1.5e-05	1199.9	0.45	7	4888.47	37.2049	2000.21	1999.83	0.00637529	0	638372	1.73652e-16	1.69861e-16	1.44634e-14	3.91006e-15	1.4459e-14	3.90602e-15	0.0847397	0.0454849	0.0484064	29.0055	1.22061e-17	0.0388531
0.2	0.05	0.0001	1.5e-05	1199.9	0.45	7	8443.73	37.2049	2000.21	1999.83	0.0104537	0	638372	2.99944e-16	2.94001e-16	1.9683e-14	3.99712e-15	1.96771e-14	3.9948e-15	0.106223	0.0794904	0.0837262	25.0772	1.41852e-17	0.0451529
0.2	0.05	0.0001	1.5e-05	1199.9	0.45	7	11999	37.2049	2000.21	1999.83	0.0145339	0	638372	4.26236e-16	4.18623e-16	2.14754e-14	4.0337e-15	2.14688e-14	4.03218e-15	0.115183	0.114223	0.119138	23.4333	1.57496e-17	0.0501325
0.2	0.05	0.0001	1.5e-05	1199.9	0.6	5	1333.22	38.4129	2000.22	1999.83	0.00148805	638132	638372	4.73595e-17	4.64867e-17	2.44486e-15	2.45437e-15	2.44345e-15	2.44857e-15	0.0327252	0.0125062	0.0132335	44.9976	8.07826e-18	0.0257139
0.2	0.05	0.0001	1.5e-05	1199.9	0.6	5	4888.47	38.4129	2000.22	1999.83	0.00642451	0	638372	1.73652e-16	1.69816e-16	1.76762e-14	2.7929e-15	1.76706e-14	2.79012e-15	0.0846428	0.0453876	0.048399	28.1072	1.21398e-17	0.0386421
0.2	0.05	0.0001	1.5e-05	1199.9	0.6	5	8443.73	38.4129	2000.22	1999.83	0.0103065	0	638372	2.99944e-16	2.9408e-16	2.40552e-14	2.85508e-15	2.40477e-14	2.85351e-15	0.106218	0.0794765	0.0837431	24.8952	1.49741e-17	0.0476641
0.2	0.05	0.0001	1.5e-05	1199.9	0.6	5	11999	38.4129	2000.22	1999.83	0.0142833	0	638372	4.26236e-16	4.18789e-16	2.62457e-14	2.88122e-15	2.62373e-14	2.88018e-15	0.115191	0.114269	0.119172	23.4966	1.6905e-17	0.0538104
0.2	0.05	0.0001	1.5e-05	1199.9	0.6	6	1333.22	38.4129	2000.22	1999.83	0.00135167	637842	638372	4.73595e-17	4.65691e-17	2.44486e-15	2.94524e-15	2.44351e-15	2.93893e-15	0.0328811	0.0125756	0.0132494	48.8012	8.44233e-18	0.0268728
0.2	0.05	0.0001	1.5e-05	1199.9	0.6	6	4888.47	38.4129	2000.22	1999.83	0.00617483	0	638372	1.73652e-16	1.69967e-16	1.76762e-14	3.35148e-15	1.76708e-14	3.34828e-15	0.0847729	0.0455183	0.048428	29.1347	1.22772e-17	0.0390794
0.2	0.05	0.0001	1.5e-05	1199.9	0.6	6	8443.73	38.4129	2000.22	1999.83	0.0100999	0	638372	2.99944e-16	2.94202e-16	2.40552e-14	3.4261e-15	2.40478e-14	3.42425e-15	0.106257	0.0795799	0.0837664	25.3813	1.50285e-17	0.0478371
0.2	0.05	0.0001	1.5e-05	1199.9	0.6	6	11999	38.4129	2000.22	1999.83	0.0141169	0	638372	4.26236e-16	4.18881e-16	2.62457e-14	3.45746e-15	2.62373e-14	3.45623e-15	0.115204	0.114345	0.119189	23.7807	1.6937e-17	0.0539121
0.2	0.05	0.0001	1.5e-05	1199.9	0.6	7	1333.22	38.4129	2000.22	1999.83	0.00124132	637247	638372	4.73595e-17	4.66358e-17	2.44486e-15	3.43612e-15	2.44357e-15	3.42937e-15	0.0330089	0.0126325	0.0132622	52.4212	8.76533e-18	0.0279009
0.2	0.05	0.0001	1.5e-05	1199.9	0.6	7	4888.47	38.4129	2000.22	1999.83	0.00594561	0	638372	1.73652e-16	1.70106e-16	1.76762e-14	3.91006e-15	1.76709e-14	3.90647e-15	0.0848922	0.0456387	0.0484547	30.1465	1.24062e-17	0.0394901
0.2	0.05	0.0001	1.5e-05	1199.9	0.6	7	8443.73	38.4129	2000.22	1999.83	0.00990262	0	638372	2.99944e-16	2.94318e-16	2.40552e-14	3.99712e-15	2.40479e-14	3.995e-15	0.106294	0.0796788	0.0837886	25.8637	1.50816e-17	0.0480062
0.2	0.05	0.0001	1.5e-05	1199.9	0.6	7	11999	38.4129	2000.22	1999.83	0.0139551	0	638372	4.26236e-16	4.1897e-16	2.62457e-14	4.0337e-15	2.62374e-14	4.03228e-15	0.115216	0.114419	0.119207	24.0636	1.69688e-17	0.0540132
0.2	0.05	0.001	7e-06	133.322	0.3	5	1333.22	3733.26	2017.19	1999.84	0.00376012	399743	512708	4.81313e-18	4.64075e-18	1.64405e-16	2.49437e-16	1.63827e-16	2.48128e-16	0.124549	0.0121217	0.0130533	133.689	2.05927e-18	0.0819356
0.2	0.05	0.001	7e-06	133.322	0.3	5	4888.47	3733.26	2017.19	1999.84	0.00707858	0	512708	1.76481e-17	1.72785e-17	1.18864e-15	2.83842e-16	1.18678e-15	2.83564e-16	0.353832	0.0456669	0.0484059	129.18	2.50548e-18	0.09969
0.2	0.05	0.001	7e-06	133.322	0.3	5	8443.73	3733.26	2017.19	1999.84	0.0134748	0	512708	3.04832e-17	2.98778e-17	1.6176e-15	2.90161e-16	1.61532e-15	2.89994e-16	0.427226	0.0801285	0.0836806	120.276	3.04869e-18	0.121303
0.2	0.05	0.001	7e-06	133.322	0.3	5	11999	3733.26	2017.19	1999.84	0.0240469	0	512708	4.33182e-17	4.24041e-17	1.76489e-15	2.92817e-16	1.76256e-15	2.92686e-16	0.436251	0.114952	0.118823	112.696	3.37769e-18	0.134394
0.2	0.05	0.001	7e-06	133.322	0.3	6	1333.22	3733.26	2017.19	1999.84	0.00374265	399119	512708	4.81313e-18	4.64492e-18	1.64405e-16	2.99324e-16	1.63834e-16	2.97788e-16	0.124892	0.012163	0.0130626	138.836	2.275e-18	0.0905194
0.2	0.05	0.001	7e-06	133.322	0.3	6	4888.47	3733.26	2017.19	1999.84	0.00705137	0	512708	1.76481e-17	1.72807e-17	1.18864e-15	3.4061e-16	1.18678e-15	3.40278e-16	0.353963	0.0456925	0.0484101	130.248	2.55242e-18	0.101557
0.2	0.05	0.001	7e-06	133.322	0.3	6	8443.73	3733.26	2017.19	1999.84	0.0134479	0	512708	3.04832e-17	2.98796e-17	1.6176e-15	3.48193e-16	1.61532e-15	3.47993e-16	0.427235	0.0801471	0.083684	120.795	3.07637e-18	0.122405
0.2	0.05	0.001	7e-06	133.322	0.3	6	11999	3733.26	2017.19	1999.84	0.0240184	0	512708	4.33182e-17	4.24057e-17	1.76489e-15	3.5138e-16	1.76256e-15	3.51223e-16	0.436253	0.114965	0.118826	113.009	3.39975e-18	0.135272
0.2	0.05	0.001	7e-06	133.322	0.3	7	1333.22	3733.26	2017.19	1999.84	0.00372519	398895	512708	4.81313e-18	4.64877e-18	1.64405e-16	3.49211e-16	1.63841e-16	3.47456e-16	0.125207	0.012201	0.0130713	143.881	2.48271e-18	0.0987839
0.2	0.05	0.001	7e-06	133.322	0.3	7	4888.47	3733.26	2017.19	1999.84	0.00702473	0	512708	1.76481e-17	1.72829e-17	1.18864e-15	3.97378e-16	1.18679e-15	3.96994e-16	0.354091	0.0457176	0.0484142	131.311	2.59886e-18	0.103405
0.2	0.05	0.001	7e-06	133.322	0.3	7	8443.73	3733.26	2017.19	1999.84	0.0134213	0	512708	3.04832e-17	2.98814e-17	1.6176e-15	4.06225e-16	1.61533e-15	4.05993e-16	0.427244	0.0801655	0.0836873	121.313	3.10392e-18	0.123501
0.2	0.05	0.001	7e-06	133.322	0.3	7	11999	3733.26	2017.19	1999.84	0.0239901	0	512708	4.33182e-17	4.24072e-17	1.76489e-15	4.09944e-16	1.76257e-15	4.09761e-16	0.436254	0.114979	0.118829	113.322	3.42174e-18	0.136147
0.2	0.05	0.001	7e-06	133.322	0.45	5	1333.22	5183.5	2023.93	1999.84	0.00243566	398046	512708	4.81313e-18	4.68857e-18	2.74148e-16	2.49437e-16	2.73309e-16	2.48563e-16	0.125837	0.0122775	0.013155	143.409	1.83755e-18	0.0731137
0.2	0.05	0.001	7e-06	133.322	0.45	5	4888.47	5183.5	2023.93	1999.84	0.00528002	0	512708	1.76481e-17	1.73695e-17	1.98208e-15	2.83842e-16	1.9792e-15	2.83647e-16	0.356127	0.0461066	0.0485957	143.071	3.35096e-18	0.133331
[truncated: 8,194 more rows]

## Sheet: Parametric Sweep T-state
% Model:	March 2017 Tumor Arteriole S	imulation(R)	variable sweep.mph
[truncated: 5,694 more rows]

## Sheet: Parametric Sweep RBCs
% HBOC_percent	Vmax_tis	v_avg	Rad_cap	Km_tis	HCTi	HBOC_i	pO2_in	Shear rate (1/s), Shear Rate	Pressure (Pa), Inlet Pressure	Pressure (Pa), Outlet Pressure	(pO2_in-pO2)/L_cap (mmHg/um), Oxygen Drop Per unit Length	(pO2<Km_tis)*2*pi*r (um^3), Hypoxic Volume	2*pi*r (um^3), Total volume	(cO2)*pi*r^2 (mol), Inlet oxygen	(cO2)*pi*r^2 (mol), OutletOxygen	(HbRBC)*pi*r^2 (mol), InletHb	(HbRBC)*pi*r^2 (mol), OutletHb	Coxy.ntflux_cO2/pi/r (mol/(m^3*s)), Oxygen Flux	Concentration (mol/m^3), O2 Boundary	Concentration (mol/m^3), Domain Probe 3	k	OCR	Column2	Column3	Column4	Column5
[truncated: 10,000 more rows]

[truncated: 2 more sheets: FDR, Baseline]
