# Supplementary material for: The quaternary state of polymerized human hemoglobin regulates oxygenation of breast cancer solid tumors: A theoretical and experimental study
Source: PLoS One. 2018 Feb 7;13(2):e0191275. doi: 10.1371/journal.pone.0191275 (PMC5802857; doi:10.1371/journal.pone.0191275)
Supplement: S3 Dataset — Measured biophysical parameters of the tense and relaxed state PolyhHbs used in the computational model and animal study. (XLSX) [file pone.0191275.s004.xlsx]

## Sheet: PolyHb and Hb Data
	T State 35:1	Size (nm)	p50	n	Conc (mg/mL)	%metHb	Koff O2	CO	NO
	1	71.6	39.546	0.827	103.56	4.71	54.475	0.1361	4.4181
	2	82.7	58.396	0.913	123	5.13	51.687	0.1183	9.7709
	3	80.4	38.624	0.906	123	6.07	47.084	0.1132	12.407
	4	74.3	32.196	0.861	101.3	4.34	47.501	0.1586	8.9728
	5	80.6	41.653	0.715	112.45	4.83	43.696	0.1224	11.104
	6	113.9	40.509	0.701	107.89	4.97	47.769	0.1048	13.224
	7	103.2	38.348	1.026	111.09	5.76	50.976	0.1155	9.3648
	8	93.9	28.041	0.778	104.67	4.98	47.77	0.1117	17.447
	9	112.9	28.159	0.566	141.76	4.24	49.991	0.1022	21.224
	10	118.4	42.603	0.731	106.38	5.17	41.394	0.1002	14.259
	11	117.6	30.604	0.712	105.49	5.43	51.189	0.1192	16.109
	12	83.4	29.218	0.722	113.27	5.84	41.303	0.0937	13.69
	13	79.5	37.994	0.787	101.78	4.91	44.451	0.0948	21.067
	14	93.6	31.718	0.78	100.001	5.41	50.198	0.1319	13.489
	15	100.7	42.679	0.762	100.68	4.45	47.047	0.1501	13.724
		Avg	Stdev
	Size (nm)	93.78	16.3427
	p50 (mm Hg)	37.3525	7.9117
	n	0.7858	0.109992
	Conc (mg/mL)	110.421	11.3383
	%metHb	5.08267	0.545271
	Deoxy	47.7687	3.8196
	CO	0.11818	0.0191953
	NO	13.3514	4.47717
	R State 30:1	Size (nm)	p50	n	Conc (mg/mL)	%metHb	Koff O2	CO	NO
	1	82.5	1.7454	1.3077	138	1.32	23.414	0.3039	16.01			15.463
	2	79.7	1.6626	1.1642	98.8	3.98	28.345	0.1802	17.228
	3	96.3	2.9124	0.98661	104.02	2.98	29.349	0.1486	19.161
	4	68.4	1.9232	1.2926	115.06	4.63	19.852	0.1899	13.965
	5	93.1	4.375	0.84462	105.19	1.97	22.448	0.1614	10.648
	6	100.1	1.7658	0.96685	128	5.4	28.986	0.2412	10.259
	7	71.7	1.9462	1.3028	127.59	4.17	21.103	0.2555	10.334
	8	83.8	1.8471	1.1664	136.316	1.98	18.439	0.2008	18.945
	9	84.1	1.3881	0.98093	100.25	3.04	21.188	0.1733	10.304
	10	77.4	1.7328	1.1276	127.48	3.82	20.202	0.2953	14.761
	11	107.3	1.598	1.0571	112.88	2.22	31.823	0.1593	9.8459
	12	94.9	1.5445	1.3037	137.75	4.99	24.546	0.2102	14.405
	13	74.7	1.225	0.83229	101.38	4.65	21.214	0.2014	19.908
	14	82.9	1.7233	1.2191	105.86	4.07	21.85	0.1725	17.706
	15	110.6	1.9748	0.89456	119	3.14	26.971	0.1776	15.463
		Avg	Stdev
	Size (nm)	87.1667	12.7022
	p50 (mm Hg)	1.95761	0.765532
	n	1.09647	0.171515
	Conc (mg/mL)	117.172	14.3919
	%metHb	3.49067	1.23023
	Deoxy	23.982	4.1115
	CO	0.20474	0.048313
	NO	14.5962	3.59889
	Human Hb	Size (nm)	p50	n	Conc (mg/mL)	%metHb	Koff O2	CO	NO
	1	5.5	12.1	2.6859	412	0	37.213	0.1988	28.833
	2	5.5	12.926	2.76	375	0	40.543	0.2011	43.804
	3	5.5	13.851	2.7332	402	0	37.44	0.200853	33.855
	4	5.5	11.525	2.6517	382	0	41.245	0.198555	39.933
	5	5.5	13.374	2.7105	181.192	0	35.162	0.2253	34.977
	6	5.5	11.741	2.6464	298.669	0	34.313	0.1957	35.679
	7	5.5	12.85	2.5223	244.637	0	35.54	0.1989	32.114
	8	5.5	14.249	2.5738	159.686	0	34.657	0.2057	26.734
	9	5.5	12.328	2.6229	265.634	0	34.339	0.1973	50.423
	10	5.5	11.939	2.4425	329.327	0	33.653	0.2117	36.486
	11	5.5	11.301	2.6615	355.687	0	35.853	0.1971	34.589
	12	5.5	12.364	2.6559	406.823	0	38.118	0.2045	30.146
	13	5.5	13.572	2.6205	319.31	0	42.192	0.1706	41.48
	14	5.5	11.135	2.556	262.15	0	34.594	0.1894	33.865
	15	5.5	10.849	2.42	326.56	0	41.1	0.1951	36.95
		Avg	Stdev
	Size (nm)	5.5	0	Erickson HP. Size and Shape of Protein Molecules at the Nanometer Level Determined by Sedimentation, Gel Filtration, and Electron Microscopy. Biol Proced Online. 2009 Dec;11(1):32–51.
	p50 (mm Hg)	12.4069	1.03673
	n	2.61754	0.0988722
	Conc (mg/mL)	314.712	79.2757
	%metHb	0	0
	Deoxy	37.0641	2.92006
	CO	0.199374	0.0115432
	NO	35.9912	6.06192
